# Supplementary material for: Mobster: accurate detection of mobile element insertions in next generation sequencing data
Source: Genome Biol. 2014 Oct 28;15(10):488. doi: 10.1186/s13059-014-0488-x (PMC4228151; doi:10.1186/s13059-014-0488-x)
Supplement: Additional file 2: — Mobster’s double cluster calls on NA12878. [file 13059_2014_488_MOESM2_ESM.txt]

Chr	border5	border3	Mobile.Element	Insert.Point	sample	sample_counts	cluster5.length	cluster3.length	cluster5.hits	cluster3.hits	split5.hits	split3.hits	polyA5.hits	polyT5.hits	polyA3.hits	polyT3.hits	original.discordant.unique	original.multiple	original.unmapped	leftclipped.max.dist	rightclipped.max.dist	leftclipped.same.pos	rightclipped.same.pos	clipped.avg.qual	clipped.avg.length	target.site.duplication
chr1	818437	818454	L1	818445	NA12878	NA12878=6	301	111	2	4	0	0	0	0	0	0	3	3	0	-1	-1	-1	-1	-1	-1	duplication
chr1	5934288	5934308	ALU	5934301	NA12878	NA12878=111	337	344	69	42	13	0	0	0	0	0	5	93	0	-1	0	0	1	34.24	67.92	duplication
chr1	11830223	11830283	SVA	11830254	NA12878	NA12878=34	287	180	29	5	0	0	0	0	0	0	15	18	1	-1	-1	-1	-1	-1	-1	unknown
chr1	15490119	15490134	ALU	15490119	NA12878	NA12878=25	199	201	9	16	5	12	0	5	0	0	1	6	1	0	0	1	1	26.15	51.65	duplication
chr1	17234101	17234117	ALU	17234101	NA12878	NA12878=134	266	227	101	33	14	1	0	0	1	0	39	79	1	0	0	1	1	30.45	57.6	duplication
chr1	20257080	20257092	ALU	20257082	NA12878	NA12878=38	222	316	7	31	0	5	0	0	0	0	1	32	0	0	-1	1	0	33.88	54	unknown
chr1	23981124	23981144	ALU	23981142	NA12878	NA12878=89	368	319	66	23	9	0	0	0	0	0	28	52	0	-1	0	0	1	34.49	56.67	duplication
chr1	24941265	24941277	ALU	24941265	NA12878	NA12878=159	338	327	71	88	4	8	0	4	0	0	4	142	1	0	0	1	1	34.64	50.83	duplication
chr1	37215794	37215810	ALU	37215810	NA12878	NA12878=49	376	213	30	19	6	0	0	0	0	0	1	42	0	-1	0	0	1	34.56	55.5	duplication
chr1	44208901	44208931	ALU	44208924	NA12878	NA12878=42	378	307	25	17	2	0	0	0	0	0	10	29	1	-1	0	0	1	32.53	41	unknown
chr1	49428730	49428755	L1	49428744	NA12878	NA12878=38	210	340	10	28	0	0	0	0	0	0	0	38	0	-1	-1	-1	-1	-1	-1	duplication
chr1	55365180	55365329	L1	55365256	NA12878	NA12878=5	101	102	1	4	0	0	0	0	0	0	5	0	0	-1	-1	-1	-1	-1	-1	unknown
chr1	56879049	56879058	ALU	56879053	NA12878	NA12878=66	257	352	27	39	0	6	0	0	0	0	3	57	0	0	-1	1	0	33.73	48.67	duplication
chr1	58071744	58071877	ALU	58071808	NA12878	NA12878=44	200	313	14	30	0	0	0	0	0	0	4	40	0	-1	-1	-1	-1	-1	-1	unknown
chr1	59205304	59205349	ALU	59205304	NA12878	NA12878=31	234	289	11	20	0	3	0	0	0	0	0	28	0	0	-1	1	0	33.22	49.33	duplication
chr1	59591461	59591490	ALU	59591465	NA12878	NA12878=46	257	333	17	29	0	4	0	0	0	0	1	40	1	0	-1	1	0	32.5	57.75	duplication
chr1	59871862	59871876	ALU	59871862	NA12878	NA12878=87	265	302	18	69	0	18	0	0	0	0	1	67	1	0	-1	1	0	33.88	53.44	duplication
chr1	64958054	64958081	ALU	64958061	NA12878	NA12878=117	291	469	50	67	0	10	0	0	0	0	1	106	0	0	-1	1	0	34.5	53.3	duplication
chr1	66055928	66055941	ALU	66055941	NA12878	NA12878=47	390	286	27	20	3	0	0	0	0	0	10	34	0	-1	0	0	1	34.47	62	duplication
chr1	70061655	70061670	ALU	70061655	NA12878	NA12878=147	370	307	92	55	12	3	0	0	3	0	2	130	0	0	0	1	1	33.41	55.4	duplication
chr1	70912420	70912439	ALU	70912433	NA12878	NA12878=92	439	282	60	32	9	0	0	0	0	0	20	63	0	-1	0	0	1	33.85	62.89	duplication
chr1	72514100	72514137	ALU	72514106	NA12878	NA12878=68	292	358	32	36	0	6	0	0	0	0	21	41	0	0	-1	1	0	34.75	49.33	unknown
chr1	75192889	75192907	L1	75192889	NA12878	NA12878=49	295	261	22	27	4	2	0	4	0	0	6	37	0	0	1	1	0.75	35.17	61.33	duplication
chr1	75301672	75301690	ALU	75301672	NA12878	NA12878=60	355	294	25	35	0	6	0	0	0	0	1	53	0	1	-1	0.83	0	32.05	53.83	duplication
chr1	77764981	77764998	ALU	77764981	NA12878	NA12878=43	305	403	15	28	0	2	0	0	0	0	2	39	0	0	-1	1	0	32.97	57	duplication
chr1	78607053	78607071	ALU	78607053	NA12878	NA12878=45	306	334	19	26	0	5	0	0	0	0	3	37	0	0	-1	1	0	34.35	53.4	duplication
chr1	79108828	79108845	ALU	79108828	NA12878	NA12878=78	298	291	25	53	17	26	0	17	0	0	1	31	3	4	3	0.96	0.94	29.23	57.47	duplication
chr1	79331190	79331213	ALU	79331195	NA12878	NA12878=56	264	320	7	49	0	9	0	0	0	0	4	43	0	0	-1	1	0	34.17	55.78	duplication
chr1	79582075	79582082	ALU	79582075	NA12878	NA12878=120	323	528	41	79	1	13	0	1	0	0	4	101	1	0	0	1	1	33.36	57.93	duplication
chr1	80299096	80299106	ALU	80299096	NA12878	NA12878=65	NA	355	3	62	3	16	0	3	0	0	0	45	1	0	0	1	1	33.73	56.58	duplication
chr1	81524114	81524117	ALU	81524115	NA12878	NA12878=89	263	307	22	67	0	11	0	0	0	0	0	77	1	0	-1	1	0	33.39	55	unknown
chr1	84833975	84833989	L1	84833975	NA12878	NA12878=53	101	288	32	21	31	17	0	0	16	0	2	3	0	8	2	0.88	0.97	29.99	58.83	duplication
chr1	84913231	84913274	ALU	84913231	NA12878	NA12878=107	330	323	56	51	12	1	0	0	0	0	2	90	2	0	0	1	1	33.54	54.31	duplication
chr1	88813609	88813627	ALU	88813616	NA12878	NA12878=38	153	352	12	26	0	0	0	0	0	0	0	38	0	-1	-1	-1	-1	-1	-1	duplication
chr1	89219377	89219383	ALU	89219382	NA12878	NA12878=73	281	332	30	43	0	9	0	0	0	0	1	62	1	0	-1	1	0	32.98	61.56	duplication
chr1	93167516	93167532	ALU	93167519	NA12878	NA12878=102	320	315	41	61	0	5	0	0	0	0	1	96	0	0	-1	1	0	33.77	67.8	duplication
chr1	93498212	93498232	ALU	93498212	NA12878	NA12878=85	304	349	21	64	1	8	0	1	0	0	12	64	0	0	0	1	1	29.47	55.89	duplication
chr1	93518778	93518788	L1	93518778	NA12878	NA12878=6	NA	NA	3	3	3	3	0	0	0	3	0	0	0	8	0	0.67	1	27.37	47.67	duplication
chr1	100994214	100994221	ALU	100994221	NA12878	NA12878=147	359	447	93	54	18	0	0	0	0	0	2	127	0	-1	0	0	1	31.36	56.61	duplication
chr1	105231103	105231111	ALU	105231103	NA12878	NA12878=74	178	353	19	55	8	18	0	8	0	0	4	43	1	0	6	1	0.63	27.37	56.62	duplication
chr1	111896170	111896187	SVA	111896176	NA12878	NA12878=32	295	298	17	15	0	0	0	0	0	0	1	31	0	-1	-1	-1	-1	-1	-1	duplication
chr1	112182030	112182045	SVA	112182040	NA12878	NA12878=40	281	264	23	17	0	0	0	0	0	0	0	40	0	-1	-1	-1	-1	-1	-1	duplication
chr1	112991994	112992014	ALU	112991994	NA12878	NA12878=46	308	311	14	32	0	6	0	0	0	0	0	40	0	0	-1	1	0	33.45	56.5	duplication
chr1	119080691	119080706	ALU	119080691	NA12878	NA12878=85	279	412	20	65	0	19	0	0	0	0	3	63	0	0	-1	1	0	34.25	58.05	duplication
chr1	121481052	121481257	L1	121481152	NA12878	NA12878=7	95	122	1	6	0	0	0	0	0	0	0	6	1	-1	-1	-1	-1	-1	-1	unknown
chr1	144580873	144581129	ALU	144581008	NA12878	NA12878=12	119	153	3	9	0	0	0	0	0	0	1	11	0	-1	-1	-1	-1	-1	-1	unknown
chr1	144950980	144951007	ALU	144950992	NA12878	NA12878=36	269	301	19	17	0	0	0	0	0	0	3	33	0	-1	-1	-1	-1	-1	-1	unknown
chr1	145098241	145098257	ALU	145098241	NA12878	NA12878=78	365	330	33	45	2	12	0	2	0	0	2	62	0	0	0	1	1	33.45	59.07	duplication
chr1	145152718	145152727	ALU	145152718	NA12878	NA12878=110	112	351	8	102	0	26	0	0	0	0	6	78	0	0	-1	1	0	33.19	53.81	duplication
chr1	145211302	145211323	ALU	145211323	NA12878	NA12878=59	307	297	42	17	9	0	0	0	0	0	12	37	1	-1	0	0	1	33.84	55.56	duplication
chr1	145235303	145235320	ALU	145235303	NA12878	NA12878=37	172	123	18	19	0	7	0	0	0	0	6	24	0	0	-1	1	0	34.06	64.86	duplication
chr1	146658219	146658224	ALU	146658219	NA12878	NA12878=40	312	265	28	12	11	0	0	0	0	0	0	29	0	-1	0	0	1	34.22	51.64	unknown
chr1	149308420	149308439	L1	149308420	NA12878	NA12878=56	244	167	33	23	7	3	0	0	3	0	3	43	0	0	0	1	1	33.78	54.1	duplication
chr1	162761308	162761321	ALU	162761308	NA12878	NA12878=41	301	324	2	39	0	5	0	0	0	0	2	34	0	0	-1	1	0	33.95	58.4	duplication
chr1	163088845	163088859	ALU	163088849	NA12878	NA12878=52	302	326	17	35	0	3	0	0	0	0	1	48	0	0	-1	1	0	33.86	43.67	duplication
chr1	170603457	170603458	ALU	170603456	NA12878	NA12878=44	317	262	36	8	0	0	0	0	0	0	10	32	2	-1	-1	-1	-1	-1	-1	unknown
chr1	170964061	170964075	ALU	170964063	NA12878	NA12878=74	330	265	50	24	8	0	0	0	0	0	5	61	0	-1	0	0	1	32.43	56.75	unknown
chr1	174332998	174333020	ALU	174333000	NA12878	NA12878=93	305	317	38	55	0	11	0	0	0	0	18	63	1	0	-1	1	0	34.09	57.64	duplication
chr1	179491965	179492009	ALU	179491966	NA12878	NA12878=27	442	101	26	1	3	0	0	0	0	0	0	24	0	-1	0	0	1	34.83	57.33	unknown
chr1	181044080	181044088	ALU	181044088	NA12878	NA12878=14	171	91	4	10	0	2	0	0	0	0	4	8	0	0	-1	1	0	34.71	38	unknown
chr1	181588341	181588366	ALU	181588341	NA12878	NA12878=82	297	342	30	52	0	5	0	0	0	0	0	77	0	0	-1	1	0	34.87	68.2	duplication
chr1	181601257	181601313	ALU	181601274	NA12878	NA12878=35	272	316	11	24	0	4	0	0	0	0	0	31	0	0	-1	1	0	34.33	51.25	unknown
chr1	182420834	182420848	ALU	182420840	NA12878	NA12878=55	264	325	11	44	0	10	0	0	0	0	5	40	0	0	-1	1	0	33.83	55.3	duplication
chr1	185504703	185504717	ALU	185504717	NA12878	NA12878=61	362	317	32	29	9	0	0	0	0	0	0	51	1	-1	0	0	1	33.61	53.56	duplication
chr1	188174641	188174657	ALU	188174641	NA12878	NA12878=54	282	329	18	36	1	8	0	1	0	0	1	44	0	0	0	1	1	34.18	47.44	duplication
chr1	188186438	188186463	ALU	188186441	NA12878	NA12878=127	397	335	52	75	0	8	0	0	0	0	3	116	0	0	-1	1	0	33.64	51.5	duplication
chr1	188832843	188832855	ALU	188832848	NA12878	NA12878=34	268	333	12	22	0	0	0	0	0	0	2	31	1	-1	-1	-1	-1	-1	-1	unknown
chr1	189247022	189247044	ALU	189247039	NA12878	NA12878=56	305	292	34	22	6	0	0	0	0	0	0	50	0	-1	0	0	1	33.58	56.17	duplication
chr1	191580768	191580781	ALU	191580768	NA12878	NA12878=36	330	241	28	8	4	4	0	0	4	0	1	27	0	0	0	1	1	34.46	54.13	duplication
chr1	191817426	191817437	ALU	191817426	NA12878	NA12878=43	329	241	29	14	7	2	0	0	2	0	2	32	0	2	0	0.5	1	34.1	61	duplication
chr1	194675129	194675140	ALU	194675140	NA12878	NA12878=39	327	235	22	17	7	0	0	0	0	0	2	30	0	-1	0	0	1	34.41	57.29	duplication
chr1	195530244	195530260	ALU	195530244	NA12878	NA12878=26	210	178	18	8	5	4	0	0	4	0	0	17	0	0	0	1	1	24.48	52.22	duplication
chr1	198243283	198243307	ALU	198243288	NA12878	NA12878=59	321	305	26	33	0	6	0	0	0	0	6	47	0	0	-1	1	0	34.8	55.67	unknown
chr1	198469334	198469353	ALU	198469338	NA12878	NA12878=43	278	298	11	32	0	10	0	0	0	0	2	30	1	0	-1	1	0	32.82	52.4	duplication
chr1	204238455	204238474	ALU	204238455	NA12878	NA12878=112	304	318	70	42	12	1	0	0	1	0	2	96	1	0	0	1	1	33	63.46	duplication
chr1	208691480	208691498	ALU	208691480	NA12878	NA12878=34	269	307	7	27	1	6	0	1	0	0	1	26	0	0	0	1	1	34.2	55.14	duplication
chr1	217913500	217913520	ALU	217913500	NA12878	NA12878=49	258	360	22	27	0	7	0	0	0	0	0	42	0	0	-1	1	0	32.52	63.86	duplication
chr1	218755933	218755949	ALU	218755933	NA12878	NA12878=59	328	314	19	40	1	3	0	1	0	0	0	55	0	0	0	1	1	31.91	69.25	duplication
chr1	221827792	221827805	L1	221827792	NA12878	NA12878=42	286	157	27	15	0	0	0	0	0	0	5	37	0	-1	-1	-1	-1	-1	-1	duplication
chr1	221969155	221969171	ALU	221969155	NA12878	NA12878=59	444	402	20	39	2	8	0	2	0	0	3	45	1	0	0	1	1	34.15	51.2	duplication
chr1	222870688	222870698	ALU	222870688	NA12878	NA12878=36	159	306	8	28	0	0	0	0	0	0	2	34	0	-1	-1	-1	-1	-1	-1	duplication
chr1	225272506	225272513	L1	225272513	NA12878	NA12878=8	NA	NA	7	1	7	1	0	0	1	0	0	0	0	0	0	1	1	32.35	43.88	deletion
chr1	225996415	225996433	ALU	225996433	NA12878	NA12878=40	296	303	25	15	3	0	0	0	0	0	2	34	1	-1	0	0	1	32.09	58	duplication
chr1	231007797	231007840	L1	231007824	NA12878	NA12878=37	49	43	24	13	0	0	0	0	0	0	23	14	0	-1	-1	-1	-1	-1	-1	duplication
chr1	231085141	231085161	ALU	231085161	NA12878	NA12878=50	321	294	25	25	4	0	0	0	0	0	0	46	0	-1	0	0	1	34.03	50.75	duplication
chr1	232587761	232587776	ALU	232587774	NA12878	NA12878=142	430	332	82	60	15	0	0	0	0	0	8	118	1	-1	0	0	1	32.52	57.53	duplication
chr1	232869257	232869268	ALU	232869264	NA12878	NA12878=32	253	167	21	11	0	0	0	0	0	0	10	19	3	-1	-1	-1	-1	-1	-1	duplication
chr1	234070498	234070568	ALU	234070564	NA12878	NA12878=43	244	265	30	13	9	0	0	0	0	0	0	34	0	-1	0	0	1	32.69	47.89	unknown
chr1	234805712	234805731	ALU	234805712	NA12878	NA12878=42	261	392	12	30	0	7	0	0	0	0	0	35	0	0	-1	1	0	33.14	56.57	duplication
chr1	237569197	237569209	ALU	237569200	NA12878	NA12878=71	297	269	29	42	0	0	0	0	0	0	3	68	0	-1	-1	-1	-1	-1	-1	duplication
chr1	237967611	237967627	ALU	237967611	NA12878	NA12878=38	283	269	18	20	1	3	0	1	0	0	0	34	0	0	0	1	1	34.49	68.25	duplication
chr1	245989302	245989325	ALU	245989304	NA12878	NA12878=110	454	318	52	58	0	10	0	0	0	0	4	96	0	0	-1	1	0	33.39	54.6	duplication
chr1	246406634	246406702	ALU	246406702	NA12878	NA12878=94	178	419	20	74	0	15	0	0	0	0	10	69	0	0	-1	1	0	32.97	57.2	unknown
chr1	246565669	246565683	ALU	246565669	NA12878	NA12878=57	191	241	23	34	8	14	0	8	0	0	17	15	3	0	5	1	0.88	30.29	56.64	duplication
chr2	1471713	1471734	ALU	1471714	NA12878	NA12878=133	290	328	51	82	0	8	0	0	0	0	22	103	0	0	-1	1	0	32.71	49.25	duplication
chr2	2539934	2539942	ALU	2539934	NA12878	NA12878=64	304	419	31	33	0	6	0	0	0	0	4	54	0	0	-1	1	0	34.24	53.17	duplication
chr2	9888781	9888800	ALU	9888789	NA12878	NA12878=80	302	332	37	43	0	5	0	0	0	0	18	57	0	0	-1	1	0	34.62	67	duplication
chr2	11353682	11353712	ALU	11353711	NA12878	NA12878=45	329	302	29	16	4	0	0	0	0	0	0	41	0	-1	0	0	1	34.44	50.25	duplication
chr2	11426352	11426370	ALU	11426360	NA12878	NA12878=50	292	578	6	44	0	6	0	0	0	0	0	44	0	0	-1	1	0	34.55	61	duplication
chr2	13076529	13076616	ALU	13076588	NA12878	NA12878=33	270	320	21	12	8	0	0	0	0	0	1	22	2	-1	0	0	1	32.44	53.38	unknown
chr2	15163747	15163766	ALU	15163766	NA12878	NA12878=39	368	314	29	10	6	0	0	0	0	0	2	30	1	-1	0	0	1	33.57	50.33	duplication
chr2	15519539	15519553	ALU	15519539	NA12878	NA12878=110	340	336	57	53	15	4	0	0	4	0	4	87	0	0	0	1	1	32.87	58	duplication
chr2	20871864	20871900	ALU	20871882	NA12878	NA12878=5	35	42	1	4	0	0	0	0	0	0	3	2	0	-1	-1	-1	-1	-1	-1	duplication
chr2	21381162	21381180	ALU	21381180	NA12878	NA12878=84	305	286	49	35	8	0	0	0	0	0	3	73	0	-1	0	0	1	32.4	64.13	duplication
chr2	21796810	21796827	ALU	21796810	NA12878	NA12878=112	349	294	80	32	17	3	0	0	3	0	4	86	2	0	0	1	1	34.42	59	duplication
chr2	22706332	22706392	L1	22706339	NA12878	NA12878=70	418	249	46	24	11	0	0	0	0	0	3	56	0	-1	0	0	1	32.51	53.82	unknown
chr2	23190989	23190997	L1	23190996	NA12878	NA12878=63	329	331	22	41	0	6	0	0	0	0	2	55	0	0	-1	1	0	34.3	70.83	duplication
chr2	26473931	26473949	ALU	26473934	NA12878	NA12878=143	264	341	57	86	0	10	0	0	0	0	14	119	0	0	-1	1	0	34.61	53	duplication
chr2	26623657	26623662	ALU	26623660	NA12878	NA12878=58	257	318	10	48	0	0	0	0	0	0	11	45	2	-1	-1	-1	-1	-1	-1	unknown
chr2	28054078	28054085	ALU	28054078	NA12878	NA12878=49	311	350	12	37	4	12	0	4	0	0	5	28	0	0	0	1	1	33.13	53.56	duplication
chr2	29806409	29806423	ALU	29806414	NA12878	NA12878=59	287	305	27	32	0	7	0	0	0	0	1	51	0	0	-1	1	0	33.78	55.71	unknown
chr2	31527430	31527479	ALU	31527479	NA12878	NA12878=44	262	305	22	22	4	0	0	0	0	0	4	35	1	-1	0	0	1	35.06	56	duplication
chr2	31559696	31559719	ALU	31559696	NA12878	NA12878=75	353	313	55	20	11	0	0	0	0	0	1	63	0	-1	0	0	1	33.1	58.36	unknown
chr2	31952188	31952210	ALU	31952210	NA12878	NA12878=114	405	298	80	34	13	0	0	0	0	0	4	97	0	-1	0	0	1	34.23	49.46	duplication
chr2	34255378	34255413	ALU	34255378	NA12878	NA12878=41	267	311	12	29	0	10	0	0	0	0	1	30	0	0	-1	1	0	33.53	59.2	unknown
chr2	35879357	35879429	L1	35879392	NA12878	NA12878=44	294	440	32	12	0	0	0	0	0	0	16	28	0	-1	-1	-1	-1	-1	-1	unknown
chr2	39315321	39315329	ALU	39315326	NA12878	NA12878=98	324	360	31	67	0	17	0	0	0	0	2	79	0	0	-1	1	0	32.99	55.35	duplication
chr2	40613664	40613688	ALU	40613688	NA12878	NA12878=113	334	282	70	43	10	0	0	0	0	0	2	101	0	-1	0	0	1	34.1	54.5	duplication
chr2	43024061	43024077	ALU	43024067	NA12878	NA12878=37	282	277	11	26	0	2	0	0	0	0	1	34	0	0	-1	1	0	35	65.5	unknown
chr2	44825835	44825850	ALU	44825835	NA12878	NA12878=92	315	547	68	24	13	1	0	0	1	0	5	73	0	0	0	1	1	34.31	58.86	duplication
chr2	46928947	46928950	ALU	46928950	NA12878	NA12878=39	302	275	8	31	1	11	0	1	0	0	4	23	0	0	0	1	1	32.42	52.83	deletion
chr2	49733480	49733522	ALU	49733480	NA12878	NA12878=75	296	312	30	45	1	5	0	0	0	0	1	68	0	0	0	1	1	34.68	57.5	duplication
chr2	49780402	49780422	ALU	49780422	NA12878	NA12878=49	314	311	30	19	3	0	0	0	0	0	10	36	0	-1	0	0	1	33.26	51.67	duplication
chr2	50602617	50602629	ALU	50602629	NA12878	NA12878=68	243	333	18	50	0	10	0	0	0	0	4	54	0	0	-1	1	0	34.45	54.9	unknown
chr2	51469235	51469239	ALU	51469239	NA12878	NA12878=57	440	252	31	26	3	0	0	0	0	0	1	53	0	-1	0	0	1	30.68	63.67	duplication
chr2	57247943	57247966	ALU	57247948	NA12878	NA12878=71	258	314	30	41	0	2	0	0	0	0	3	66	0	0	-1	1	0	34.84	46.5	duplication
chr2	65163760	65163787	ALU	65163767	NA12878	NA12878=67	335	321	28	39	0	13	0	0	0	0	0	53	1	0	-1	1	0	33.79	60.31	duplication
chr2	65333781	65333803	ALU	65333781	NA12878	NA12878=91	356	300	69	22	17	1	0	0	1	0	11	61	1	0	1	1	0.94	31.56	54.67	duplication
chr2	65746456	65746461	SVA	65746456	NA12878	NA12878=33	246	384	3	30	0	0	0	0	0	0	0	33	0	-1	-1	-1	-1	-1	-1	duplication
chr2	66658991	66658995	ALU	66658991	NA12878	NA12878=98	483	295	62	36	8	0	0	0	0	0	2	88	0	-1	0	0	1	32.07	51.25	unknown
chr2	71706289	71706303	ALU	71706289	NA12878	NA12878=22	203	203	15	7	4	1	0	0	1	0	0	17	0	0	0	1	1	29.64	55.2	duplication
chr2	74125478	74125483	ALU	74125479	NA12878	NA12878=48	286	297	11	37	0	4	0	0	0	0	2	42	0	0	-1	1	0	33.95	61.25	unknown
chr2	75387890	75387903	ALU	75387890	NA12878	NA12878=79	348	319	42	37	9	3	0	0	3	0	3	64	0	0	0	1	1	33.45	58.58	duplication
chr2	77009008	77009009	L1	77009008	NA12878	NA12878=7	481	98	6	1	0	0	0	0	0	0	2	4	1	-1	-1	-1	-1	-1	-1	duplication
chr2	78965410	78965426	ALU	78965410	NA12878	NA12878=57	286	299	38	19	7	1	0	0	1	0	2	47	0	0	0	1	1	33.22	49.63	duplication
chr2	80769010	80769024	ALU	80769010	NA12878	NA12878=46	295	274	13	33	2	10	0	0	0	0	0	32	2	0	0	1	1	32.93	55	duplication
chr2	82098027	82098043	L1	82098027	NA12878	NA12878=62	302	280	40	22	9	6	0	0	0	0	2	44	1	0	2	1	0.89	34.34	54.27	duplication
chr2	84728739	84728755	ALU	84728755	NA12878	NA12878=142	341	408	99	43	14	0	0	0	0	0	2	126	0	-1	0	0	1	34.37	48	duplication
chr2	92079285	92079500	SVA	92079392	NA12878	NA12878=15	36	178	1	14	0	0	0	0	0	0	6	9	0	-1	-1	-1	-1	-1	-1	unknown
chr2	97823705	97823801	L1	97823752	NA12878	NA12878=40	165	333	8	32	0	0	0	0	0	0	2	38	0	-1	-1	-1	-1	-1	-1	unknown
chr2	100437206	100437216	ALU	100437210	NA12878	NA12878=90	253	319	20	70	0	20	0	0	0	0	4	66	0	0	-1	1	0	33.26	54.15	duplication
chr2	106585618	106585627	ALU	106585627	NA12878	NA12878=46	342	222	35	11	4	0	0	0	0	0	0	42	0	-1	0	0	1	33.84	61.75	duplication
chr2	111682328	111682364	ALU	111682362	NA12878	NA12878=38	234	309	12	26	0	6	0	0	0	0	1	31	0	0	-1	1	0	34.98	61.5	unknown
chr2	112447414	112447429	ALU	112447422	NA12878	NA12878=53	372	434	21	32	0	3	0	0	0	0	10	40	0	0	-1	1	0	34.17	62.33	duplication
chr2	112716542	112716561	ALU	112716542	NA12878	NA12878=56	302	321	22	34	0	7	0	0	0	0	9	40	0	0	-1	1	0	34.15	56.71	duplication
chr2	114106446	114106494	ALU	114106446	NA12878	NA12878=46	332	299	35	11	5	0	0	0	0	0	1	39	1	-1	0	0	1	32.94	61.4	unknown
chr2	119155722	119155730	ALU	119155729	NA12878	NA12878=66	320	405	37	29	7	0	0	0	0	0	1	58	0	-1	0	0	1	32.87	48.43	duplication
chr2	122085246	122085248	ALU	122085247	NA12878	NA12878=80	231	337	22	58	0	17	0	0	0	0	18	44	1	2	-1	0.94	0	32.43	52.12	duplication
chr2	123330637	123330661	ALU	123330661	NA12878	NA12878=46	294	296	31	15	4	0	0	0	0	0	2	40	0	-1	0	0	1	34.63	66.5	duplication
chr2	126370716	126370734	ALU	126370716	NA12878	NA12878=50	262	328	11	39	0	9	0	0	0	0	2	39	0	0	-1	1	0	33.94	53.67	duplication
chr2	126641631	126641647	ALU	126641642	NA12878	NA12878=111	472	306	64	47	11	0	0	0	0	0	1	99	0	-1	0	0	1	33.82	66.27	duplication
chr2	128638892	128638903	ALU	128638892	NA12878	NA12878=69	255	370	18	51	0	3	0	0	0	0	2	64	0	0	-1	1	0	34.82	61.33	duplication
chr2	130968473	130968497	SVA	130968488	NA12878	NA12878=42	237	284	17	25	0	0	0	0	0	0	5	37	0	-1	-1	-1	-1	-1	-1	duplication
chr2	132001152	132001170	L1	132001160	NA12878	NA12878=9	104	290	3	6	0	0	0	0	0	0	2	7	0	-1	-1	-1	-1	-1	-1	duplication
chr2	138259792	138259798	ALU	138259792	NA12878	NA12878=144	375	362	56	88	2	16	0	2	0	0	7	119	0	0	0	1	1	34.49	57.61	duplication
chr2	141534051	141534071	ALU	141534064	NA12878	NA12878=48	281	322	16	32	0	0	0	0	0	0	3	45	0	-1	-1	-1	-1	-1	-1	duplication
chr2	142114145	142114157	ALU	142114149	NA12878	NA12878=37	224	329	8	29	0	6	0	0	0	0	1	30	0	0	-1	1	0	33	54.67	unknown
chr2	142534756	142534806	ALU	142534784	NA12878	NA12878=5	101	101	3	2	0	0	0	0	0	0	5	0	0	-1	-1	-1	-1	-1	-1	unknown
chr2	144304949	144304963	L1	144304963	NA12878	NA12878=63	467	316	16	47	0	8	0	0	0	0	2	53	0	0	-1	1	0	34.41	55.5	unknown
chr2	145346752	145346767	ALU	145346767	NA12878	NA12878=134	311	482	63	71	11	0	0	0	0	0	3	120	0	-1	0	0	1	33.78	59.73	duplication
chr2	147020924	147020933	L1	147020924	NA12878	NA12878=149	343	311	120	29	23	4	0	0	4	0	8	114	0	2	0	0.75	1	34.55	57.7	duplication
chr2	148477002	148477019	ALU	148477019	NA12878	NA12878=47	336	298	39	8	7	0	0	0	0	0	2	38	0	-1	0	0	1	34.28	59.29	duplication
chr2	148650063	148650073	ALU	148650063	NA12878	NA12878=51	284	368	22	29	0	6	0	0	0	0	1	44	0	0	-1	1	0	33.58	58.33	duplication
chr2	153248256	153248284	ALU	153248280	NA12878	NA12878=112	345	407	84	28	11	0	0	0	0	0	4	97	0	-1	0	0	1	31.94	53.73	duplication
chr2	154078824	154078857	L1	154078848	NA12878	NA12878=5	35	38	2	3	0	0	0	0	0	0	3	2	0	-1	-1	-1	-1	-1	-1	duplication
chr2	154160666	154160670	ALU	154160670	NA12878	NA12878=55	287	409	11	44	0	8	0	0	0	0	3	44	0	0	-1	1	0	33.69	55.75	unknown
chr2	158279977	158279991	ALU	158279991	NA12878	NA12878=138	342	343	82	56	5	0	0	0	0	0	5	128	0	-1	0	0	1	34.24	46.6	duplication
chr2	158510349	158510376	ALU	158510372	NA12878	NA12878=146	476	344	78	68	12	0	0	0	0	0	33	101	0	-1	0	0	1	33.44	50.75	duplication
chr2	160158990	160159011	ALU	160159011	NA12878	NA12878=72	365	310	51	21	11	0	0	0	0	0	2	59	0	-1	0	0	1	33.16	52.09	duplication
chr2	161952310	161952319	ALU	161952320	NA12878	NA12878=70	457	304	30	40	0	0	0	0	0	0	32	32	6	-1	-1	-1	-1	-1	-1	duplication
chr2	163678617	163678631	ALU	163678617	NA12878	NA12878=44	284	326	11	33	1	3	0	1	0	0	1	39	0	0	0	1	1	32.21	62.5	duplication
chr2	173316722	173316737	ALU	173316722	NA12878	NA12878=73	281	426	13	60	0	7	0	0	0	0	1	64	1	0	-1	1	0	33.46	64.43	duplication
chr2	173522157	173522171	ALU	173522157	NA12878	NA12878=27	210	231	9	18	4	13	0	4	0	0	0	7	3	0	0	1	1	26.02	61.06	duplication
chr2	175735926	175735945	ALU	175735945	NA12878	NA12878=96	303	283	69	27	12	0	0	0	0	0	1	83	0	-1	0	0	1	34.04	58.5	unknown
chr2	176728285	176728297	ALU	176728285	NA12878	NA12878=44	292	358	26	18	3	1	0	0	1	0	2	38	0	0	0	1	1	34.69	55	duplication
chr2	177316537	177316558	ALU	177316539	NA12878	NA12878=50	286	358	15	35	0	4	0	0	0	0	6	40	0	0	-1	1	0	34.61	55.25	duplication
chr2	178351452	178351472	ALU	178351454	NA12878	NA12878=84	292	320	17	67	0	8	0	0	0	0	28	48	0	0	-1	1	0	34	59.88	duplication
chr2	178676244	178676260	L1	178676244	NA12878	NA12878=20	306	NA	14	6	4	6	0	4	0	0	2	8	0	0	0	1	1	35.09	49	duplication
chr2	181000539	181000555	L1	181000539	NA12878	NA12878=83	306	297	63	20	6	5	0	0	5	0	0	72	0	2	0	0.6	1	34.38	59.27	duplication
chr2	185761556	185761566	ALU	185761556	NA12878	NA12878=41	298	312	12	29	0	4	0	0	0	0	4	33	0	0	-1	1	0	31.85	52	duplication
chr2	189163017	189163024	ALU	189163017	NA12878	NA12878=112	343	346	58	54	12	0	0	0	0	0	6	92	2	-1	0	0	1	34.11	60.67	unknown
chr2	189853858	189853875	ALU	189853875	NA12878	NA12878=50	293	341	28	22	7	0	0	0	0	0	3	40	0	-1	0	0	1	32.9	61.86	duplication
chr2	189959421	189959434	ALU	189959421	NA12878	NA12878=26	315	320	16	10	2	1	0	0	1	0	0	23	0	0	0	1	1	33.25	60	duplication
chr2	192840023	192840074	ALU	192840053	NA12878	NA12878=45	262	243	29	16	6	0	0	0	0	0	8	31	0	-1	0	0	1	33.26	51.17	unknown
chr2	198763443	198763451	ALU	198763445	NA12878	NA12878=67	293	331	26	41	0	10	0	0	0	0	9	48	0	0	-1	1	0	33.83	58.6	duplication
chr2	207976888	207976892	ALU	207976888	NA12878	NA12878=55	280	338	16	39	0	6	0	0	0	0	2	47	0	0	-1	1	0	34.36	58.17	duplication
chr2	208472401	208472417	ALU	208472401	NA12878	NA12878=112	298	309	49	63	1	9	0	1	0	0	2	100	0	0	0	1	1	32.32	62.6	duplication
chr2	210260736	210260754	ALU	210260754	NA12878	NA12878=47	338	325	35	12	9	0	0	0	0	0	1	37	0	-1	0	0	1	33.95	62.56	duplication
chr2	212707180	212707197	L1	212707197	NA12878	NA12878=84	360	351	61	23	9	0	0	0	0	0	6	68	1	-1	1	0	0.89	33.89	52.56	duplication
chr2	212708332	212708383	ALU	212708356	NA12878	NA12878=39	301	251	29	10	8	0	0	0	0	0	1	30	0	-1	0	0	1	32.84	58.13	unknown
chr2	212925303	212925313	ALU	212925312	NA12878	NA12878=24	511	265	8	16	0	0	0	0	0	0	0	24	0	-1	-1	-1	-1	-1	-1	duplication
chr2	215201628	215201641	ALU	215201641	NA12878	NA12878=105	389	286	64	41	16	0	0	0	0	0	2	87	0	-1	0	0	1	33.82	55.56	duplication
chr2	216548413	216548440	ALU	216548435	NA12878	NA12878=63	463	305	29	34	3	0	0	0	0	0	4	55	1	-1	0	0	1	32.04	62.33	duplication
chr2	218180766	218180787	ALU	218180772	NA12878	NA12878=68	320	373	40	28	8	0	0	0	0	0	1	59	0	-1	0	0	1	33.53	57.5	unknown
chr2	219576593	219576605	ALU	219576593	NA12878	NA12878=101	404	318	31	70	0	10	0	0	0	0	5	85	1	0	-1	1	0	33.17	57.6	duplication
chr2	220936379	220936395	ALU	220936379	NA12878	NA12878=26	NA	NA	8	18	8	18	0	8	0	0	0	0	0	0	5	1	0.88	27.56	58.42	duplication
chr2	220937862	220937931	ALU	220937928	NA12878	NA12878=28	269	111	25	3	4	0	0	0	0	0	1	23	0	-1	0	0	1	31.86	48.5	unknown
chr2	223882877	223882884	ALU	223882884	NA12878	NA12878=102	308	288	59	43	7	0	0	0	0	0	2	93	0	-1	0	0	1	32.78	57.43	unknown
chr2	225774509	225774524	ALU	225774509	NA12878	NA12878=40	NA	NA	21	19	21	19	0	21	0	0	0	0	0	0	0	1	1	31.37	53.63	duplication
chr2	226753676	226753690	ALU	226753676	NA12878	NA12878=74	288	324	26	48	3	8	0	3	0	0	4	59	0	0	0	1	1	33.13	57.27	duplication
chr2	232279799	232279814	ALU	232279799	NA12878	NA12878=123	343	316	66	57	7	1	0	0	1	0	2	112	1	0	0	1	1	34.21	62.63	duplication
chr2	233845876	233845893	ALU	233845876	NA12878	NA12878=83	383	328	60	23	6	1	0	0	1	0	2	74	0	0	0	1	1	33.56	55.86	duplication
chr3	656429	656456	L1	656442	NA12878	NA12878=24	330	40	23	1	0	0	0	0	0	0	2	22	0	-1	-1	-1	-1	-1	-1	duplication
chr3	1921714	1921730	ALU	1921722	NA12878	NA12878=8	133	707	3	5	0	0	0	0	0	0	2	6	0	-1	-1	-1	-1	-1	-1	unknown
chr3	2962003	2962004	ALU	2962004	NA12878	NA12878=120	330	409	81	39	17	0	0	0	0	0	25	77	1	-1	0	0	1	33.4	59.53	unknown
chr3	4205083	4205161	ALU	4205161	NA12878	NA12878=36	243	318	5	31	2	0	0	0	0	0	1	33	0	-1	0	0	1	32.81	45	unknown
chr3	6525397	6525439	ALU	6525397	NA12878	NA12878=50	380	358	12	38	0	9	0	0	0	0	5	36	0	2	-1	0.78	0	33.45	54.22	duplication
chr3	6679959	6680001	ALU	6679959	NA12878	NA12878=55	360	271	22	33	0	4	0	0	0	0	5	46	0	0	-1	1	0	30.86	67.75	duplication
chr3	7130370	7130382	ALU	7130370	NA12878	NA12878=82	335	400	40	42	2	9	0	2	0	0	10	61	0	0	0	1	1	34.07	62.36	duplication
chr3	7133381	7133402	ALU	7133401	NA12878	NA12878=44	299	370	28	16	2	0	0	0	0	0	3	39	0	-1	0	0	1	32.53	66	duplication
chr3	12696190	12696218	SVA	12696204	NA12878	NA12878=14	140	265	2	12	0	0	0	0	0	0	3	11	0	-1	-1	-1	-1	-1	-1	unknown
chr3	12818447	12818469	ALU	12818452	NA12878	NA12878=47	268	315	16	31	0	9	0	0	0	0	8	30	0	0	-1	1	0	32.75	50.22	duplication
chr3	14083155	14083171	ALU	14083155	NA12878	NA12878=56	306	352	11	45	0	10	0	0	0	0	1	45	0	0	-1	1	0	33.37	51.8	duplication
chr3	19035434	19035452	ALU	19035452	NA12878	NA12878=122	322	296	84	38	11	0	0	0	0	0	3	108	0	-1	0	0	1	33.59	55.91	duplication
chr3	24987851	24987864	L1	24987857	NA12878	NA12878=60	305	277	18	42	0	11	0	0	0	0	0	48	1	7	-1	0.82	0	35.31	55.73	duplication
chr3	25278447	25278463	ALU	25278447	NA12878	NA12878=51	293	290	14	37	0	12	0	0	0	0	7	32	0	0	-1	1	0	32.98	56.33	duplication
chr3	28707045	28707068	ALU	28707068	NA12878	NA12878=71	327	249	51	20	17	0	0	0	0	0	1	49	4	-1	0	0	1	32.53	57.12	unknown
chr3	28840157	28840183	ALU	28840179	NA12878	NA12878=97	348	305	64	33	8	0	0	0	0	0	5	84	0	-1	0	0	1	32.57	58.88	duplication
chr3	31881362	31881398	ALU	31881398	NA12878	NA12878=62	434	248	31	31	7	0	0	0	0	0	3	52	0	-1	0	0	1	33.52	62.71	duplication
chr3	37604433	37604445	ALU	37604440	NA12878	NA12878=37	340	278	30	7	0	0	0	0	0	0	1	36	0	-1	-1	-1	-1	-1	-1	duplication
chr3	38399700	38399708	ALU	38399708	NA12878	NA12878=106	320	250	80	26	16	0	0	0	0	0	15	75	0	-1	0	0	1	32.95	65.38	duplication
chr3	38626081	38626087	L1	38626082	NA12878	NA12878=54	450	276	43	11	7	0	0	0	0	0	3	44	0	-1	0	0	1	33.64	63.57	duplication
chr3	42898407	42898420	ALU	42898407	NA12878	NA12878=63	298	330	21	42	0	6	0	0	0	0	0	56	1	0	-1	1	0	33.79	62	duplication
chr3	44340298	44340305	ALU	44340304	NA12878	NA12878=77	405	101	76	1	14	0	0	0	0	0	7	56	0	-1	0	0	1	34.12	54.79	duplication
chr3	45542652	45542662	ALU	45542652	NA12878	NA12878=80	303	331	15	65	1	10	0	1	0	0	3	66	0	0	0	1	1	33.59	63.36	duplication
chr3	45692503	45692508	ALU	45692504	NA12878	NA12878=52	471	311	25	27	0	0	0	0	0	0	3	49	0	-1	-1	-1	-1	-1	-1	unknown
chr3	46550746	46550981	ALU	46550791	NA12878	NA12878=31	196	150	9	22	0	12	0	0	0	0	1	14	4	0	-1	1	0	32.5	58.58	unknown
chr3	47782860	47782873	ALU	47782873	NA12878	NA12878=59	302	258	43	16	15	0	0	0	0	0	1	43	0	-1	0	0	1	33.53	54.33	duplication
chr3	55788570	55788580	L1	55788570	NA12878	NA12878=124	340	381	97	27	22	2	0	0	2	0	7	93	0	7	0	0.5	1	34.49	63.04	duplication
chr3	59852903	59852906	L1	59852903	NA12878	NA12878=94	444	285	75	19	11	0	0	0	0	0	5	78	0	-1	0	0	1	33.35	66.55	unknown
chr3	59894561	59894576	ALU	59894561	NA12878	NA12878=17	NA	NA	4	13	4	13	0	4	0	0	0	0	0	0	0	1	1	26.77	57.71	duplication
chr3	65158105	65158110	ALU	65158105	NA12878	NA12878=36	284	319	11	25	0	4	0	0	0	0	0	32	0	0	-1	1	0	33.66	58	duplication
chr3	67570444	67570597	ALU	67570477	NA12878	NA12878=22	258	157	16	6	6	0	0	0	0	0	0	16	0	-1	0	0	1	33.86	59.33	unknown
chr3	74255400	74255426	ALU	74255420	NA12878	NA12878=56	337	281	32	24	4	0	0	0	0	0	2	50	0	-1	0	0	1	33.03	56	duplication
chr3	84433393	84433437	L1	84433395	NA12878	NA12878=42	304	255	28	14	8	0	0	0	0	0	11	23	0	-1	0	0	1	34.25	58.13	unknown
chr3	85576562	85576571	L1	85576571	NA12878	NA12878=46	322	264	25	21	5	0	0	0	0	0	0	41	0	-1	0	0	1	34.54	61	duplication
chr3	87520473	87520483	ALU	87520483	NA12878	NA12878=48	335	362	40	8	9	0	0	0	0	0	2	37	0	-1	0	0	1	34.07	61.33	duplication
chr3	88478141	88478162	ALU	88478162	NA12878	NA12878=103	432	310	82	21	18	0	0	0	0	0	4	77	4	-1	5	0	0.94	33.17	57.67	duplication
chr3	89306809	89306844	ALU	89306839	NA12878	NA12878=39	288	240	33	6	4	0	0	0	0	0	0	35	0	-1	0	0	1	33.47	57	unknown
chr3	98726761	98726776	ALU	98726761	NA12878	NA12878=59	364	262	35	24	6	2	0	0	2	0	3	48	0	0	0	1	1	34.23	57.25	duplication
chr3	100112518	100112531	ALU	100112518	NA12878	NA12878=56	304	361	20	36	1	8	0	1	0	0	2	45	0	0	0	1	1	33.57	54.33	duplication
chr3	100177266	100177266	ALU	100177266	NA12878	NA12878=55	348	315	45	10	13	0	0	0	0	0	2	39	1	-1	0	0	1	34.15	53.62	unknown
chr3	100410537	100410544	ALU	100410542	NA12878	NA12878=52	291	293	25	27	0	2	0	0	0	0	11	38	1	0	-1	1	0	33.08	66	duplication
chr3	101432382	101432386	ALU	101432386	NA12878	NA12878=34	289	180	22	12	4	0	0	0	0	0	2	27	1	-1	0	0	1	34.23	63	duplication
chr3	103453380	103453396	ALU	103453380	NA12878	NA12878=93	304	301	30	63	5	3	0	5	0	0	8	76	1	0	0	1	1	33.3	51.38	duplication
chr3	106289184	106289208	ALU	106289201	NA12878	NA12878=126	336	258	72	54	18	0	0	0	0	0	5	101	2	-1	0	0	1	33.32	58.39	duplication
chr3	110270950	110271036	ALU	110270992	NA12878	NA12878=29	274	253	22	7	0	0	0	0	0	0	0	29	0	-1	-1	-1	-1	-1	-1	unknown
chr3	110413338	110413507	ALU	110413394	NA12878	NA12878=14	235	101	13	1	11	0	0	0	0	0	3	0	0	-1	0	0	1	34.49	56.82	unknown
chr3	111226360	111226375	ALU	111226375	NA12878	NA12878=116	332	310	70	46	18	0	0	0	0	0	2	96	0	-1	0	0	1	34.26	52.11	duplication
chr3	111712328	111712341	ALU	111712330	NA12878	NA12878=46	280	426	11	35	0	7	0	0	0	0	1	38	0	0	-1	1	0	32.34	55	unknown
chr3	112453496	112453506	ALU	112453505	NA12878	NA12878=33	331	256	27	6	7	0	0	0	0	0	0	26	0	-1	0	0	1	33.17	59.86	unknown
chr3	113047144	113047156	ALU	113047144	NA12878	NA12878=79	442	361	37	42	1	7	0	1	0	0	5	66	0	0	0	1	1	31.88	56.13	duplication
chr3	114915086	114915095	ALU	114915088	NA12878	NA12878=39	243	272	18	21	0	0	0	0	0	0	1	38	0	-1	-1	-1	-1	-1	-1	unknown
chr3	114976794	114976813	ALU	114976794	NA12878	NA12878=14	NA	NA	3	11	3	11	0	0	11	0	0	0	0	0	0	1	1	25.23	49.57	duplication
chr3	115018207	115018216	ALU	115018215	NA12878	NA12878=65	309	284	40	25	9	0	0	0	0	0	1	55	0	-1	0	0	1	34.61	51.22	duplication
chr3	120318957	120318983	ALU	120318968	NA12878	NA12878=51	312	325	18	33	0	0	0	0	0	0	4	47	0	-1	-1	-1	-1	-1	-1	duplication
chr3	123209265	123209274	ALU	123209265	NA12878	NA12878=73	319	293	41	32	9	1	0	0	1	0	2	61	0	0	0	1	1	34.5	55.5	duplication
chr3	129938409	129938434	ALU	129938434	NA12878	NA12878=126	348	324	70	56	13	0	0	0	0	0	7	105	1	-1	0	0	1	33.4	64.77	duplication
chr3	137845364	137845390	SVA	137845376	NA12878	NA12878=72	279	307	24	48	0	0	0	0	0	0	1	71	0	-1	-1	-1	-1	-1	-1	duplication
chr3	140524423	140524446	ALU	140524423	NA12878	NA12878=65	275	314	28	37	0	8	0	0	0	0	2	55	0	0	-1	1	0	33.75	59.13	duplication
chr3	142460023	142460039	ALU	142460023	NA12878	NA12878=38	271	239	8	30	1	4	0	1	0	0	1	32	0	0	0	1	1	34.3	55.4	duplication
chr3	143194842	143194860	ALU	143194842	NA12878	NA12878=63	259	290	40	23	5	1	0	0	1	0	1	56	0	0	0	1	1	33.1	45.67	duplication
chr3	145069454	145069463	ALU	145069463	NA12878	NA12878=30	299	284	24	6	6	0	0	0	0	0	1	23	0	-1	0	0	1	34.8	62.33	duplication
chr3	147076711	147076723	ALU	147076711	NA12878	NA12878=30	230	230	12	18	4	5	0	4	0	0	0	21	0	0	3	1	0.75	28.99	60.44	duplication
chr3	151148536	151148548	L1	151148544	NA12878	NA12878=46	304	341	19	27	0	0	0	0	0	0	8	38	0	-1	-1	-1	-1	-1	-1	duplication
chr3	151748849	151748853	ALU	151748848	NA12878	NA12878=48	349	322	33	15	0	0	0	0	0	0	17	31	0	-1	-1	-1	-1	-1	-1	duplication
chr3	156239873	156239882	ALU	156239873	NA12878	NA12878=32	250	267	10	22	1	3	0	1	0	0	0	28	0	0	0	1	1	32.33	58	duplication
chr3	157962920	157962933	ALU	157962920	NA12878	NA12878=72	315	316	34	38	3	4	0	3	0	0	2	62	1	0	0	1	1	34.48	63.29	duplication
chr3	165336801	165336809	ALU	165336809	NA12878	NA12878=60	299	581	17	43	0	6	0	0	0	0	2	51	1	0	-1	1	0	34.36	59.83	unknown
chr3	168885709	168885744	ALU	168885728	NA12878	NA12878=38	265	295	25	13	0	0	0	0	0	0	2	36	0	-1	-1	-1	-1	-1	-1	unknown
chr3	171626368	171626403	ALU	171626373	NA12878	NA12878=58	296	275	24	34	0	2	0	0	0	0	11	45	0	0	-1	1	0	34.75	49	unknown
chr3	172322936	172322950	ALU	172322936	NA12878	NA12878=25	186	126	9	16	5	12	0	5	0	0	0	7	1	0	3	1	0.8	28.46	53.82	duplication
chr3	174250896	174250911	ALU	174250896	NA12878	NA12878=83	335	319	49	34	11	1	0	0	1	0	14	57	0	0	0	1	1	34.37	58.92	duplication
chr3	174410736	174410750	ALU	174410736	NA12878	NA12878=115	306	322	58	57	4	11	0	4	0	0	2	98	0	1	2	0.91	0.75	33.63	59.73	duplication
chr3	176143024	176143038	ALU	176143034	NA12878	NA12878=88	320	307	72	16	9	0	0	0	0	0	11	68	0	-1	0	0	1	34.31	47	unknown
chr3	176913231	176913247	ALU	176913231	NA12878	NA12878=11	NA	NA	3	8	3	8	0	0	8	0	0	0	0	0	0	1	1	25.63	49.82	duplication
chr3	176990164	176990179	SVA	176990176	NA12878	NA12878=34	274	226	14	20	0	0	0	0	0	0	1	33	0	-1	-1	-1	-1	-1	-1	unknown
chr3	184273575	184273589	ALU	184273575	NA12878	NA12878=40	203	340	12	28	1	5	0	1	0	0	2	32	0	0	0	1	1	33.65	45.5	duplication
chr3	186372124	186372141	L1	186372124	NA12878	NA12878=66	316	350	44	22	5	2	0	0	2	0	3	56	0	2	0	0.5	1	34.51	55.14	duplication
chr3	188883211	188883220	ALU	188883211	NA12878	NA12878=80	317	333	38	42	0	3	0	0	0	0	4	73	0	0	-1	1	0	33.81	51.33	duplication
chr3	190999450	190999459	ALU	190999450	NA12878	NA12878=46	247	330	14	32	0	9	0	0	0	0	12	25	0	0	-1	1	0	33.98	59.11	duplication
chr3	193354158	193354186	L1	193354158	NA12878	NA12878=71	351	417	27	44	1	5	0	0	0	0	8	57	0	0	0	1	1	33.35	59.17	duplication
chr3	194768514	194768517	ALU	194768517	NA12878	NA12878=37	300	378	8	29	0	7	0	0	0	0	0	30	0	0	-1	1	0	34.56	59.86	unknown
chr4	1301818	1301835	ALU	1301833	NA12878	NA12878=87	312	288	66	21	13	0	0	0	0	0	0	74	0	-1	0	0	1	33.18	53.38	duplication
chr4	1708960	1709010	L1	1708985	NA12878	NA12878=5	102	67	3	2	0	0	0	0	0	0	4	1	0	-1	-1	-1	-1	-1	-1	duplication
chr4	9704840	9704870	SVA	9704845	NA12878	NA12878=31	290	101	30	1	4	0	0	0	0	0	5	22	0	-1	0	0	1	32.01	46	unknown
chr4	10722273	10722293	ALU	10722273	NA12878	NA12878=90	319	356	51	39	17	1	0	0	1	0	4	67	1	0	10	1	0.88	33.33	60.61	duplication
chr4	12239276	12239289	ALU	12239276	NA12878	NA12878=29	137	212	8	21	5	10	0	5	0	0	0	13	1	0	0	1	1	23.78	66.2	duplication
chr4	18162679	18162689	L1	18162679	NA12878	NA12878=79	276	348	12	67	1	10	0	1	0	0	1	66	1	0	0	1	1	35.25	49.91	duplication
chr4	22043200	22043205	ALU	22043200	NA12878	NA12878=79	394	318	42	37	0	6	0	0	0	0	14	59	0	0	-1	1	0	34.08	49	duplication
chr4	26438617	26438630	ALU	26438617	NA12878	NA12878=66	303	324	16	50	2	9	0	2	0	0	1	53	1	0	0	1	1	29.98	58.36	duplication
chr4	28320712	28320805	ALU	28320770	NA12878	NA12878=35	263	199	28	7	5	0	0	0	0	0	1	29	0	-1	0	0	1	33	53.4	unknown
chr4	39410559	39410568	ALU	39410559	NA12878	NA12878=66	356	350	46	20	11	0	0	0	0	0	2	53	0	-1	0	0	1	33.56	57.64	unknown
chr4	40700733	40700750	ALU	40700739	NA12878	NA12878=85	265	456	18	67	0	20	0	0	0	0	1	64	0	0	-1	1	0	33.94	58.1	duplication
chr4	42088038	42088060	ALU	42088056	NA12878	NA12878=120	466	312	89	31	14	0	0	0	0	0	0	105	1	-1	0	0	1	33.28	52.57	duplication
chr4	43399968	43399990	ALU	43399986	NA12878	NA12878=125	321	310	77	48	10	0	0	0	0	0	5	110	0	-1	0	0	1	34.13	58.3	duplication
chr4	47007784	47007789	L1	47007789	NA12878	NA12878=205	424	420	53	152	0	30	0	0	0	0	4	170	1	0	-1	1	0	33.78	59.2	unknown
chr4	49513048	49513057	ALU	49513052	NA12878	NA12878=19	172	274	8	11	0	0	0	0	0	0	0	19	0	-1	-1	-1	-1	-1	-1	duplication
chr4	53851835	53851852	ALU	53851835	NA12878	NA12878=46	288	243	34	12	5	3	0	0	3	0	0	38	0	0	0	1	1	33.13	59.5	duplication
chr4	54415624	54415654	ALU	54415654	NA12878	NA12878=57	297	301	36	21	2	0	0	0	0	0	2	53	0	-1	0	0	1	33.96	56	duplication
chr4	56371945	56371962	ALU	56371962	NA12878	NA12878=58	321	279	31	27	5	0	0	0	0	0	0	53	0	-1	0	0	1	34.45	50	duplication
chr4	57497046	57497064	L1	57497052	NA12878	NA12878=72	341	335	17	55	0	8	0	0	0	0	3	60	1	0	-1	1	0	33.94	58.5	duplication
chr4	61055986	61055999	ALU	61055986	NA12878	NA12878=56	278	333	17	39	2	3	0	2	0	0	1	49	1	0	0	1	1	34.62	61.4	duplication
chr4	61825100	61825115	ALU	61825108	NA12878	NA12878=46	315	288	28	18	0	0	0	0	0	0	1	45	0	-1	-1	-1	-1	-1	-1	duplication
chr4	64563170	64563186	ALU	64563170	NA12878	NA12878=66	382	208	51	15	5	1	0	0	1	0	4	56	0	0	0	1	1	32.76	60.5	duplication
chr4	64726912	64726921	ALU	64726918	NA12878	NA12878=68	327	307	43	25	8	0	0	0	0	0	1	59	0	-1	0	0	1	33.97	57.25	duplication
chr4	65216746	65216761	ALU	65216746	NA12878	NA12878=140	584	294	68	72	3	0	0	0	0	0	9	128	0	-1	0	0	1	34.32	45.33	unknown
chr4	67106598	67106616	ALU	67106598	NA12878	NA12878=97	438	358	59	38	8	2	0	0	2	0	1	85	1	0	0	1	1	34	49.2	duplication
chr4	67963809	67963883	ALU	67963878	NA12878	NA12878=64	185	331	15	49	0	3	0	0	0	0	1	57	3	0	-1	1	0	31.96	59.33	unknown
chr4	72970704	72970727	ALU	72970727	NA12878	NA12878=99	306	288	66	33	13	0	0	0	0	0	2	84	0	-1	0	0	1	34.38	55	duplication
chr4	73889665	73889676	ALU	73889672	NA12878	NA12878=92	396	379	45	47	0	0	0	0	0	0	4	88	0	-1	-1	-1	-1	-1	-1	duplication
chr4	76993816	76993829	ALU	76993824	NA12878	NA12878=79	329	372	48	31	8	0	0	0	0	0	9	62	0	-1	0	0	1	33.51	53.63	duplication
chr4	78873797	78873809	ALU	78873809	NA12878	NA12878=49	315	260	33	16	2	0	0	0	0	0	0	47	0	-1	0	0	1	34.58	43	duplication
chr4	79289434	79289440	ALU	79289434	NA12878	NA12878=47	227	345	17	30	0	8	0	0	0	0	1	38	0	0	-1	1	0	33.74	57	duplication
chr4	79322964	79322984	ALU	79322982	NA12878	NA12878=61	408	289	39	22	6	0	0	0	0	0	1	54	0	-1	0	0	1	32.79	58.17	duplication
chr4	79359159	79359180	ALU	79359159	NA12878	NA12878=61	493	314	24	37	1	5	0	1	0	0	2	53	0	0	0	1	1	31.61	57	duplication
chr4	80768520	80768545	L1	80768545	NA12878	NA12878=69	345	294	52	17	6	0	0	0	0	0	1	62	0	-1	0	0	1	34.65	64.67	duplication
chr4	82630132	82630148	ALU	82630148	NA12878	NA12878=47	283	226	36	11	7	0	0	0	0	0	3	37	0	-1	0	0	1	33.4	51.14	duplication
chr4	83340676	83340696	ALU	83340696	NA12878	NA12878=78	434	277	53	25	11	0	0	0	0	0	3	63	1	-1	0	0	1	33.86	52.55	duplication
chr4	86099303	86099337	ALU	86099304	NA12878	NA12878=48	267	291	18	30	0	6	0	0	0	0	3	39	0	0	-1	1	0	32.69	55	unknown
chr4	86470366	86470386	ALU	86470382	NA12878	NA12878=129	387	309	70	59	8	0	0	0	0	0	44	77	0	-1	0	0	1	33.7	53.38	duplication
chr4	86584495	86584499	ALU	86584496	NA12878	NA12878=54	331	244	25	29	0	0	0	0	0	0	0	54	0	-1	-1	-1	-1	-1	-1	duplication
chr4	86607956	86607998	L1	86607956	NA12878	NA12878=64	310	381	43	21	6	0	0	0	0	0	3	55	0	-1	0	0	1	35.59	65.67	unknown
chr4	88634241	88634317	ALU	88634280	NA12878	NA12878=19	307	211	5	14	0	0	0	0	0	0	0	19	0	-1	-1	-1	-1	-1	-1	unknown
chr4	89963217	89963316	ALU	89963261	NA12878	NA12878=40	282	246	22	18	9	0	0	0	0	0	0	31	0	-1	18	0	0.56	30.95	59.22	unknown
chr4	100376794	100376806	ALU	100376794	NA12878	NA12878=45	312	334	14	31	0	6	0	0	0	0	3	36	0	0	-1	1	0	31.64	50.33	duplication
chr4	103343756	103343759	L1	103343756	NA12878	NA12878=83	338	259	64	19	19	0	0	0	0	0	1	61	2	-1	0	0	1	35.45	65.89	unknown
chr4	104214673	104214687	L1	104214686	NA12878	NA12878=98	349	181	92	6	15	0	0	0	0	0	3	80	0	-1	0	0	1	35.1	55.13	duplication
chr4	104744601	104744617	ALU	104744601	NA12878	NA12878=45	278	404	17	28	2	6	0	0	0	0	0	37	0	0	0	1	1	32.95	54.5	duplication
chr4	110934955	110934974	ALU	110934959	NA12878	NA12878=51	273	292	18	33	0	5	0	0	0	0	0	46	0	0	-1	1	0	34.69	65.6	duplication
chr4	115549915	115549935	ALU	115549930	NA12878	NA12878=139	337	306	80	59	7	0	0	0	0	0	4	128	0	-1	0	0	1	33.22	61	duplication
chr4	117350581	117350584	ALU	117350584	NA12878	NA12878=39	446	265	29	10	0	0	0	0	0	0	2	36	1	-1	-1	-1	-1	-1	-1	duplication
chr4	119774716	119774739	ALU	119774716	NA12878	NA12878=62	316	365	20	42	0	12	0	0	0	0	3	47	0	0	-1	1	0	32.94	60.08	duplication
chr4	120720074	120720096	ALU	120720096	NA12878	NA12878=65	284	281	37	28	7	0	0	0	0	0	2	56	0	-1	0	0	1	33.11	48.71	duplication
chr4	132181643	132181647	L1	132181647	NA12878	NA12878=47	259	341	13	34	0	5	0	0	0	0	2	40	0	0	-1	1	0	34.26	56.4	unknown
chr4	133117839	133117845	ALU	133117842	NA12878	NA12878=67	322	298	38	29	5	0	0	0	0	0	10	52	0	-1	0	0	1	33.18	64.2	duplication
chr4	134922346	134922354	ALU	134922346	NA12878	NA12878=80	319	334	31	49	0	6	0	0	0	0	11	63	0	0	-1	1	0	33.29	57.83	duplication
chr4	135130282	135130282	ALU	135130288	NA12878	NA12878=32	184	291	14	18	0	0	0	0	0	0	0	32	0	-1	-1	-1	-1	-1	-1	unknown
chr4	138177324	138177334	L1	138177324	NA12878	NA12878=164	373	376	112	52	19	7	0	0	7	0	18	120	0	0	0	1	1	35.08	57.58	duplication
chr4	138189291	138189295	ALU	138189293	NA12878	NA12878=55	338	224	43	12	5	0	0	0	0	0	7	43	0	-1	0	0	1	34.07	67.2	duplication
chr4	139225176	139225199	ALU	139225199	NA12878	NA12878=52	296	332	20	32	0	8	0	0	0	0	3	41	0	0	-1	1	0	33.73	56.25	unknown
chr4	140938920	140938935	ALU	140938920	NA12878	NA12878=36	241	190	24	12	19	8	0	0	8	0	1	8	0	0	0	1	1	27.81	54.96	duplication
chr4	143258300	143258319	ALU	143258300	NA12878	NA12878=56	319	317	18	38	1	8	0	1	0	0	0	47	0	0	0	1	1	34.31	57.67	duplication
chr4	145395304	145395308	ALU	145395308	NA12878	NA12878=31	362	268	22	9	6	0	0	0	0	0	1	24	0	-1	0	0	1	33.75	49.33	duplication
chr4	147225281	147225296	L1	147225281	NA12878	NA12878=80	340	321	45	35	10	4	0	0	4	0	3	63	0	0	0	1	1	34.44	60	duplication
chr4	150245256	150245287	ALU	150245256	NA12878	NA12878=51	303	283	21	30	0	3	0	0	0	0	12	36	0	0	-1	1	0	32.29	59.67	duplication
chr4	151293902	151293919	ALU	151293902	NA12878	NA12878=129	304	380	49	80	0	27	0	0	0	0	3	99	0	0	-1	1	0	33.12	54.67	duplication
chr4	154901011	154901092	ALU	154901056	NA12878	NA12878=14	162	186	9	5	0	0	0	0	0	0	0	14	0	-1	-1	-1	-1	-1	-1	unknown
chr4	164802841	164802870	ALU	164802844	NA12878	NA12878=47	296	256	31	16	5	0	0	0	0	0	1	41	0	-1	0	0	1	33.7	61.2	unknown
chr4	166190728	166190786	ALU	166190752	NA12878	NA12878=20	255	269	16	4	0	0	0	0	0	0	0	20	0	-1	-1	-1	-1	-1	-1	unknown
chr4	167338769	167338783	ALU	167338783	NA12878	NA12878=35	248	336	8	27	0	2	0	0	0	0	1	32	0	0	-1	1	0	29.76	57.5	unknown
chr4	170659064	170659075	ALU	170659064	NA12878	NA12878=64	326	292	37	27	6	1	0	0	1	0	9	47	1	0	0	1	1	33.95	62	duplication
chr4	170834587	170834597	ALU	170834587	NA12878	NA12878=55	498	321	35	20	4	1	0	0	1	0	1	49	0	0	0	1	1	32.61	56.2	duplication
chr4	171428788	171428798	ALU	171428800	NA12878	NA12878=47	300	355	27	20	0	0	0	0	0	0	0	47	0	-1	-1	-1	-1	-1	-1	duplication
chr4	172288838	172288858	ALU	172288841	NA12878	NA12878=146	382	468	44	102	0	24	0	0	0	0	4	118	0	0	-1	1	0	34.05	57.96	duplication
chr4	174044214	174044228	ALU	174044214	NA12878	NA12878=124	336	351	52	72	1	17	0	1	0	0	25	80	1	0	0	1	1	32.57	53.56	duplication
chr4	174786689	174786708	ALU	174786708	NA12878	NA12878=59	300	252	42	17	10	0	0	0	0	0	1	48	0	-1	0	0	1	31.71	57.3	duplication
chr4	175211582	175211588	ALU	175211584	NA12878	NA12878=60	325	290	39	21	0	0	0	0	0	0	5	55	0	-1	-1	-1	-1	-1	-1	unknown
chr4	178227070	178227098	ALU	178227088	NA12878	NA12878=5	101	101	2	3	0	0	0	0	0	0	5	0	0	-1	-1	-1	-1	-1	-1	duplication
chr4	179198307	179198330	ALU	179198311	NA12878	NA12878=35	496	349	13	22	0	4	0	0	0	0	2	29	0	0	-1	1	0	34.03	55.75	duplication
chr4	179444719	179444738	ALU	179444719	NA12878	NA12878=58	290	426	14	44	1	9	0	1	0	0	8	38	2	0	0	1	1	34.17	60.8	duplication
chr4	180256954	180256972	ALU	180256954	NA12878	NA12878=65	280	359	21	44	1	13	0	1	0	0	2	49	0	0	0	1	1	33.18	61.21	duplication
chr4	180698450	180698483	ALU	180698483	NA12878	NA12878=50	295	258	35	15	8	0	0	0	0	0	1	41	0	-1	0	0	1	34.16	48.63	duplication
chr4	181503026	181503049	ALU	181503026	NA12878	NA12878=42	282	444	11	31	0	2	0	0	0	0	2	38	0	0	-1	1	0	34.21	55	duplication
chr4	185651654	185651677	ALU	185651677	NA12878	NA12878=61	344	468	30	31	3	0	0	0	0	0	6	52	0	-1	0	0	1	33.58	56.67	duplication
chr4	185875943	185875963	ALU	185875956	NA12878	NA12878=58	325	255	35	23	4	0	0	0	0	0	1	53	0	-1	0	0	1	34.56	51.75	unknown
chr4	186361912	186361924	ALU	186361912	NA12878	NA12878=125	442	259	78	47	13	5	0	0	5	0	13	94	0	0	0	1	1	34.16	56.28	duplication
chr4	186382142	186382148	ALU	186382146	NA12878	NA12878=63	308	346	25	38	0	9	0	0	0	0	17	35	2	0	-1	1	0	33.92	52	duplication
chr4	188686142	188686146	ALU	188686146	NA12878	NA12878=34	244	348	6	28	0	6	0	0	0	0	0	28	0	0	-1	1	0	34.72	56.67	unknown
chr4	190659699	190659759	L1	190659708	NA12878	NA12878=64	330	265	54	10	12	0	0	0	0	0	0	52	0	-1	0	0	1	34.51	63.17	unknown
chr4	190988788	190988822	L1	190988800	NA12878	NA12878=8	34	40	6	2	0	0	0	0	0	0	0	7	1	-1	-1	-1	-1	-1	-1	duplication
chr5	1585512	1585517	ALU	1585517	NA12878	NA12878=81	442	312	68	13	13	0	0	0	0	0	1	66	1	-1	0	0	1	31.9	48.38	duplication
chr5	1812642	1812644	ALU	1812643	NA12878	NA12878=74	403	289	35	39	0	0	0	0	0	0	3	71	0	-1	-1	-1	-1	-1	-1	duplication
chr5	3995191	3995199	ALU	3995199	NA12878	NA12878=62	424	312	42	20	4	0	0	0	0	0	15	43	0	-1	0	0	1	34.52	53.75	duplication
chr5	4075826	4075850	ALU	4075833	NA12878	NA12878=42	290	282	16	26	0	5	0	0	0	0	5	32	0	0	-1	1	0	32.92	49.4	unknown
chr5	5595234	5595240	ALU	5595240	NA12878	NA12878=125	321	390	62	63	0	12	0	0	0	0	19	93	1	0	-1	1	0	32.09	57.92	unknown
chr5	6284506	6284537	ALU	6284519	NA12878	NA12878=42	248	300	16	26	0	9	0	0	0	0	1	32	0	0	-1	1	0	33.3	52.11	unknown
chr5	7188002	7188015	ALU	7188015	NA12878	NA12878=42	246	342	16	26	0	5	0	0	0	0	3	34	0	0	-1	1	0	33.38	71	unknown
chr5	8749528	8749569	L1	8749528	NA12878	NA12878=62	369	238	51	11	6	0	0	0	0	0	0	56	0	-1	0	0	1	35.2	54.5	unknown
chr5	10201733	10201738	L1	10201733	NA12878	NA12878=58	312	248	47	11	10	0	0	0	0	0	3	45	0	-1	0	0	1	34.77	56.5	unknown
chr5	16391760	16391792	ALU	16391792	NA12878	NA12878=50	307	316	25	25	6	0	0	0	0	0	2	42	0	-1	0	0	1	30.2	60.5	duplication
chr5	16716610	16716627	ALU	16716610	NA12878	NA12878=72	336	421	37	35	2	1	0	0	1	0	2	67	0	0	0	1	1	34.82	55.67	duplication
chr5	17712602	17712641	ALU	17712622	NA12878	NA12878=37	305	268	29	8	6	0	0	0	0	0	1	30	0	-1	0	0	1	32.72	48.67	unknown
chr5	18570155	18570164	ALU	18570155	NA12878	NA12878=67	285	317	30	37	2	6	0	2	0	0	0	59	0	0	0	1	1	34.41	58.63	duplication
chr5	21515264	21515367	ALU	21515316	NA12878	NA12878=55	265	171	27	28	0	0	0	0	0	0	3	52	0	-1	-1	-1	-1	-1	-1	unknown
chr5	25233898	25233926	ALU	25233926	NA12878	NA12878=40	305	272	27	13	2	0	0	0	0	0	1	37	0	-1	0	0	1	32.62	57	duplication
chr5	32762564	32762577	ALU	32762570	NA12878	NA12878=62	332	286	27	35	0	0	0	0	0	0	0	62	0	-1	-1	-1	-1	-1	-1	duplication
chr5	33633334	33633348	L1	33633334	NA12878	NA12878=95	311	345	23	72	12	12	0	12	0	0	11	59	1	0	0	1	1	35.18	57	duplication
chr5	33797540	33797548	L1	33797543	NA12878	NA12878=76	325	471	30	46	0	5	0	0	0	0	1	70	0	0	-1	1	0	34.86	60.6	duplication
chr5	34113207	34113282	ALU	34113270	NA12878	NA12878=44	237	186	31	13	8	0	0	0	0	0	1	35	0	-1	1	0	0.88	30.82	56.38	unknown
chr5	36792604	36792620	ALU	36792604	NA12878	NA12878=58	316	309	37	21	4	1	0	0	1	0	14	39	0	0	0	1	1	29.5	69.4	duplication
chr5	39938459	39938464	ALU	39938460	NA12878	NA12878=22	336	279	11	11	0	0	0	0	0	0	0	22	0	-1	-1	-1	-1	-1	-1	unknown
chr5	40181640	40181668	ALU	40181649	NA12878	NA12878=37	229	285	7	30	0	4	0	0	0	0	1	32	0	0	-1	1	0	34.77	51.75	unknown
chr5	43541789	43541806	ALU	43541796	NA12878	NA12878=112	294	318	68	44	0	0	0	0	0	0	8	104	0	-1	-1	-1	-1	-1	-1	duplication
chr5	50785672	50785689	ALU	50785689	NA12878	NA12878=34	286	290	25	9	6	0	0	0	0	0	0	27	1	-1	0	0	1	34.04	66.5	duplication
chr5	51432332	51432355	ALU	51432344	NA12878	NA12878=42	248	282	20	22	0	0	0	0	0	0	0	42	0	-1	-1	-1	-1	-1	-1	duplication
chr5	54865778	54865800	ALU	54865800	NA12878	NA12878=41	295	297	35	6	5	0	0	0	0	0	26	10	0	-1	0	0	1	34.08	67.4	duplication
chr5	55447994	55448010	SVA	55447994	NA12878	NA12878=36	315	208	19	17	3	8	0	0	8	0	3	22	0	0	0	1	1	34.92	61.18	duplication
chr5	55676135	55676159	SVA	55676148	NA12878	NA12878=15	243	145	10	5	0	0	0	0	0	0	1	14	0	-1	-1	-1	-1	-1	-1	unknown
chr5	55689493	55689499	ALU	55689499	NA12878	NA12878=65	343	258	43	22	5	0	0	0	0	0	1	58	1	-1	0	0	1	35.32	64.8	duplication
chr5	55927966	55927980	ALU	55927966	NA12878	NA12878=112	331	303	82	30	15	2	0	0	2	0	3	90	2	0	0	1	1	33.68	56.29	duplication
chr5	57716216	57716225	ALU	57716225	NA12878	NA12878=51	291	274	30	21	4	0	0	0	0	0	12	35	0	-1	0	0	1	34.83	66.25	duplication
chr5	61635350	61635361	ALU	61635350	NA12878	NA12878=71	236	327	32	39	1	3	0	1	0	0	1	66	0	0	0	1	1	33.56	54.25	duplication
chr5	61857102	61857118	ALU	61857102	NA12878	NA12878=67	322	313	41	26	6	1	0	0	1	0	0	60	0	0	0	1	1	32.99	58.57	duplication
chr5	63430699	63430820	ALU	63430699	NA12878	NA12878=25	189	180	7	18	0	4	0	0	0	0	0	21	0	0	-1	1	0	34.8	67.75	duplication
chr5	65569628	65569641	ALU	65569641	NA12878	NA12878=51	322	261	39	12	6	0	0	0	0	0	1	44	0	-1	0	0	1	34.12	58.33	duplication
chr5	73145910	73145926	ALU	73145910	NA12878	NA12878=47	249	347	11	36	4	8	0	4	0	0	7	28	0	0	0	1	1	33.97	52.25	duplication
chr5	75275311	75275335	ALU	75275331	NA12878	NA12878=77	409	315	55	22	10	0	0	0	0	0	15	52	0	-1	0	0	1	30.92	59.1	duplication
chr5	78426357	78426546	SVA	78426448	NA12878	NA12878=41	81	322	1	40	0	0	0	0	0	0	1	39	1	-1	-1	-1	-1	-1	-1	unknown
chr5	82316250	82316267	ALU	82316264	NA12878	NA12878=37	306	274	27	10	3	0	0	0	0	0	3	31	0	-1	0	0	1	32.81	61.67	duplication
chr5	83127418	83127432	ALU	83127432	NA12878	NA12878=57	359	288	35	22	6	0	0	0	0	0	1	49	1	-1	0	0	1	33.35	49.33	duplication
chr5	84384471	84384492	ALU	84384492	NA12878	NA12878=56	321	307	26	30	4	0	0	0	0	0	2	50	0	-1	0	0	1	32.85	67	duplication
chr5	84544389	84544410	ALU	84544389	NA12878	NA12878=33	283	348	9	24	0	6	0	0	0	0	2	25	0	0	-1	1	0	34.03	63.83	duplication
chr5	86372659	86372695	ALU	86372695	NA12878	NA12878=40	272	198	29	11	7	0	0	0	0	0	3	29	1	-1	0	0	1	33.85	61	unknown
chr5	88095469	88095477	L1	88095472	NA12878	NA12878=5	101	101	3	2	0	0	0	0	0	0	5	0	0	-1	-1	-1	-1	-1	-1	unknown
chr5	89450781	89450795	L1	89450781	NA12878	NA12878=112	503	314	83	29	13	0	0	0	0	0	9	89	1	-1	0	0	1	34.62	63.15	unknown
chr5	94994204	94994219	ALU	94994208	NA12878	NA12878=30	297	306	8	22	0	0	0	0	0	0	1	29	0	-1	-1	-1	-1	-1	-1	duplication
chr5	96866416	96866427	L1	96866423	NA12878	NA12878=72	376	259	58	14	9	0	0	0	0	0	5	56	2	-1	0	0	1	34.84	53.44	duplication
chr5	99299905	99299922	ALU	99299905	NA12878	NA12878=36	266	280	7	29	0	3	0	0	0	0	1	32	0	0	-1	1	0	33.95	52	duplication
chr5	100060167	100060241	ALU	100060167	NA12878	NA12878=36	273	227	13	23	0	9	0	0	0	0	2	23	2	0	-1	1	0	32.23	61.22	duplication
chr5	100497249	100497421	ALU	100497249	NA12878	NA12878=52	278	292	25	27	0	6	0	0	0	0	10	36	0	0	-1	1	0	33.92	60.33	duplication
chr5	110085897	110085922	ALU	110085897	NA12878	NA12878=29	232	206	20	9	6	1	0	0	1	0	20	2	0	0	0	1	1	31.47	53.57	duplication
chr5	114355252	114355254	ALU	114355253	NA12878	NA12878=52	375	313	28	24	0	3	0	0	0	0	1	48	0	0	-1	1	0	31.45	54.67	duplication
chr5	114739715	114739733	ALU	114739722	NA12878	NA12878=174	354	364	60	114	0	12	0	0	0	0	8	154	0	0	-1	1	0	33.85	50.58	duplication
chr5	116744639	116744643	ALU	116744643	NA12878	NA12878=68	354	285	31	37	7	0	0	0	0	0	1	60	0	-1	0	0	1	33.92	51.14	duplication
chr5	118977632	118977635	ALU	118977635	NA12878	NA12878=60	311	287	45	15	7	0	0	0	0	0	4	49	0	-1	0	0	1	33.8	62.29	duplication
chr5	122582797	122582810	ALU	122582810	NA12878	NA12878=99	332	285	78	21	20	0	0	0	0	0	1	78	0	-1	0	0	1	33.75	53.85	duplication
chr5	123194218	123194226	ALU	123194218	NA12878	NA12878=41	316	297	6	35	0	5	0	0	0	0	1	35	0	0	-1	1	0	34.67	59.8	duplication
chr5	124549722	124549731	ALU	124549722	NA12878	NA12878=51	310	217	41	10	15	2	0	0	2	0	0	33	1	0	0	1	1	30.18	56	duplication
chr5	125730718	125730724	ALU	125730720	NA12878	NA12878=44	328	287	31	13	0	0	0	0	0	0	2	42	0	-1	-1	-1	-1	-1	-1	duplication
chr5	130853242	130853259	ALU	130853258	NA12878	NA12878=68	438	370	40	28	2	0	0	0	0	0	2	64	0	-1	0	0	1	34.49	42.5	duplication
chr5	139595126	139595141	ALU	139595138	NA12878	NA12878=68	330	309	36	32	8	0	0	0	0	0	1	59	0	-1	0	0	1	34.15	55	duplication
chr5	143010773	143010806	ALU	143010806	NA12878	NA12878=37	283	290	25	12	4	0	0	0	0	0	2	31	0	-1	0	0	1	34.53	47.25	duplication
chr5	146637716	146637736	ALU	146637716	NA12878	NA12878=35	308	316	9	26	1	3	0	1	0	0	3	28	0	0	0	1	1	34.56	60.75	duplication
chr5	152529717	152529729	ALU	152529722	NA12878	NA12878=47	308	305	13	34	0	8	0	0	0	0	1	37	1	0	-1	1	0	33.19	49.88	duplication
chr5	155290624	155290651	ALU	155290624	NA12878	NA12878=34	309	249	29	5	8	0	0	0	0	0	1	25	0	-1	0	0	1	32.68	59.25	unknown
chr5	156566725	156566740	ALU	156566740	NA12878	NA12878=142	419	313	73	69	11	0	0	0	0	0	40	91	0	-1	0	0	1	33.33	56.64	duplication
chr5	158717157	158717172	ALU	158717157	NA12878	NA12878=72	314	326	24	48	3	12	0	3	0	0	7	50	0	0	0	1	1	34.18	58.2	duplication
chr5	159122137	159122155	ALU	159122137	NA12878	NA12878=51	249	291	21	30	2	2	0	0	0	0	1	46	0	0	0	1	1	34.17	73	duplication
chr5	168911933	168911941	ALU	168911933	NA12878	NA12878=54	287	313	43	11	9	0	0	0	0	0	4	41	0	-1	0	0	1	34.67	49.78	unknown
chr5	170201325	170201339	ALU	170201325	NA12878	NA12878=51	324	372	20	31	5	3	0	0	3	0	1	42	0	0	0	1	1	34.42	55.63	duplication
chr5	171893730	171893738	ALU	171893733	NA12878	NA12878=58	286	439	22	36	0	6	0	0	0	0	4	48	0	0	-1	1	0	33.9	68.5	unknown
chr5	179369168	179369185	ALU	179369168	NA12878	NA12878=34	253	165	20	14	10	6	0	0	6	0	0	16	2	1	0	0.83	1	29.76	58.19	duplication
chr6	1674193	1674206	ALU	1674193	NA12878	NA12878=30	153	189	13	17	8	11	0	8	0	0	5	5	1	0	2	1	0.88	29.92	56.95	duplication
chr6	2972593	2972632	ALU	2972609	NA12878	NA12878=38	357	228	26	12	5	0	0	0	0	0	4	29	0	-1	0	0	1	33.7	52	unknown
chr6	5488874	5488875	ALU	5488874	NA12878	NA12878=20	163	149	13	7	9	2	0	0	2	0	0	6	3	4	0	0.5	1	30.38	60.64	duplication
chr6	12102167	12102183	ALU	12102167	NA12878	NA12878=91	321	269	45	46	6	1	0	0	1	0	3	81	0	0	0	1	1	32.95	59.14	duplication
chr6	13503035	13503049	L1	13503035	NA12878	NA12878=104	329	335	58	46	13	4	0	0	4	0	1	86	0	0	0	1	1	34.73	71.24	duplication
chr6	17416384	17416400	ALU	17416384	NA12878	NA12878=53	313	299	24	29	0	3	0	0	0	0	2	48	0	0	-1	1	0	31.24	69.33	duplication
chr6	18346385	18346400	ALU	18346385	NA12878	NA12878=106	331	332	44	62	6	11	0	6	0	0	6	83	0	0	1	1	0.67	33.85	56.82	duplication
chr6	18470143	18470163	ALU	18470163	NA12878	NA12878=39	335	309	31	8	3	0	0	0	0	0	0	36	0	-1	0	0	1	34.75	57.33	duplication
chr6	19137092	19137116	ALU	19137093	NA12878	NA12878=69	272	443	34	35	0	4	0	0	0	0	1	63	1	0	-1	1	0	32.25	51	duplication
chr6	19346448	19346504	ALU	19346454	NA12878	NA12878=43	299	217	30	13	8	0	0	0	0	0	2	33	0	-1	0	0	1	34.13	59	unknown
chr6	23978340	23978361	ALU	23978361	NA12878	NA12878=76	335	310	40	36	4	0	0	0	0	0	23	49	0	-1	0	0	1	34.84	54.5	duplication
chr6	26272928	26272966	L1	26272948	NA12878	NA12878=5	37	39	2	3	0	0	0	0	0	0	1	3	1	-1	-1	-1	-1	-1	-1	duplication
chr6	26962171	26962174	ALU	26962171	NA12878	NA12878=17	NA	NA	5	12	5	12	0	5	0	0	0	0	0	1	0	0.83	1	29.4	63.88	duplication
chr6	29699558	29699627	SVA	29699592	NA12878	NA12878=24	290	176	19	5	0	0	0	0	0	0	0	24	0	-1	-1	-1	-1	-1	-1	unknown
chr6	29998477	29998496	ALU	29998496	NA12878	NA12878=73	333	347	43	30	8	0	0	0	0	0	3	62	0	-1	0	0	1	33.87	57.13	duplication
chr6	31296762	31296808	ALU	31296784	NA12878	NA12878=11	186	290	2	9	0	0	0	0	0	0	3	3	5	-1	-1	-1	-1	-1	-1	unknown
chr6	32504025	32504077	ALU	32504052	NA12878	NA12878=12	130	251	5	7	0	0	0	0	0	0	0	12	0	-1	-1	-1	-1	-1	-1	unknown
chr6	32514620	32514730	SVA	32514676	NA12878	NA12878=21	260	124	16	5	0	0	0	0	0	0	6	14	1	-1	-1	-1	-1	-1	-1	unknown
chr6	32537032	32537081	ALU	32537056	NA12878	NA12878=5	240	102	4	1	0	0	0	0	0	0	0	4	1	-1	-1	-1	-1	-1	-1	unknown
chr6	32589810	32589878	ALU	32589834	NA12878	NA12878=43	388	213	36	7	10	0	0	0	0	0	0	33	0	-1	0	0	1	33.81	64.2	unknown
chr6	32687130	32687159	ALU	32687144	NA12878	NA12878=53	251	298	22	31	0	0	0	0	0	0	6	47	0	-1	-1	-1	-1	-1	-1	unknown
chr6	32688579	32688595	ALU	32688595	NA12878	NA12878=55	294	286	34	21	9	0	0	0	0	0	17	29	0	-1	0	0	1	33.49	61.67	duplication
chr6	32773418	32773449	ALU	32773435	NA12878	NA12878=46	270	421	11	35	0	4	0	0	0	0	1	41	0	0	-1	1	0	33.94	58.75	unknown
chr6	33030313	33030406	SVA	33030360	NA12878	NA12878=49	290	175	39	10	0	0	0	0	0	0	8	41	0	-1	-1	-1	-1	-1	-1	unknown
chr6	33857829	33857861	ALU	33857861	NA12878	NA12878=27	280	301	15	12	3	0	0	0	0	0	0	24	0	-1	0	0	1	28.35	61.33	duplication
chr6	40046892	40046909	ALU	40046892	NA12878	NA12878=118	444	312	73	45	8	1	0	0	1	0	1	108	0	0	0	1	1	34.38	52	duplication
chr6	40170277	40170300	ALU	40170279	NA12878	NA12878=62	297	328	20	42	0	7	0	0	0	0	3	52	0	0	-1	1	0	34.43	52.29	duplication
chr6	40731407	40731429	ALU	40731429	NA12878	NA12878=43	335	376	32	11	4	0	0	0	0	0	0	39	0	-1	0	0	1	31.95	61.25	duplication
chr6	43895474	43895487	ALU	43895474	NA12878	NA12878=44	261	339	15	29	1	7	0	1	0	0	7	29	0	0	0	1	1	33.81	60.13	duplication
chr6	45260471	45260484	ALU	45260479	NA12878	NA12878=60	424	251	37	23	6	0	0	0	0	0	1	53	0	-1	0	0	1	34.44	63.67	duplication
chr6	45852696	45852712	L1	45852696	NA12878	NA12878=21	NA	NA	6	15	6	15	0	6	0	0	0	0	0	0	0	1	1	32.54	49.67	duplication
chr6	46077606	46077621	ALU	46077621	NA12878	NA12878=44	352	284	36	8	9	0	0	0	0	0	1	34	0	-1	0	0	1	32.04	62.22	duplication
chr6	47708253	47708271	ALU	47708253	NA12878	NA12878=32	331	251	22	10	2	5	0	0	5	0	3	22	0	4	0	0.8	1	34.01	41.86	duplication
chr6	50756924	50756933	ALU	50756933	NA12878	NA12878=50	320	275	36	14	5	0	0	0	0	0	1	43	1	-1	0	0	1	34.79	59.6	unknown
chr6	52537101	52537151	ALU	52537145	NA12878	NA12878=43	316	239	31	12	3	0	0	0	0	0	5	35	0	-1	0	0	1	34.82	54	unknown
chr6	52691431	52691454	ALU	52691440	NA12878	NA12878=23	101	258	1	22	0	0	0	0	0	0	7	16	0	-1	-1	-1	-1	-1	-1	unknown
chr6	53609680	53609695	ALU	53609680	NA12878	NA12878=58	282	445	41	17	9	1	0	0	1	0	4	44	0	0	0	1	1	34.73	69.9	duplication
chr6	53648751	53648758	ALU	53648758	NA12878	NA12878=59	291	292	42	17	9	0	0	0	0	0	4	46	0	-1	0	0	1	33.86	51	duplication
chr6	55007912	55007934	ALU	55007919	NA12878	NA12878=82	293	325	19	63	0	11	0	0	0	0	6	64	1	0	-1	1	0	34.16	61.64	duplication
chr6	57444958	57444977	ALU	57444958	NA12878	NA12878=30	298	322	12	18	1	6	0	1	0	0	2	21	0	0	0	1	1	34.08	52.14	duplication
chr6	57465197	57465239	ALU	57465226	NA12878	NA12878=37	166	295	10	27	0	4	0	0	0	0	1	32	0	0	-1	1	0	33.61	56.75	unknown
chr6	58146612	58146702	ALU	58146656	NA12878	NA12878=16	215	128	10	6	0	0	0	0	0	0	5	11	0	-1	-1	-1	-1	-1	-1	unknown
chr6	58778601	58778659	ALU	58778632	NA12878	NA12878=6	118	128	3	3	0	0	0	0	0	0	4	2	0	-1	-1	-1	-1	-1	-1	unknown
chr6	58778609	58778611	L1	58778608	NA12878	NA12878=26	325	569	4	22	0	0	0	0	0	0	3	23	0	-1	-1	-1	-1	-1	-1	duplication
chr6	64836190	64836322	ALU	64836242	NA12878	NA12878=24	214	165	17	7	12	0	0	0	0	0	1	11	0	-1	0	0	1	33.23	61.83	unknown
chr6	66163964	66163974	ALU	66163966	NA12878	NA12878=44	318	320	10	34	0	3	0	0	0	0	3	38	0	0	-1	1	0	29.56	45.67	duplication
chr6	66816113	66816135	ALU	66816116	NA12878	NA12878=106	288	294	51	55	0	3	0	0	0	0	6	96	1	0	-1	1	0	34.97	58.33	duplication
chr6	68311291	68311306	ALU	68311295	NA12878	NA12878=70	252	341	28	42	0	5	0	0	0	0	4	61	0	0	-1	1	0	34.56	64	duplication
chr6	68314048	68314064	ALU	68314049	NA12878	NA12878=66	312	322	21	45	0	6	0	0	0	0	4	55	1	5	-1	0.83	0	32.23	57	duplication
chr6	68502429	68502446	ALU	68502429	NA12878	NA12878=41	317	325	12	29	1	2	0	1	0	0	2	36	0	0	0	1	1	34.68	60.67	duplication
chr6	69543446	69543465	ALU	69543453	NA12878	NA12878=63	298	350	20	43	0	7	0	0	0	0	4	51	1	0	-1	1	0	34.25	69.86	duplication
chr6	70327732	70327737	ALU	70327733	NA12878	NA12878=59	302	326	26	33	0	5	0	0	0	0	3	51	0	0	-1	1	0	33.9	53.4	duplication
chr6	71729304	71729317	ALU	71729316	NA12878	NA12878=78	360	284	40	38	2	0	0	0	0	0	4	72	0	-1	0	0	1	34.87	61	duplication
chr6	72580496	72580521	ALU	72580496	NA12878	NA12878=58	315	253	37	21	6	0	0	0	0	0	2	50	0	-1	0	0	1	34.17	59.5	unknown
chr6	72753365	72753379	ALU	72753365	NA12878	NA12878=71	272	347	26	45	1	6	0	1	0	0	22	42	0	0	0	1	1	32.01	73.71	duplication
chr6	74504837	74504855	ALU	74504837	NA12878	NA12878=104	347	380	74	30	15	1	0	0	1	0	4	84	0	0	0	1	1	34.63	62.19	duplication
chr6	77357778	77357789	ALU	77357778	NA12878	NA12878=40	280	288	14	26	1	5	0	1	0	0	1	33	0	0	0	1	1	33.5	53.33	duplication
chr6	77548611	77548624	ALU	77548621	NA12878	NA12878=64	312	300	32	32	5	0	0	0	0	0	1	58	0	-1	0	0	1	34.89	73.6	duplication
chr6	77980641	77980650	L1	77980649	NA12878	NA12878=152	332	355	48	104	0	20	0	0	0	0	2	129	1	0	-1	1	0	35.07	57.35	duplication
chr6	78843171	78843184	ALU	78843171	NA12878	NA12878=51	305	298	12	39	1	12	0	1	0	0	4	34	0	0	0	1	1	34.56	64.85	duplication
chr6	79723671	79723837	ALU	79723784	NA12878	NA12878=38	174	274	9	29	0	7	0	0	0	0	1	30	0	0	-1	1	0	33.85	44	unknown
chr6	87174559	87174668	L1	87174616	NA12878	NA12878=5	287	101	4	1	0	0	0	0	0	0	5	0	0	-1	-1	-1	-1	-1	-1	unknown
chr6	88698064	88698085	ALU	88698064	NA12878	NA12878=57	331	315	28	29	0	3	0	0	0	0	5	49	0	0	-1	1	0	30.66	58.33	duplication
chr6	93576146	93576149	ALU	93576148	NA12878	NA12878=85	337	315	61	24	17	0	0	0	0	0	0	68	0	-1	0	0	1	34.29	55.59	duplication
chr6	93853175	93853182	ALU	93853180	NA12878	NA12878=45	216	425	10	35	0	4	0	0	0	0	10	31	0	0	-1	1	0	34.13	51.75	duplication
chr6	94930766	94930785	ALU	94930769	NA12878	NA12878=115	526	308	61	54	0	10	0	0	0	0	2	103	0	0	-1	1	0	32.32	52.1	duplication
chr6	95368359	95368375	ALU	95368359	NA12878	NA12878=38	311	334	12	26	0	5	0	0	0	0	25	8	0	0	-1	1	0	34.04	54.6	duplication
chr6	96509157	96509181	ALU	96509162	NA12878	NA12878=130	318	355	53	77	0	12	0	0	0	0	7	111	0	1	-1	0.92	0	32.3	58.5	duplication
chr6	98251328	98251349	ALU	98251328	NA12878	NA12878=43	267	375	14	29	0	6	0	0	0	0	3	34	0	1	-1	0.83	0	31.68	61.83	duplication
chr6	100328143	100328162	ALU	100328146	NA12878	NA12878=47	281	308	9	38	0	5	0	0	0	0	3	39	0	0	-1	1	0	34.46	50.8	duplication
chr6	100407496	100407499	ALU	100407499	NA12878	NA12878=74	378	320	40	34	11	0	0	0	0	0	3	60	0	-1	0	0	1	33.78	55.64	duplication
chr6	102846061	102846085	L1	102846085	NA12878	NA12878=64	260	295	20	44	0	9	0	0	0	0	1	54	0	0	-1	1	0	34.7	59.89	unknown
chr6	104350563	104350576	ALU	104350564	NA12878	NA12878=86	304	387	21	65	0	9	0	0	0	0	1	76	0	0	-1	1	0	34.05	56.56	duplication
chr6	110102971	110102980	ALU	110102976	NA12878	NA12878=71	266	336	21	50	0	11	0	0	0	0	3	55	2	0	-1	1	0	34.68	61.45	unknown
chr6	111766067	111766118	L1	111766096	NA12878	NA12878=5	278	101	4	1	0	0	0	0	0	0	5	0	0	-1	-1	-1	-1	-1	-1	unknown
chr6	114548397	114548411	ALU	114548397	NA12878	NA12878=50	291	285	31	19	5	1	0	0	1	0	0	44	0	0	0	1	1	34.41	58.67	duplication
chr6	115788629	115788655	ALU	115788629	NA12878	NA12878=38	286	261	11	27	0	7	0	0	0	0	0	31	0	0	-1	1	0	33.43	55.86	duplication
chr6	116307085	116307102	ALU	116307096	NA12878	NA12878=85	331	331	57	28	15	0	0	0	0	0	1	66	3	-1	0	0	1	32.83	67.93	duplication
chr6	116898671	116898687	ALU	116898680	NA12878	NA12878=52	459	314	23	29	0	0	0	0	0	0	1	51	0	-1	-1	-1	-1	-1	-1	duplication
chr6	118626129	118626207	ALU	118626148	NA12878	NA12878=31	279	273	8	23	0	9	0	0	0	0	0	22	0	0	-1	1	0	33.71	59.33	unknown
chr6	120380241	120380253	ALU	120380253	NA12878	NA12878=73	352	327	21	52	0	3	0	0	0	0	3	67	0	0	-1	1	0	33.6	61.67	unknown
chr6	120568246	120568267	ALU	120568246	NA12878	NA12878=144	471	359	66	78	0	6	0	0	0	0	9	129	0	0	-1	1	0	34.26	53.5	duplication
chr6	123647627	123647643	L1	123647627	NA12878	NA12878=49	303	226	31	18	8	1	0	0	0	0	0	39	1	0	0	1	1	33.82	62.44	duplication
chr6	123853934	123853946	L1	123853934	NA12878	NA12878=60	319	289	24	36	1	7	0	1	0	0	2	50	0	0	0	1	1	34.85	51.25	duplication
chr6	125421403	125421417	ALU	125421408	NA12878	NA12878=49	402	329	28	21	0	0	0	0	0	0	0	49	0	-1	-1	-1	-1	-1	-1	duplication
chr6	126423654	126423676	ALU	126423676	NA12878	NA12878=29	333	280	22	7	4	0	0	0	0	0	0	25	0	-1	0	0	1	33.21	56.5	duplication
chr6	126623578	126623611	L1	126623611	NA12878	NA12878=73	418	347	26	47	0	16	0	0	0	0	6	50	1	0	-1	1	0	34.9	60	unknown
chr6	129828231	129828237	ALU	129828236	NA12878	NA12878=84	327	261	63	21	10	0	0	0	0	0	1	73	0	-1	0	0	1	33.35	54.8	duplication
chr6	129895105	129895111	ALU	129895104	NA12878	NA12878=32	329	403	15	17	0	0	0	0	0	0	2	30	0	-1	-1	-1	-1	-1	-1	duplication
chr6	130614793	130614804	ALU	130614798	NA12878	NA12878=74	326	295	48	26	9	0	0	0	0	0	5	60	0	-1	0	0	1	33.73	65.11	duplication
chr6	131113262	131113279	ALU	131113279	NA12878	NA12878=56	311	309	32	24	5	0	0	0	0	0	0	51	0	-1	0	0	1	31.46	58.2	duplication
chr6	131273479	131273499	ALU	131273499	NA12878	NA12878=66	378	308	35	31	10	0	0	0	0	0	1	55	0	-1	0	0	1	31.76	58.9	duplication
chr6	132320426	132320454	ALU	132320430	NA12878	NA12878=41	415	303	10	31	0	7	0	0	0	0	4	30	0	0	-1	1	0	32.96	64.29	unknown
chr6	133731757	133731771	ALU	133731757	NA12878	NA12878=56	173	228	29	27	11	20	0	11	0	0	1	22	2	8	0	0.8	1	27.95	59.65	duplication
chr6	139294715	139294739	ALU	139294719	NA12878	NA12878=51	235	434	10	41	0	7	0	0	0	0	6	38	0	0	-1	1	0	34.3	48.14	unknown
chr6	141134051	141134071	ALU	141134051	NA12878	NA12878=46	291	304	19	27	0	5	0	0	0	0	1	40	0	0	-1	1	0	33.93	71.4	duplication
chr6	141770868	141770889	ALU	141770869	NA12878	NA12878=110	304	354	48	62	0	11	0	0	0	0	6	93	0	0	-1	1	0	33.72	58.45	duplication
chr6	143951360	143951378	ALU	143951375	NA12878	NA12878=72	334	296	48	24	13	0	0	0	0	0	4	55	0	-1	0	0	1	33.99	60.38	duplication
chr6	146887272	146887297	ALU	146887297	NA12878	NA12878=34	297	210	27	7	8	0	0	0	0	0	1	24	1	-1	0	0	1	34.63	65.88	duplication
chr6	148195788	148195808	L1	148195788	NA12878	NA12878=73	466	338	51	22	11	2	0	0	2	0	1	58	1	0	0	1	1	35.47	63.08	duplication
chr6	153429838	153429856	SVA	153429838	NA12878	NA12878=41	489	NA	40	1	10	1	0	0	1	0	2	26	2	0	0	1	1	35.33	56.45	duplication
chr6	155438241	155438254	ALU	155438241	NA12878	NA12878=46	253	429	15	31	0	8	0	0	0	0	20	18	0	0	-1	1	0	34.31	50.25	duplication
chr6	157397671	157397700	ALU	157397674	NA12878	NA12878=67	279	292	29	38	0	7	0	0	0	0	1	59	0	0	-1	1	0	33.44	57	duplication
chr6	157968667	157968730	L1	157968704	NA12878	NA12878=100	298	339	23	77	0	0	0	0	0	0	8	92	0	-1	-1	-1	-1	-1	-1	unknown
chr6	159166274	159166320	ALU	159166302	NA12878	NA12878=31	313	244	20	11	5	0	0	0	0	0	0	26	0	-1	0	0	1	33.72	59	unknown
chr6	159204415	159204432	ALU	159204431	NA12878	NA12878=122	403	407	68	54	14	0	0	0	0	0	25	83	0	-1	0	0	1	33.06	61.36	duplication
chr6	161336440	161336448	ALU	161336440	NA12878	NA12878=40	273	279	14	26	0	3	0	0	0	0	9	28	0	0	-1	1	0	34.77	68.67	duplication
chr6	162181267	162181310	L1	162181280	NA12878	NA12878=87	312	239	59	28	0	0	0	0	0	0	2	80	5	-1	-1	-1	-1	-1	-1	unknown
chr6	163814218	163814230	ALU	163814230	NA12878	NA12878=71	318	315	38	33	6	0	0	0	0	0	31	33	1	-1	0	0	1	34.65	53.67	duplication
chr6	165186930	165186964	ALU	165186930	NA12878	NA12878=72	314	352	26	46	0	8	0	0	0	0	23	41	0	0	-1	1	0	34.14	57.63	duplication
chr6	167124797	167124812	ALU	167124797	NA12878	NA12878=67	349	365	28	39	8	4	0	0	4	0	3	52	0	0	0	1	1	33.81	51.17	duplication
chr6	170500752	170500769	ALU	170500752	NA12878	NA12878=50	281	296	20	30	0	6	0	0	0	0	2	42	0	0	-1	1	0	33.57	61.5	duplication
chr7	2407449	2407484	L1	2407466	NA12878	NA12878=7	35	41	1	6	0	0	0	0	0	0	1	6	0	-1	-1	-1	-1	-1	-1	duplication
chr7	8019019	8019033	L1	8019027	NA12878	NA12878=81	300	328	49	32	9	0	0	0	0	0	19	53	0	-1	0	0	1	33.93	63.56	duplication
chr7	13649207	13649234	ALU	13649207	NA12878	NA12878=42	249	346	15	27	0	3	0	0	0	0	16	23	0	0	-1	1	0	34.86	59.67	duplication
chr7	15666283	15666291	ALU	15666286	NA12878	NA12878=44	312	287	32	12	7	0	0	0	0	0	0	37	0	-1	2	0	0.86	32.74	65.14	unknown
chr7	22853479	22853492	ALU	22853479	NA12878	NA12878=19	NA	322	7	12	7	2	0	0	2	0	0	10	0	0	0	1	1	34.02	54.33	duplication
chr7	23665679	23665679	ALU	23665680	NA12878	NA12878=16	125	239	6	10	0	0	0	0	0	0	0	16	0	-1	-1	-1	-1	-1	-1	unknown
chr7	32831226	32831248	ALU	32831227	NA12878	NA12878=52	315	299	22	30	0	2	0	0	0	0	2	48	0	0	-1	1	0	30.51	53.5	duplication
chr7	33195309	33195332	ALU	33195317	NA12878	NA12878=55	350	410	20	35	0	6	0	0	0	0	11	38	0	0	-1	1	0	31.78	52.67	duplication
chr7	36164925	36164949	ALU	36164937	NA12878	NA12878=44	264	251	27	17	4	0	0	0	0	0	2	38	0	-1	0	0	1	33.89	59.75	unknown
chr7	36252151	36252166	ALU	36252151	NA12878	NA12878=121	296	327	36	85	1	14	0	1	0	0	32	72	2	0	0	1	1	34	58.93	duplication
chr7	37836636	37836651	ALU	37836636	NA12878	NA12878=130	356	318	53	77	4	16	0	4	0	0	2	108	0	0	2	1	0.75	33.62	59.3	duplication
chr7	38209195	38209204	ALU	38209199	NA12878	NA12878=42	268	352	9	33	0	7	0	0	0	0	1	34	0	0	-1	1	0	33.77	57	duplication
chr7	38478164	38478185	ALU	38478164	NA12878	NA12878=45	271	323	7	38	0	9	0	0	0	0	1	34	1	2	-1	0.89	0	32.83	59	duplication
chr7	38759699	38759715	ALU	38759699	NA12878	NA12878=57	356	306	37	20	5	1	0	0	1	0	2	48	1	0	0	1	1	33.35	56.33	duplication
chr7	39749688	39749707	ALU	39749693	NA12878	NA12878=59	283	386	13	46	0	9	0	0	0	0	4	46	0	0	-1	1	0	34.12	60.67	duplication
chr7	42529802	42529865	L1	42529863	NA12878	NA12878=23	138	309	4	19	0	6	0	0	0	0	0	16	1	0	-1	1	0	33.05	60.83	unknown
chr7	42647643	42647660	ALU	42647643	NA12878	NA12878=47	266	369	12	35	0	3	0	0	0	0	0	43	1	0	-1	1	0	32.05	54.33	duplication
chr7	45789028	45789213	ALU	45789213	NA12878	NA12878=18	142	277	10	8	4	0	0	0	0	0	0	14	0	-1	0	0	1	32.75	41.75	duplication
chr7	47551072	47551073	ALU	47551072	NA12878	NA12878=34	264	310	10	24	0	0	0	0	0	0	0	34	0	-1	-1	-1	-1	-1	-1	unknown
chr7	49057607	49057624	ALU	49057607	NA12878	NA12878=52	242	310	24	28	2	8	0	2	0	0	4	38	0	0	0	1	1	34.24	46.7	duplication
chr7	52789470	52789481	L1	52789472	NA12878	NA12878=55	324	370	44	11	16	0	0	0	0	0	1	38	0	-1	0	0	1	34.02	55.75	unknown
chr7	53652501	53652516	L1	53652501	NA12878	NA12878=67	305	370	23	44	4	8	0	4	0	0	3	52	0	0	0	1	1	33.93	61.5	duplication
chr7	56244913	56244918	ALU	56244918	NA12878	NA12878=61	315	314	36	25	5	0	0	0	0	0	11	45	0	-1	0	0	1	33.29	63.8	duplication
chr7	63880173	63880199	ALU	63880180	NA12878	NA12878=145	299	349	58	87	0	12	0	0	0	0	5	127	1	0	-1	1	0	34.1	58.92	duplication
chr7	66610021	66610032	ALU	66610032	NA12878	NA12878=104	310	320	46	58	0	3	0	0	0	0	17	84	0	0	-1	1	0	34.16	61	unknown
chr7	70188675	70188695	L1	70188675	NA12878	NA12878=67	340	332	28	39	0	2	0	0	0	0	2	63	0	0	-1	1	0	34.91	56	duplication
chr7	76567212	76567440	ALU	76567212	NA12878	NA12878=22	263	108	13	9	0	4	0	0	0	0	1	17	0	0	-1	1	0	33.92	58.5	duplication
chr7	81056063	81056099	L1	81056080	NA12878	NA12878=7	36	36	2	5	0	0	0	0	0	0	2	5	0	-1	-1	-1	-1	-1	-1	duplication
chr7	82430508	82430525	ALU	82430508	NA12878	NA12878=36	258	313	9	27	1	4	0	1	0	0	2	29	0	0	0	1	1	29.85	55.6	duplication
chr7	82851737	82851738	ALU	82851736	NA12878	NA12878=48	308	311	30	18	0	0	0	0	0	0	0	47	1	-1	-1	-1	-1	-1	-1	unknown
chr7	82947141	82947146	ALU	82947143	NA12878	NA12878=61	296	405	25	36	0	9	0	0	0	0	2	50	0	0	-1	1	0	34.41	58	duplication
chr7	84901723	84901774	L1	84901723	NA12878	NA12878=115	469	450	47	68	0	15	0	0	0	0	6	93	1	0	-1	1	0	35.09	60	duplication
chr7	85044741	85044757	L1	85044751	NA12878	NA12878=97	337	328	78	19	9	0	0	0	0	0	2	86	0	-1	0	0	1	35.54	50.56	duplication
chr7	85860669	85860680	ALU	85860678	NA12878	NA12878=67	321	288	43	24	8	0	0	0	0	0	0	59	0	-1	0	0	1	34.53	53.25	duplication
chr7	86303593	86303607	ALU	86303597	NA12878	NA12878=50	322	289	35	15	5	0	0	0	0	0	2	43	0	-1	0	0	1	34.03	49	unknown
chr7	88380339	88380354	ALU	88380339	NA12878	NA12878=86	302	320	24	62	0	14	0	0	0	0	0	72	0	0	-1	1	0	33.28	52	duplication
chr7	91751530	91751555	ALU	91751552	NA12878	NA12878=69	377	418	41	28	15	0	0	0	0	0	1	52	1	-1	0	0	1	33.26	56.2	duplication
chr7	93357377	93357381	ALU	93357377	NA12878	NA12878=75	256	398	15	60	0	10	0	0	0	0	24	41	0	0	-1	1	0	33.4	60.3	duplication
chr7	94779041	94779065	ALU	94779065	NA12878	NA12878=58	307	264	40	18	2	0	0	0	0	0	2	54	0	-1	0	0	1	34.83	73	duplication
chr7	95101181	95101199	ALU	95101182	NA12878	NA12878=47	284	313	18	29	0	3	0	0	0	0	1	42	1	0	-1	1	0	34.63	59	unknown
chr7	97067521	97067538	ALU	97067521	NA12878	NA12878=47	290	320	13	34	1	9	0	1	0	0	0	37	0	0	0	1	1	33.44	54.4	duplication
chr7	104895570	104895593	ALU	104895589	NA12878	NA12878=94	202	431	40	54	6	0	0	0	0	0	11	74	3	-1	0	0	1	30.15	61.67	duplication
chr7	105466050	105466120	ALU	105466060	NA12878	NA12878=36	345	233	12	24	0	3	0	0	0	0	2	27	4	0	-1	1	0	33.27	39.67	unknown
chr7	105564445	105564472	ALU	105564472	NA12878	NA12878=39	288	284	30	9	5	0	0	0	0	0	1	33	0	-1	0	0	1	34.98	52.8	duplication
chr7	105741877	105741916	ALU	105741896	NA12878	NA12878=6	37	46	2	4	0	0	0	0	0	0	4	2	0	-1	-1	-1	-1	-1	-1	duplication
chr7	105741878	105741916	L1	105741896	NA12878	NA12878=6	35	42	1	5	0	0	0	0	0	0	2	4	0	-1	-1	-1	-1	-1	-1	duplication
chr7	107829248	107829263	L1	107829248	NA12878	NA12878=48	306	231	43	5	13	2	0	0	0	0	1	31	1	0	0	1	1	34.47	60.6	duplication
chr7	108325668	108325679	L1	108325672	NA12878	NA12878=58	318	355	27	31	0	0	0	0	0	0	6	52	0	-1	-1	-1	-1	-1	-1	duplication
chr7	109078008	109078026	ALU	109078008	NA12878	NA12878=25	375	214	12	13	1	3	0	1	0	0	1	19	1	0	0	1	1	34.79	66.75	duplication
chr7	109283341	109283352	ALU	109283352	NA12878	NA12878=103	338	292	59	44	10	0	0	0	0	0	4	89	0	-1	0	0	1	33.57	57.4	duplication
chr7	110484749	110484750	L1	110484750	NA12878	NA12878=35	272	172	24	11	12	7	0	0	7	0	10	4	2	0	0	1	1	29.26	62.58	deletion
chr7	118083293	118083314	ALU	118083314	NA12878	NA12878=48	294	307	22	26	4	0	0	0	0	0	0	44	0	-1	0	0	1	32.24	50	duplication
chr7	129157108	129157179	ALU	129157179	NA12878	NA12878=56	268	194	34	22	3	0	0	0	0	0	20	33	0	-1	0	0	1	34.03	70.33	duplication
chr7	131851110	131851122	ALU	131851110	NA12878	NA12878=94	198	330	34	60	0	12	0	0	0	0	3	79	0	0	-1	1	0	33.48	57	duplication
chr7	138504447	138504459	ALU	138504447	NA12878	NA12878=61	287	297	30	31	5	1	0	0	1	0	1	54	0	0	0	1	1	34.29	57	duplication
chr7	138791612	138791624	ALU	138791612	NA12878	NA12878=72	291	275	43	29	5	0	0	0	0	0	2	65	0	-1	0	0	1	33.26	57.2	unknown
chr7	141013576	141013593	ALU	141013590	NA12878	NA12878=31	324	269	23	8	6	0	0	0	0	0	1	24	0	-1	0	0	1	34.06	59.67	duplication
chr7	147585775	147585791	ALU	147585775	NA12878	NA12878=89	300	445	20	69	0	9	0	0	0	0	0	80	0	0	-1	1	0	32.58	61.33	duplication
chr7	148178612	148178676	ALU	148178646	NA12878	NA12878=45	329	239	40	5	6	0	0	0	0	0	16	23	0	-1	0	0	1	34.74	49.5	unknown
chr7	150582266	150582275	ALU	150582266	NA12878	NA12878=77	392	295	42	35	10	1	0	0	1	0	1	65	0	0	0	1	1	32.13	54.64	duplication
chr7	153966036	153966050	ALU	153966036	NA12878	NA12878=66	288	290	43	23	8	1	0	0	1	0	3	53	1	0	0	1	1	34.06	54.78	duplication
chr7	154858206	154858224	ALU	154858206	NA12878	NA12878=49	320	282	15	34	0	6	0	0	0	0	0	43	0	0	-1	1	0	33.49	52.5	duplication
chr7	155110582	155110601	ALU	155110582	NA12878	NA12878=72	335	295	23	49	0	2	0	0	0	0	3	67	0	0	-1	1	0	34.26	54.5	duplication
chr7	157350755	157350782	ALU	157350768	NA12878	NA12878=40	239	299	19	21	0	0	0	0	0	0	0	40	0	-1	-1	-1	-1	-1	-1	unknown
chr7	157448763	157448787	ALU	157448772	NA12878	NA12878=38	297	260	20	18	0	5	0	0	0	0	1	32	0	0	-1	1	0	33.15	59.4	unknown
chr8	4452893	4452893	L1	4452893	NA12878	NA12878=67	161	234	18	49	14	43	0	14	0	0	1	5	4	7	0	0.95	1	29.64	54.46	no tsd
chr8	5829275	5829289	L1	5829275	NA12878	NA12878=66	353	463	17	49	0	2	0	0	0	0	4	60	0	0	-1	1	0	35.48	66.5	duplication
chr8	9012955	9012969	ALU	9012962	NA12878	NA12878=38	299	347	14	24	0	0	0	0	0	0	2	36	0	-1	-1	-1	-1	-1	-1	duplication
chr8	9665651	9665673	ALU	9665673	NA12878	NA12878=111	331	316	70	41	5	0	0	0	0	0	3	103	0	-1	0	0	1	34.24	64.2	duplication
chr8	9807884	9807901	ALU	9807901	NA12878	NA12878=108	336	422	72	36	12	0	0	0	0	0	5	91	0	-1	0	0	1	32.58	66.33	duplication
chr8	13561274	13561289	ALU	13561274	NA12878	NA12878=55	245	327	26	29	2	3	0	2	0	0	4	46	0	0	0	1	1	33.62	57.8	duplication
chr8	13650861	13650886	ALU	13650883	NA12878	NA12878=60	251	330	28	32	0	6	0	0	0	0	0	54	0	0	-1	1	0	34.59	48.83	unknown
chr8	15399332	15399367	ALU	15399348	NA12878	NA12878=68	434	307	44	24	10	0	0	0	0	0	1	57	0	-1	0	0	1	32.55	52.9	unknown
chr8	16102806	16102822	ALU	16102806	NA12878	NA12878=94	306	281	30	64	5	18	0	5	0	0	5	65	1	0	0	1	1	32.15	63.09	duplication
chr8	17336009	17336021	ALU	17336009	NA12878	NA12878=43	242	284	19	24	1	6	0	1	0	0	2	34	0	0	0	1	1	34.2	57	duplication
chr8	17943118	17943138	ALU	17943136	NA12878	NA12878=56	317	310	35	21	8	0	0	0	0	0	2	46	0	-1	0	0	1	32.83	60.5	duplication
chr8	19658920	19658938	ALU	19658938	NA12878	NA12878=60	279	291	31	29	9	0	0	0	0	0	1	50	0	-1	0	0	1	32.49	61.44	duplication
chr8	24779089	24779114	ALU	24779114	NA12878	NA12878=95	324	315	50	45	4	0	0	0	0	0	5	85	1	-1	0	0	1	33.27	53.75	duplication
chr8	25172646	25172667	ALU	25172646	NA12878	NA12878=78	310	521	20	58	0	11	0	0	0	0	2	65	0	0	-1	1	0	34.54	48.82	duplication
chr8	26215648	26215665	ALU	26215648	NA12878	NA12878=50	229	353	11	39	3	9	0	3	0	0	33	5	0	0	1	1	0.67	32.71	54.25	duplication
chr8	26742455	26742684	ALU	26742571	NA12878	NA12878=32	194	168	28	4	15	0	0	0	0	0	14	3	0	-1	0	0	1	33	61.13	unknown
chr8	32359971	32360003	ALU	32359971	NA12878	NA12878=57	478	321	23	34	0	8	0	0	0	0	7	42	0	0	-1	1	0	33.74	69.13	duplication
chr8	34469647	34469661	ALU	34469659	NA12878	NA12878=44	361	184	36	8	5	0	0	0	0	0	3	36	0	-1	0	0	1	33.62	57.2	duplication
chr8	34923037	34923054	ALU	34923042	NA12878	NA12878=52	330	218	35	17	9	0	0	0	0	0	1	40	2	-1	0	0	1	34.7	63.11	unknown
chr8	35069003	35069017	ALU	35069008	NA12878	NA12878=41	281	308	28	13	0	0	0	0	0	0	1	40	0	-1	-1	-1	-1	-1	-1	unknown
chr8	38864077	38864091	ALU	38864077	NA12878	NA12878=52	419	258	46	6	11	0	0	0	0	0	3	37	1	-1	0	0	1	33.71	58.55	unknown
chr8	39700461	39700480	ALU	39700475	NA12878	NA12878=48	297	298	29	19	4	0	0	0	0	0	21	23	0	-1	0	0	1	32.55	49	duplication
chr8	41270444	41270458	ALU	41270458	NA12878	NA12878=59	282	314	25	34	0	4	0	0	0	0	2	53	0	0	-1	1	0	33.47	57.5	unknown
chr8	42039892	42039906	ALU	42039896	NA12878	NA12878=96	316	301	33	63	0	7	0	0	0	0	10	79	0	2	-1	0.86	0	32.77	44	duplication
chr8	53791040	53791060	ALU	53791040	NA12878	NA12878=30	310	284	9	21	1	10	0	1	0	0	2	16	1	0	0	1	1	33.99	62.55	duplication
chr8	59615977	59615990	ALU	59615977	NA12878	NA12878=127	343	309	68	59	7	3	0	0	3	0	23	94	0	0	0	1	1	34.42	65.5	duplication
chr8	60797681	60797926	ALU	60797921	NA12878	NA12878=8	101	134	5	3	4	0	0	0	0	0	0	4	0	-1	0	0	1	34.7	50.5	unknown
chr8	61526776	61526804	ALU	61526779	NA12878	NA12878=59	288	343	12	47	0	4	0	0	0	0	2	53	0	0	-1	1	0	32.48	58.75	duplication
chr8	62115160	62115162	L1	62115160	NA12878	NA12878=75	436	329	62	13	10	0	0	0	0	0	3	62	0	-1	0	0	1	35.19	64	unknown
chr8	67381822	67381933	L1	67381880	NA12878	NA12878=36	303	281	21	15	0	5	0	0	0	0	1	30	0	0	-1	1	0	35.13	53	unknown
chr8	68981793	68981808	ALU	68981808	NA12878	NA12878=52	303	264	33	19	2	0	0	0	0	0	3	47	0	-1	0	0	1	33.94	50	duplication
chr8	71914578	71914591	ALU	71914578	NA12878	NA12878=52	276	272	32	20	8	3	0	0	3	0	1	40	0	0	0	1	1	33.17	58	duplication
chr8	72206044	72206065	ALU	72206057	NA12878	NA12878=39	332	269	26	13	3	0	0	0	0	0	2	34	0	-1	0	0	1	33.97	52.33	unknown
chr8	75448800	75448805	ALU	75448805	NA12878	NA12878=42	267	336	18	24	0	2	0	0	0	0	0	40	0	0	-1	1	0	34.55	70	unknown
chr8	80208255	80208268	ALU	80208268	NA12878	NA12878=62	325	279	39	23	5	0	0	0	0	0	1	56	0	-1	0	0	1	32.79	57.6	duplication
chr8	83740678	83740693	L1	83740678	NA12878	NA12878=93	382	322	55	38	12	5	0	0	5	0	3	73	0	0	0	1	1	33.78	60.18	duplication
chr8	85437260	85437262	ALU	85437261	NA12878	NA12878=48	280	337	14	34	0	7	0	0	0	0	23	18	0	0	-1	1	0	32.3	56.14	duplication
chr8	87079610	87079637	ALU	87079637	NA12878	NA12878=48	307	314	34	14	9	0	0	0	0	0	1	38	0	-1	1	0	0.89	33.79	60	duplication
chr8	87315040	87315043	L1	87315043	NA12878	NA12878=103	259	229	59	44	29	25	0	0	25	0	9	35	5	0	0	1	1	25	59.65	deletion
chr8	87770097	87770106	ALU	87770103	NA12878	NA12878=52	319	318	37	15	8	0	0	0	0	0	1	43	0	-1	0	0	1	34.39	62.13	unknown
chr8	90669887	90669895	ALU	90669895	NA12878	NA12878=96	252	403	21	75	0	11	0	0	0	0	1	82	2	0	-1	1	0	33.67	58.09	unknown
chr8	92186264	92186284	L1	92186264	NA12878	NA12878=39	NA	NA	28	11	28	11	0	28	0	0	0	0	0	2	4	0.91	0.96	23.85	56.08	duplication
chr8	94162471	94162487	ALU	94162471	NA12878	NA12878=58	306	431	28	30	0	2	0	0	0	0	6	50	0	0	-1	1	0	31.77	43.5	duplication
chr8	96467775	96467796	ALU	96467778	NA12878	NA12878=48	325	351	14	34	0	7	0	0	0	0	1	40	0	0	-1	1	0	33.09	47.43	duplication
chr8	96783509	96783548	ALU	96783548	NA12878	NA12878=46	327	280	30	16	5	0	0	0	0	0	1	40	0	-1	0	0	1	33.26	67.6	duplication
chr8	106664511	106664522	ALU	106664511	NA12878	NA12878=30	320	321	9	21	2	5	0	0	0	0	1	22	0	0	0	1	1	33.61	62.86	duplication
chr8	107207878	107207888	ALU	107207878	NA12878	NA12878=137	304	304	66	71	2	17	0	2	0	0	4	114	0	0	0	1	1	33.48	57.74	duplication
chr8	108123086	108123103	ALU	108123086	NA12878	NA12878=34	NA	NA	10	24	10	24	0	0	24	0	0	0	0	1	0	0.96	1	19.26	55.5	duplication
chr8	109135912	109135935	SVA	109135920	NA12878	NA12878=37	300	433	7	30	0	0	0	0	0	0	6	31	0	-1	-1	-1	-1	-1	-1	duplication
chr8	110079084	110079100	ALU	110079084	NA12878	NA12878=14	101	155	6	8	5	5	0	0	5	0	0	4	0	0	0	1	1	26.31	59.3	duplication
chr8	110101590	110101592	ALU	110101592	NA12878	NA12878=48	347	298	25	23	0	5	0	0	0	0	1	42	0	0	-1	1	0	34.7	58.4	unknown
chr8	110349297	110349319	ALU	110349297	NA12878	NA12878=62	325	336	16	46	0	5	0	0	0	0	2	51	4	0	-1	1	0	32.66	47	duplication
chr8	110370870	110370903	ALU	110370886	NA12878	NA12878=61	345	290	30	31	3	0	0	0	0	0	24	33	1	-1	0	0	1	33.67	57	unknown
chr8	114792908	114792920	ALU	114792908	NA12878	NA12878=46	163	321	5	41	0	6	0	0	0	0	18	21	1	0	-1	1	0	34.6	61.67	duplication
chr8	115604486	115604491	ALU	115604486	NA12878	NA12878=55	404	266	37	18	7	0	0	0	0	0	8	40	0	-1	0	0	1	33.69	53.43	unknown
chr8	117047008	117047037	ALU	117047019	NA12878	NA12878=68	315	285	36	32	4	0	0	0	0	0	4	59	1	-1	0	0	1	34.8	57.5	unknown
chr8	122155287	122155291	ALU	122155287	NA12878	NA12878=73	323	270	48	25	6	0	0	0	0	0	1	66	0	-1	0	0	1	34.04	55.33	unknown
chr8	122280601	122280638	ALU	122280604	NA12878	NA12878=40	366	209	30	10	5	0	0	0	0	0	1	34	0	-1	0	0	1	33.63	59.2	unknown
chr8	125518123	125518140	ALU	125518123	NA12878	NA12878=36	324	187	18	18	0	3	0	0	0	0	1	32	0	0	-1	1	0	32.59	42.67	duplication
chr8	125889957	125889957	ALU	125889957	NA12878	NA12878=36	305	NA	21	15	0	15	0	0	0	0	0	19	2	0	-1	1	0	33.57	57.4	unknown
chr8	126024103	126024135	ALU	126024103	NA12878	NA12878=47	265	309	12	35	0	10	0	0	0	0	1	36	0	0	-1	1	0	32.61	53.9	duplication
chr8	127865466	127865479	ALU	127865466	NA12878	NA12878=68	345	240	52	16	19	1	0	0	1	0	3	45	0	0	0	1	1	33.5	56.7	duplication
chr8	128356652	128356667	ALU	128356652	NA12878	NA12878=44	198	191	30	14	15	4	0	0	4	0	0	24	1	0	0	1	1	28.52	53.53	duplication
chr8	129244928	129244941	ALU	129244928	NA12878	NA12878=75	272	453	27	48	1	9	0	1	0	0	0	64	1	0	0	1	1	31.85	57	duplication
chr8	131041212	131041240	L1	131041235	NA12878	NA12878=74	350	295	48	26	7	0	0	0	0	0	2	65	0	-1	0	0	1	34.18	63.71	duplication
chr8	132377841	132377878	ALU	132377874	NA12878	NA12878=38	224	394	5	33	0	2	0	0	0	0	3	33	0	0	-1	1	0	34.51	57	unknown
chr8	138295183	138295195	ALU	138295183	NA12878	NA12878=58	215	306	9	49	3	12	0	3	0	0	2	41	0	0	1	1	0.67	34.36	55.53	duplication
chr8	142940027	142940055	ALU	142940043	NA12878	NA12878=52	265	564	9	43	0	14	0	0	0	0	1	37	0	7	-1	0.86	0	34.08	55.5	unknown
chr9	755221	755232	ALU	755221	NA12878	NA12878=28	171	188	14	14	8	7	0	0	7	0	0	13	0	1	0	0.86	1	25.53	52.73	duplication
chr9	1060395	1060449	ALU	1060422	NA12878	NA12878=5	568	101	4	1	0	0	0	0	0	0	3	2	0	-1	-1	-1	-1	-1	-1	unknown
chr9	6780313	6780329	ALU	6780313	NA12878	NA12878=89	437	364	44	45	6	3	0	6	0	0	28	52	0	0	0	1	1	33.18	48.44	duplication
chr9	7852523	7852538	ALU	7852538	NA12878	NA12878=123	335	292	59	64	6	0	0	0	0	0	4	112	1	-1	0	0	1	33.85	56	duplication
chr9	8344960	8344973	L1	8344960	NA12878	NA12878=21	NA	NA	5	16	5	16	0	0	16	0	0	0	0	0	0	1	1	32.21	53.29	duplication
chr9	16682299	16682313	ALU	16682299	NA12878	NA12878=118	367	403	54	64	5	11	0	5	0	0	2	100	0	0	0	1	1	33.99	53.13	duplication
chr9	21261935	21261949	ALU	21261949	NA12878	NA12878=52	311	317	29	23	5	0	0	0	0	0	1	46	0	-1	0	0	1	31.69	55.8	duplication
chr9	22288706	22288727	ALU	22288707	NA12878	NA12878=92	279	417	30	62	0	11	0	0	0	0	2	79	0	0	-1	1	0	32.65	61.27	duplication
chr9	22395670	22395713	ALU	22395692	NA12878	NA12878=25	178	307	10	15	0	0	0	0	0	0	2	23	0	-1	-1	-1	-1	-1	-1	unknown
chr9	28960612	28960619	ALU	28960619	NA12878	NA12878=50	441	295	26	24	4	0	0	0	0	0	0	46	0	-1	0	0	1	33.89	60.25	duplication
chr9	32463887	32463894	L1	32463894	NA12878	NA12878=90	308	354	46	44	7	16	0	7	0	0	3	64	0	2	0	0.94	1	29.84	54.96	deletion
chr9	34703685	34703693	SVA	34703685	NA12878	NA12878=59	277	350	37	22	0	7	0	0	0	0	3	49	0	0	-1	1	0	35.22	51.14	duplication
chr9	37594234	37594254	ALU	37594234	NA12878	NA12878=111	308	332	44	67	0	8	0	0	0	0	45	58	0	0	-1	1	0	33.34	47.63	duplication
chr9	38767760	38767774	ALU	38767760	NA12878	NA12878=66	387	284	42	24	6	2	0	0	2	0	0	58	0	0	0	1	1	34.81	64.5	duplication
chr9	40609318	40609334	ALU	40609318	NA12878	NA12878=5	126	NA	4	1	1	1	0	0	0	0	1	2	0	0	0	1	1	34.03	58	duplication
chr9	74544776	74544792	ALU	74544792	NA12878	NA12878=59	404	259	43	16	7	0	0	0	0	0	3	49	0	-1	0	0	1	34.28	53.86	duplication
chr9	75231526	75231558	ALU	75231546	NA12878	NA12878=44	331	363	32	12	3	0	0	0	0	0	3	38	0	-1	0	0	1	31.56	51	unknown
chr9	75262706	75262774	SVA	75262736	NA12878	NA12878=25	298	176	19	6	0	0	0	0	0	0	2	23	0	-1	-1	-1	-1	-1	-1	unknown
chr9	75542969	75542985	ALU	75542969	NA12878	NA12878=67	344	266	32	35	3	4	0	0	4	0	1	59	0	1	0	0.75	1	33.74	51.14	duplication
chr9	76238771	76238792	ALU	76238787	NA12878	NA12878=61	320	265	38	23	7	0	0	0	0	0	1	53	0	-1	0	0	1	34.44	50.14	duplication
chr9	79451270	79451286	ALU	79451270	NA12878	NA12878=45	293	316	14	31	0	9	0	0	0	0	8	28	0	0	-1	1	0	34.52	54.67	duplication
chr9	82082764	82082774	L1	82082768	NA12878	NA12878=54	268	439	7	47	0	0	0	0	0	0	1	53	0	-1	-1	-1	-1	-1	-1	unknown
chr9	91099659	91099778	ALU	91099740	NA12878	NA12878=35	260	210	25	10	11	0	0	0	0	0	2	20	2	-1	3	0	0.91	32.75	59.64	unknown
chr9	91573607	91573645	L1	91573624	NA12878	NA12878=5	36	39	1	4	0	0	0	0	0	0	3	2	0	-1	-1	-1	-1	-1	-1	duplication
chr9	93057510	93057523	ALU	93057511	NA12878	NA12878=120	282	284	52	68	0	2	0	0	0	0	1	117	0	0	-1	1	0	34.64	46	unknown
chr9	93194530	93194544	ALU	93194530	NA12878	NA12878=92	298	314	33	59	11	17	0	11	0	0	2	62	0	0	0	1	1	34.1	56.5	duplication
chr9	94416686	94416754	L1	94416754	NA12878	NA12878=51	241	326	12	39	0	8	0	0	0	0	16	27	0	0	-1	1	0	34.81	60.75	unknown
chr9	95680489	95680501	ALU	95680496	NA12878	NA12878=58	302	327	23	35	0	0	0	0	0	0	6	52	0	-1	-1	-1	-1	-1	-1	duplication
chr9	96371372	96371391	ALU	96371372	NA12878	NA12878=66	309	311	28	38	0	4	0	0	0	0	18	44	0	0	-1	1	0	32.59	58.75	duplication
chr9	97314237	97314256	ALU	97314256	NA12878	NA12878=43	459	289	35	8	8	0	0	0	0	0	2	33	0	-1	0	0	1	34.27	55.38	duplication
chr9	97387402	97387416	ALU	97387402	NA12878	NA12878=62	319	278	37	25	5	2	0	0	2	0	0	55	0	0	0	1	1	34.41	59.71	duplication
chr9	100675533	100675550	L1	100675533	NA12878	NA12878=35	99	289	3	32	2	10	0	2	0	0	1	21	1	0	0	1	1	34.25	60.75	duplication
chr9	103223387	103223387	ALU	103223384	NA12878	NA12878=48	239	319	16	32	0	0	0	0	0	0	4	44	0	-1	-1	-1	-1	-1	-1	unknown
chr9	105450604	105450619	ALU	105450604	NA12878	NA12878=52	313	391	36	16	4	1	0	0	1	0	1	46	0	0	0	1	1	34.76	46	duplication
chr9	109235253	109235273	ALU	109235264	NA12878	NA12878=56	308	338	19	37	0	0	0	0	0	0	0	56	0	-1	-1	-1	-1	-1	-1	duplication
chr9	110762649	110762667	ALU	110762649	NA12878	NA12878=8	NA	NA	3	5	3	5	0	3	0	0	0	0	0	0	0	1	1	23.09	58	duplication
chr9	113491535	113491538	ALU	113491536	NA12878	NA12878=71	340	265	46	25	9	0	0	0	0	0	1	61	0	-1	0	0	1	32.2	55.44	duplication
chr9	113571235	113571249	ALU	113571235	NA12878	NA12878=63	281	310	26	37	1	5	0	1	0	0	0	57	0	0	0	1	1	31.68	60.83	duplication
chr9	117928262	117928281	ALU	117928262	NA12878	NA12878=48	329	297	33	15	10	1	0	0	1	0	2	34	1	0	0	1	1	33.51	61.09	duplication
chr9	118509730	118509752	ALU	118509730	NA12878	NA12878=49	253	389	25	24	0	5	0	0	0	0	2	42	0	0	-1	1	0	32.44	66	duplication
chr9	123055170	123055187	ALU	123055170	NA12878	NA12878=85	310	411	20	65	0	11	0	0	0	0	3	71	0	0	-1	1	0	34.72	57.91	duplication
chr9	128980160	128980176	ALU	128980160	NA12878	NA12878=25	237	204	14	11	7	1	0	0	1	0	0	17	0	0	0	1	1	27.77	58	duplication
chr9	134289817	134289950	SVA	134289888	NA12878	NA12878=38	318	67	36	2	0	0	0	0	0	0	0	38	0	-1	-1	-1	-1	-1	-1	unknown
chr10	2077542	2077560	ALU	2077542	NA12878	NA12878=46	324	297	31	15	6	1	0	0	1	0	0	39	0	0	0	1	1	32.33	54	duplication
chr10	2240989	2241016	ALU	2241011	NA12878	NA12878=73	338	287	60	13	7	0	0	0	0	0	4	62	0	-1	0	0	1	34.41	54.71	duplication
chr10	3569008	3569025	ALU	3569008	NA12878	NA12878=74	322	269	37	37	6	1	0	0	1	0	7	60	0	0	0	1	1	34.36	51	duplication
chr10	9406684	9406900	ALU	9406792	NA12878	NA12878=15	208	101	14	1	0	0	0	0	0	0	3	3	9	-1	-1	-1	-1	-1	-1	unknown
chr10	9474846	9474855	ALU	9474846	NA12878	NA12878=71	292	301	20	51	2	10	0	2	0	0	2	57	0	0	0	1	1	33.69	58.67	duplication
chr10	9510975	9510985	ALU	9510981	NA12878	NA12878=83	309	339	16	67	0	9	0	0	0	0	1	73	0	0	-1	1	0	34.21	47.78	duplication
chr10	9904372	9904399	ALU	9904392	NA12878	NA12878=45	269	294	17	28	0	3	0	0	0	0	9	33	0	0	-1	1	0	34.91	75.33	unknown
chr10	14396676	14396698	ALU	14396698	NA12878	NA12878=27	335	254	17	10	2	0	0	0	0	0	1	24	0	-1	0	0	1	30.87	54	duplication
chr10	14484801	14484814	ALU	14484801	NA12878	NA12878=44	319	371	31	13	7	1	0	0	1	0	5	30	1	0	0	1	1	32.41	55	duplication
chr10	21688224	21688240	ALU	21688224	NA12878	NA12878=49	312	301	16	33	0	4	0	0	0	0	0	45	0	0	-1	1	0	33.49	65.75	duplication
chr10	22867574	22867588	ALU	22867574	NA12878	NA12878=40	258	324	10	30	0	8	0	0	0	0	13	19	0	0	-1	1	0	34.07	57.75	duplication
chr10	25707686	25707715	L1	25707686	NA12878	NA12878=134	329	328	47	87	1	22	0	1	0	0	12	98	1	2	0	0.95	1	33.46	53.52	duplication
chr10	26225937	26225949	ALU	26225937	NA12878	NA12878=59	303	322	38	21	6	1	0	0	1	0	25	27	0	0	0	1	1	33.5	63	duplication
chr10	27644543	27644796	L1	27644668	NA12878	NA12878=7	108	256	3	4	0	0	0	0	0	0	3	4	0	-1	-1	-1	-1	-1	-1	unknown
chr10	27929900	27929918	ALU	27929918	NA12878	NA12878=56	292	280	28	28	0	5	0	0	0	0	2	49	0	0	-1	1	0	32.58	49.6	unknown
chr10	29102527	29102541	ALU	29102527	NA12878	NA12878=90	306	331	29	61	2	9	0	2	0	0	2	77	0	0	0	1	1	33.37	60.64	duplication
chr10	29105279	29105299	ALU	29105298	NA12878	NA12878=109	349	339	50	59	4	0	0	0	0	0	4	101	0	-1	0	0	1	31.8	58.75	duplication
chr10	32258976	32259009	L1	32258992	NA12878	NA12878=5	35	38	2	3	0	0	0	0	0	0	3	2	0	-1	-1	-1	-1	-1	-1	duplication
chr10	35995049	35995057	ALU	35995054	NA12878	NA12878=117	308	325	46	71	0	8	0	0	0	0	3	105	1	0	-1	1	0	31.82	49.75	duplication
chr10	36593621	36593643	ALU	36593621	NA12878	NA12878=73	315	312	22	51	0	11	0	0	0	0	8	54	0	0	-1	1	0	34.33	58.73	duplication
chr10	42673875	42674100	ALU	42674017	NA12878	NA12878=43	175	106	39	4	11	0	0	0	0	0	0	32	0	-1	0	0	1	33.41	65.73	unknown
chr10	48419943	48419967	ALU	48419943	NA12878	NA12878=52	280	323	20	32	0	5	0	0	0	0	3	44	0	0	-1	1	0	32.47	67	duplication
chr10	54466933	54466947	ALU	54466942	NA12878	NA12878=42	312	296	27	15	3	0	0	0	0	0	22	17	0	-1	0	0	1	34.34	56.67	unknown
chr10	54805955	54805970	ALU	54805955	NA12878	NA12878=117	294	301	36	81	2	16	0	2	0	0	2	97	0	0	0	1	1	33.23	54.39	duplication
chr10	55983269	55983285	ALU	55983280	NA12878	NA12878=36	200	324	6	30	0	3	0	0	0	0	3	30	0	0	-1	1	0	34.72	62.67	unknown
chr10	56140309	56140323	ALU	56140323	NA12878	NA12878=50	291	235	38	12	5	0	0	0	0	0	1	44	0	-1	0	0	1	34.03	62.8	duplication
chr10	56181220	56181261	ALU	56181220	NA12878	NA12878=24	237	324	11	13	1	2	0	0	0	0	0	21	0	0	0	1	1	33.24	54.33	duplication
chr10	56664652	56664659	ALU	56664659	NA12878	NA12878=33	310	168	29	4	3	0	0	0	0	0	0	30	0	-1	0	0	1	29.84	56.67	duplication
chr10	56902350	56902377	ALU	56902353	NA12878	NA12878=54	269	321	13	41	0	5	0	0	0	0	3	45	1	0	-1	1	0	32.69	68.8	duplication
chr10	57974617	57974632	ALU	57974617	NA12878	NA12878=84	357	283	61	23	7	1	0	0	1	0	4	72	0	0	0	1	1	32.8	60.25	duplication
chr10	58902208	58902219	ALU	58902214	NA12878	NA12878=39	306	256	32	7	8	0	0	0	0	0	1	30	0	-1	0	0	1	34.35	56.25	unknown
chr10	60984893	60984921	ALU	60984921	NA12878	NA12878=48	274	219	35	13	3	0	0	0	0	0	2	42	1	-1	0	0	1	34.65	64.67	duplication
chr10	62124852	62124859	ALU	62124858	NA12878	NA12878=144	337	383	88	56	10	0	0	0	0	0	9	123	2	-1	0	0	1	32.74	65.4	duplication
chr10	67430987	67431006	ALU	67431003	NA12878	NA12878=46	330	277	39	7	8	0	0	0	0	0	1	37	0	-1	0	0	1	32.59	53.5	duplication
chr10	68084650	68084660	ALU	68084651	NA12878	NA12878=43	309	327	15	28	0	4	0	0	0	0	1	37	1	0	-1	1	0	34.53	49.75	duplication
chr10	68217403	68217410	ALU	68217408	NA12878	NA12878=62	321	364	37	25	4	0	0	0	0	0	0	56	2	-1	0	0	1	34.83	55.75	duplication
chr10	69994884	69994909	ALU	69994896	NA12878	NA12878=111	295	314	72	39	0	0	0	0	0	0	4	107	0	-1	-1	-1	-1	-1	-1	duplication
chr10	70361599	70361611	ALU	70361602	NA12878	NA12878=59	320	221	38	21	6	0	0	0	0	0	1	52	0	-1	0	0	1	33.66	52.83	unknown
chr10	70973319	70973477	SVA	70973319	NA12878	NA12878=64	252	162	54	10	0	7	0	0	0	0	0	57	0	0	-1	1	0	33.67	48.29	duplication
chr10	71308748	71308773	ALU	71308748	NA12878	NA12878=49	328	235	34	15	6	0	0	0	0	0	5	38	0	-1	0	0	1	32.37	48.67	unknown
chr10	71610160	71610175	ALU	71610160	NA12878	NA12878=50	265	343	31	19	3	1	0	0	1	0	0	46	0	0	0	1	1	33.92	58.5	duplication
chr10	73193529	73193547	ALU	73193529	NA12878	NA12878=37	262	317	16	21	2	6	0	2	0	0	4	25	0	0	0	1	1	34.56	62.5	duplication
chr10	89373681	89373681	ALU	89373681	NA12878	NA12878=62	328	311	39	23	10	0	0	0	0	0	3	49	0	-1	0	0	1	33.81	59.7	unknown
chr10	89814962	89814976	ALU	89814962	NA12878	NA12878=41	324	229	29	12	5	1	0	0	1	0	0	35	0	0	0	1	1	34.11	58	duplication
chr10	92215053	92215059	ALU	92215056	NA12878	NA12878=109	303	288	35	74	0	11	0	0	0	0	4	94	0	0	-1	1	0	33.97	60.55	duplication
chr10	92227494	92227513	ALU	92227496	NA12878	NA12878=88	301	314	34	54	0	3	0	0	0	0	7	78	0	0	-1	1	0	33.69	53.67	duplication
chr10	94571296	94571337	ALU	94571321	NA12878	NA12878=44	254	300	11	33	0	3	0	0	0	0	2	39	0	0	-1	1	0	32.49	67.67	unknown
chr10	97168313	97168353	ALU	97168336	NA12878	NA12878=5	40	39	4	1	0	0	0	0	0	0	3	2	0	-1	-1	-1	-1	-1	-1	duplication
chr10	97668520	97668538	ALU	97668538	NA12878	NA12878=40	354	342	27	13	6	0	0	0	0	0	2	32	0	-1	0	0	1	29.56	51.67	duplication
chr10	98418578	98418593	ALU	98418578	NA12878	NA12878=27	185	297	14	13	10	3	0	0	3	0	2	12	0	0	0	1	1	29.11	56.38	duplication
chr10	103255597	103255612	SVA	103255597	NA12878	NA12878=43	NA	320	1	42	1	2	0	1	0	0	0	40	0	0	0	1	1	34.88	45.67	duplication
chr10	105817197	105817214	ALU	105817197	NA12878	NA12878=76	271	228	50	26	16	1	0	0	1	0	1	58	0	0	1	1	0.94	28.68	54.12	duplication
chr10	107891546	107891561	ALU	107891546	NA12878	NA12878=116	299	306	54	62	6	9	0	0	0	0	19	80	2	0	0	1	1	34.45	62.93	duplication
chr10	108991254	108991279	ALU	108991268	NA12878	NA12878=32	239	332	11	21	0	3	0	0	0	0	0	28	1	0	-1	1	0	30.77	47	unknown
chr10	114073845	114073874	ALU	114073845	NA12878	NA12878=65	370	306	43	22	5	2	0	0	0	0	8	50	0	3	0	0.5	1	34.17	53.29	duplication
chr10	117006327	117006342	ALU	117006327	NA12878	NA12878=72	284	323	34	38	1	6	0	1	0	0	21	44	0	0	0	1	1	33.92	50.71	duplication
chr10	117703755	117703766	ALU	117703755	NA12878	NA12878=41	305	285	10	31	1	4	0	1	0	0	0	35	1	0	0	1	1	31.31	63	duplication
chr10	123228973	123228993	ALU	123228973	NA12878	NA12878=38	242	304	15	23	1	7	0	0	0	0	0	30	0	0	0	1	1	32.75	63.38	duplication
chr10	124455211	124455236	L1	124455231	NA12878	NA12878=107	495	267	80	27	11	0	0	0	0	0	3	92	1	-1	0	0	1	34.22	62.09	duplication
chr10	124735981	124735986	ALU	124735984	NA12878	NA12878=63	313	322	28	35	0	0	0	0	0	0	1	61	1	-1	-1	-1	-1	-1	-1	duplication
chr11	428012	428019	ALU	428014	NA12878	NA12878=96	325	374	39	57	0	8	0	0	0	0	9	79	0	0	-1	1	0	33.85	64.75	duplication
chr11	3267796	3267806	ALU	3267796	NA12878	NA12878=23	196	66	10	13	4	12	0	4	0	0	1	6	0	0	6	1	0.5	30.4	51.38	duplication
chr11	4907914	4907995	ALU	4907947	NA12878	NA12878=63	357	263	21	42	0	14	0	0	0	0	1	47	1	7	-1	0.86	0	33.13	51.57	unknown
chr11	5885141	5885149	ALU	5885149	NA12878	NA12878=63	336	284	35	28	5	0	0	0	0	0	10	48	0	-1	0	0	1	34.3	59.8	duplication
chr11	7352446	7352464	ALU	7352446	NA12878	NA12878=63	320	442	17	46	0	6	0	0	0	0	1	56	0	0	-1	1	0	32.76	50.33	duplication
chr11	7612678	7612697	ALU	7612697	NA12878	NA12878=52	305	352	28	24	7	0	0	0	0	0	2	43	0	-1	0	0	1	34.39	54.14	duplication
chr11	8839614	8839654	SVA	8839634	NA12878	NA12878=35	196	255	5	30	0	0	0	0	0	0	6	29	0	-1	-1	-1	-1	-1	-1	unknown
chr11	8887306	8887322	ALU	8887317	NA12878	NA12878=58	312	248	31	27	6	0	0	0	0	0	4	48	0	-1	0	0	1	33.55	47.83	duplication
chr11	9331063	9331065	ALU	9331064	NA12878	NA12878=36	245	153	29	7	0	0	0	0	0	0	1	35	0	-1	-1	-1	-1	-1	-1	unknown
chr11	9906796	9906834	L1	9906816	NA12878	NA12878=5	37	41	2	3	0	0	0	0	0	0	2	3	0	-1	-1	-1	-1	-1	-1	duplication
chr11	13813033	13813037	ALU	13813034	NA12878	NA12878=62	319	339	40	22	6	0	0	0	0	0	4	52	0	-1	0	0	1	34.43	51.5	duplication
chr11	16019976	16019994	ALU	16019976	NA12878	NA12878=47	353	307	34	13	6	3	0	0	3	0	2	36	0	0	0	1	1	33.67	45.67	duplication
chr11	23358486	23358517	ALU	23358517	NA12878	NA12878=34	284	265	23	11	9	0	0	0	0	0	1	24	0	-1	0	0	1	34.09	56.44	duplication
chr11	23522804	23522842	ALU	23522804	NA12878	NA12878=64	360	278	42	22	7	0	0	0	0	0	2	55	0	-1	0	0	1	33.02	60.71	unknown
chr11	24792942	24792959	ALU	24792942	NA12878	NA12878=75	315	340	22	53	1	6	0	1	0	0	2	65	1	0	0	1	1	31.14	55.57	duplication
chr11	25605123	25605138	ALU	25605123	NA12878	NA12878=64	366	292	38	26	10	3	0	0	0	0	3	48	0	0	0	1	1	33.67	67.62	duplication
chr11	26293262	26293276	ALU	26293273	NA12878	NA12878=57	348	369	37	20	7	0	0	0	0	0	3	46	1	-1	0	0	1	34.27	60.57	unknown
chr11	26601649	26601652	ALU	26601649	NA12878	NA12878=61	258	313	23	38	0	6	0	0	0	0	0	54	1	0	-1	1	0	34.82	59.83	duplication
chr11	27039953	27039988	ALU	27039982	NA12878	NA12878=34	296	287	25	9	10	0	0	0	0	0	1	23	0	-1	0	0	1	32.99	52	unknown
chr11	33624777	33624793	ALU	33624793	NA12878	NA12878=60	330	315	32	28	11	0	0	0	0	0	3	46	0	-1	0	0	1	34.3	55.73	duplication
chr11	33670138	33670168	L1	33670138	NA12878	NA12878=68	399	261	62	6	6	0	0	0	0	0	2	60	0	-1	0	0	1	35.6	49.33	unknown
chr11	35425483	35425497	ALU	35425490	NA12878	NA12878=19	234	147	14	5	0	2	0	0	0	0	10	3	4	0	-1	1	0	35.14	57	duplication
chr11	37706267	37706295	ALU	37706267	NA12878	NA12878=64	377	231	55	9	7	1	0	0	1	0	11	44	1	0	0	1	1	31.54	55	duplication
chr11	38801057	38801079	ALU	38801075	NA12878	NA12878=103	343	309	80	23	17	0	0	0	0	0	6	80	0	-1	0	0	1	34.17	54.35	duplication
chr11	40493998	40494018	ALU	40494018	NA12878	NA12878=93	331	308	66	27	11	0	0	0	0	0	3	79	0	-1	0	0	1	34	58.91	duplication
chr11	41831758	41831796	L1	41831796	NA12878	NA12878=84	300	345	32	52	0	5	0	0	0	0	5	74	0	0	-1	1	0	35.3	52.4	unknown
chr11	43191332	43191344	ALU	43191343	NA12878	NA12878=59	344	288	32	27	5	0	0	0	0	0	1	53	0	-1	0	0	1	34.58	59.6	duplication
chr11	43356837	43356971	L1	43356955	NA12878	NA12878=23	181	231	20	3	5	0	0	0	0	0	3	14	1	-1	0	0	1	33.98	54	unknown
chr11	48933109	48933125	ALU	48933109	NA12878	NA12878=170	356	339	89	81	8	12	0	8	0	0	20	130	0	0	0	1	1	33.78	55.75	duplication
chr11	49655809	49655829	ALU	49655809	NA12878	NA12878=42	260	314	13	29	0	2	0	0	0	0	3	37	0	0	-1	1	0	34.68	58	duplication
chr11	56303336	56303363	ALU	56303363	NA12878	NA12878=108	323	283	72	36	21	0	0	0	0	0	20	67	0	-1	0	0	1	33.99	55.57	duplication
chr11	57774111	57774121	ALU	57774111	NA12878	NA12878=62	156	329	27	35	20	21	0	0	21	0	0	19	2	2	7	0.95	0.95	22.86	55.12	duplication
chr11	58171837	58171849	L1	58171837	NA12878	NA12878=75	379	256	53	22	8	1	0	0	1	0	1	63	2	0	0	1	1	34.56	56.67	duplication
chr11	60758245	60758278	ALU	60758245	NA12878	NA12878=6	NA	NA	4	2	4	2	0	0	0	0	0	0	0	0	0	1	1	32.75	63.17	duplication
chr11	61145201	61145214	ALU	61145201	NA12878	NA12878=114	370	327	62	52	1	11	0	1	0	0	2	100	0	0	0	1	1	33.35	51.33	duplication
chr11	65503475	65503482	ALU	65503475	NA12878	NA12878=58	300	308	25	33	0	4	0	0	0	0	2	52	0	0	-1	1	0	29.85	50.5	duplication
chr11	66162049	66162096	SVA	66162072	NA12878	NA12878=51	331	329	3	48	0	0	0	0	0	0	0	51	0	-1	-1	-1	-1	-1	-1	unknown
chr11	72320896	72320922	ALU	72320922	NA12878	NA12878=51	303	298	41	10	6	0	0	0	0	0	4	41	0	-1	0	0	1	30.15	51	duplication
chr11	79191610	79191617	ALU	79191613	NA12878	NA12878=60	228	317	29	31	0	7	0	0	0	0	2	51	0	0	-1	1	0	34.87	66.43	duplication
chr11	85542967	85542984	ALU	85542967	NA12878	NA12878=30	278	259	8	22	1	2	0	1	0	0	5	22	0	0	0	1	1	33.24	53.33	duplication
chr11	88379760	88379774	ALU	88379774	NA12878	NA12878=45	311	294	39	6	3	0	0	0	0	0	4	38	0	-1	0	0	1	33.67	65	duplication
chr11	91746509	91746530	ALU	91746520	NA12878	NA12878=45	238	309	17	28	0	0	0	0	0	0	0	45	0	-1	-1	-1	-1	-1	-1	duplication
chr11	92608477	92608491	ALU	92608477	NA12878	NA12878=134	349	300	94	40	21	1	0	0	1	0	3	109	0	0	0	1	1	33.7	54.5	duplication
chr11	94684369	94684391	L1	94684369	NA12878	NA12878=57	364	314	47	10	4	0	0	0	0	0	3	50	0	-1	0	0	1	35.03	71	unknown
chr11	98774697	98774702	ALU	98774702	NA12878	NA12878=73	312	287	36	37	9	0	0	0	0	0	1	63	0	-1	0	0	1	33.32	51.44	duplication
chr11	100781379	100781397	ALU	100781393	NA12878	NA12878=62	338	285	37	25	5	0	0	0	0	0	5	52	0	-1	0	0	1	34.29	56	duplication
chr11	102169746	102169776	ALU	102169753	NA12878	NA12878=64	255	332	30	34	0	9	0	0	0	0	0	55	0	0	-1	1	0	33.05	58	unknown
chr11	102348222	102348342	ALU	102348312	NA12878	NA12878=35	164	260	5	30	0	16	0	0	0	0	0	19	0	0	-1	1	0	33.27	49.13	unknown
chr11	103201266	103201284	ALU	103201266	NA12878	NA12878=124	298	321	53	71	0	11	0	0	0	0	50	63	0	0	-1	1	0	34.09	53.27	duplication
chr11	104144736	104144748	ALU	104144748	NA12878	NA12878=49	312	298	37	12	6	0	0	0	0	0	1	42	0	-1	0	0	1	34.01	64.5	duplication
chr11	104556128	104556130	L1	104556128	NA12878	NA12878=67	283	402	17	50	8	9	0	8	0	0	1	49	0	0	0	1	1	33.55	57.76	duplication
chr11	104786606	104786611	ALU	104786608	NA12878	NA12878=81	348	267	60	21	17	0	0	0	0	0	1	63	0	-1	0	0	1	33.96	57.24	unknown
chr11	106044563	106044586	ALU	106044581	NA12878	NA12878=53	298	302	38	15	7	0	0	0	0	0	0	46	0	-1	0	0	1	32.59	64	unknown
chr11	106170467	106170481	ALU	106170481	NA12878	NA12878=87	328	303	64	23	9	0	0	0	0	0	4	74	0	-1	0	0	1	34.23	57.67	duplication
chr11	110377873	110377895	L1	110377888	NA12878	NA12878=108	391	329	47	61	0	0	0	0	0	0	13	94	1	-1	-1	-1	-1	-1	-1	duplication
chr11	117683434	117683526	ALU	117683506	NA12878	NA12878=59	246	241	29	30	5	0	0	0	0	0	0	54	0	-1	0	0	1	34.31	64.2	unknown
chr11	122053552	122053566	ALU	122053552	NA12878	NA12878=40	258	500	12	28	1	5	0	1	0	0	0	34	0	0	0	1	1	30.98	56.83	duplication
chr11	126915322	126915342	ALU	126915325	NA12878	NA12878=32	392	198	25	7	2	0	0	0	0	0	8	22	0	-1	0	0	1	34.69	52.5	unknown
chr11	126941111	126941128	ALU	126941117	NA12878	NA12878=102	339	431	40	62	0	5	0	0	0	0	9	88	0	0	-1	1	0	32.47	71.6	duplication
chr11	127997826	127997837	ALU	127997826	NA12878	NA12878=43	267	334	12	31	0	8	0	0	0	0	2	33	0	0	-1	1	0	34.63	60.13	duplication
chr11	128997419	128997493	ALU	128997456	NA12878	NA12878=24	241	248	14	10	0	0	0	0	0	0	1	23	0	-1	-1	-1	-1	-1	-1	unknown
chr11	130675916	130675929	ALU	130675924	NA12878	NA12878=121	475	283	65	56	6	0	0	0	0	0	40	75	0	-1	0	0	1	33.68	50.33	duplication
chr11	134305642	134305647	L1	134305647	NA12878	NA12878=134	339	431	59	75	18	8	0	18	0	0	6	99	3	0	0	1	1	34.78	50.85	deletion
chr12	2089837	2089859	ALU	2089841	NA12878	NA12878=81	302	318	23	58	0	13	0	0	0	0	16	50	2	0	-1	1	0	32.41	58.77	duplication
chr12	4770874	4770885	ALU	4770874	NA12878	NA12878=73	328	318	44	29	1	7	0	1	0	0	0	65	0	0	0	1	1	33.46	54.13	duplication
chr12	4843801	4843942	ALU	4843854	NA12878	NA12878=37	242	165	26	11	2	0	0	0	0	0	1	34	0	-1	0	0	1	33.17	46	unknown
chr12	5769592	5769609	ALU	5769609	NA12878	NA12878=60	340	288	45	15	5	0	0	0	0	0	9	45	1	-1	0	0	1	33.8	58	duplication
chr12	7603968	7603983	ALU	7603968	NA12878	NA12878=39	229	318	11	28	1	3	0	1	0	0	4	31	0	0	0	1	1	34.39	56.25	duplication
chr12	8105512	8105729	L1	8105620	NA12878	NA12878=33	226	210	14	19	0	0	0	0	0	0	1	31	1	-1	-1	-1	-1	-1	-1	unknown
chr12	9369222	9369239	ALU	9369222	NA12878	NA12878=58	325	316	35	23	9	1	0	0	1	0	0	48	0	0	0	1	1	32.54	55.3	duplication
chr12	9871146	9871163	ALU	9871146	NA12878	NA12878=52	279	365	18	34	0	7	0	0	0	0	8	37	0	0	-1	1	0	32.85	56	duplication
chr12	10234177	10234201	ALU	10234184	NA12878	NA12878=138	417	434	38	100	0	16	0	0	0	0	7	115	0	1	-1	0.94	0	33.64	52.5	duplication
chr12	10345962	10346048	SVA	10346006	NA12878	NA12878=34	181	294	5	29	0	0	0	0	0	0	0	34	0	-1	-1	-1	-1	-1	-1	unknown
chr12	11179041	11179056	ALU	11179048	NA12878	NA12878=35	299	262	12	23	0	0	0	0	0	0	8	26	1	-1	-1	-1	-1	-1	-1	unknown
chr12	11219117	11219347	L1	11219232	NA12878	NA12878=10	161	154	8	2	0	0	0	0	0	0	7	3	0	-1	-1	-1	-1	-1	-1	unknown
chr12	12933674	12933681	L1	12933679	NA12878	NA12878=86	325	362	22	64	0	9	0	0	0	0	5	72	0	0	-1	1	0	34.74	50.56	duplication
chr12	14173869	14173881	ALU	14173869	NA12878	NA12878=51	415	272	16	35	0	7	0	0	0	0	1	43	0	0	-1	1	0	33.5	60.43	duplication
chr12	15104631	15104649	ALU	15104647	NA12878	NA12878=66	313	291	31	35	5	0	0	0	0	0	5	56	0	-1	0	0	1	34.22	63.4	duplication
chr12	18368795	18368809	ALU	18368795	NA12878	NA12878=48	351	285	19	29	3	1	0	0	1	0	0	44	0	0	0	1	1	28.51	55.25	duplication
chr12	18751521	18751689	ALU	18751604	NA12878	NA12878=23	134	183	10	13	0	0	0	0	0	0	0	23	0	-1	-1	-1	-1	-1	-1	unknown
chr12	18896179	18896194	ALU	18896187	NA12878	NA12878=25	309	174	20	5	7	0	0	0	0	0	1	17	0	-1	2	0	0.86	32.24	60.14	unknown
chr12	20908665	20908692	ALU	20908670	NA12878	NA12878=116	297	533	39	77	0	16	0	0	0	0	10	89	1	0	-1	1	0	33.84	56.5	duplication
chr12	22085959	22085963	ALU	22085960	NA12878	NA12878=56	334	220	36	20	0	0	0	0	0	0	7	49	0	-1	-1	-1	-1	-1	-1	unknown
chr12	22123778	22123792	ALU	22123782	NA12878	NA12878=103	345	336	25	78	0	14	0	0	0	0	1	88	0	1	-1	0.93	0	32.98	55.43	duplication
chr12	24451714	24451721	ALU	24451716	NA12878	NA12878=56	296	376	29	27	0	0	0	0	0	0	4	51	1	-1	-1	-1	-1	-1	-1	unknown
chr12	25462926	25462951	ALU	25462949	NA12878	NA12878=33	321	382	19	14	4	0	0	0	0	0	8	21	0	-1	0	0	1	34.46	43	duplication
chr12	26697598	26697612	ALU	26697598	NA12878	NA12878=85	321	343	20	65	0	13	0	0	0	0	9	63	0	0	-1	1	0	33.5	60	duplication
chr12	26958633	26958684	ALU	26958658	NA12878	NA12878=14	328	131	11	3	0	0	0	0	0	0	4	10	0	-1	-1	-1	-1	-1	-1	unknown
chr12	27864795	27864811	ALU	27864795	NA12878	NA12878=91	304	321	32	59	1	10	0	1	0	0	2	78	0	0	0	1	1	34.03	53.55	duplication
chr12	28274589	28274596	ALU	28274591	NA12878	NA12878=59	326	319	35	24	2	0	0	0	0	0	5	52	0	-1	0	0	1	34.33	54	unknown
chr12	28288988	28289000	ALU	28289000	NA12878	NA12878=56	306	278	39	17	8	0	0	0	0	0	2	46	0	-1	0	0	1	34.12	60.5	duplication
chr12	30420645	30420655	ALU	30420645	NA12878	NA12878=110	336	343	48	62	2	10	0	2	0	0	30	67	1	0	4	1	0.5	32.71	53.92	duplication
chr12	31120730	31120760	ALU	31120730	NA12878	NA12878=48	308	302	15	33	0	5	0	0	0	0	2	41	0	0	-1	1	0	34.11	51.6	duplication
chr12	31406635	31406640	ALU	31406635	NA12878	NA12878=46	275	322	18	28	0	4	0	0	0	0	2	40	0	0	-1	1	0	34.58	56.25	duplication
chr12	32076425	32076427	ALU	32076427	NA12878	NA12878=61	317	267	39	22	5	0	0	0	0	0	1	55	0	-1	0	0	1	34.53	54.2	duplication
chr12	41847708	41847723	ALU	41847708	NA12878	NA12878=44	269	229	27	17	6	1	0	0	1	0	7	29	1	0	0	1	1	31.74	63.29	duplication
chr12	42482685	42482698	ALU	42482685	NA12878	NA12878=10	NA	NA	6	4	6	4	0	0	4	0	0	0	0	0	0	1	1	26.24	53.7	duplication
chr12	43717928	43717945	ALU	43717928	NA12878	NA12878=71	300	334	38	33	0	5	0	0	0	0	9	57	0	0	-1	1	0	32.62	64.6	duplication
chr12	44487525	44487620	ALU	44487570	NA12878	NA12878=64	344	350	29	35	0	16	0	0	0	0	2	44	2	0	-1	1	0	34.9	57.19	unknown
chr12	45419541	45419555	ALU	45419541	NA12878	NA12878=47	296	316	28	19	5	1	0	0	1	0	1	40	0	0	0	1	1	34.77	62	duplication
chr12	46175155	46175166	ALU	46175155	NA12878	NA12878=120	352	402	39	81	13	15	0	0	0	0	31	58	3	0	0	1	1	34.29	56.96	duplication
chr12	46648106	46648118	ALU	46648106	NA12878	NA12878=59	245	322	22	37	0	6	0	0	0	0	1	52	0	0	-1	1	0	33.05	62.5	duplication
chr12	48312484	48312496	ALU	48312490	NA12878	NA12878=40	316	342	31	9	4	0	0	0	0	0	4	32	0	-1	0	0	1	34.14	63.25	duplication
chr12	58359052	58359071	ALU	58359071	NA12878	NA12878=62	293	283	37	25	6	0	0	0	0	0	10	45	1	-1	0	0	1	34.83	58.67	duplication
chr12	58458203	58458223	ALU	58458203	NA12878	NA12878=47	530	241	34	13	5	1	0	0	1	0	0	41	0	0	0	1	1	34.38	51.5	duplication
chr12	59029067	59029076	SVA	59029072	NA12878	NA12878=20	243	311	6	14	0	0	0	0	0	0	1	19	0	-1	-1	-1	-1	-1	-1	duplication
chr12	59219043	59219063	ALU	59219062	NA12878	NA12878=63	351	291	36	27	10	0	0	0	0	0	3	50	0	-1	0	0	1	33.73	60.7	duplication
chr12	61704135	61704147	ALU	61704135	NA12878	NA12878=44	337	229	35	9	3	2	0	0	2	0	2	37	0	0	0	1	1	34.24	56.2	duplication
chr12	62880038	62880060	ALU	62880048	NA12878	NA12878=54	322	283	33	21	0	0	0	0	0	0	9	45	0	-1	-1	-1	-1	-1	-1	duplication
chr12	67011581	67011590	ALU	67011588	NA12878	NA12878=119	321	292	65	54	12	0	0	0	0	0	4	103	0	-1	0	0	1	34.29	54.58	duplication
chr12	75931085	75931092	ALU	75931085	NA12878	NA12878=76	341	352	28	48	0	4	0	0	0	0	21	51	0	0	-1	1	0	34.24	57.75	duplication
chr12	76823043	76823058	ALU	76823043	NA12878	NA12878=55	300	369	27	28	5	2	0	0	2	0	1	45	2	0	0	1	1	31.9	50.43	duplication
chr12	77275709	77275716	ALU	77275716	NA12878	NA12878=49	221	359	10	39	0	11	0	0	0	0	11	27	0	0	-1	1	0	32.99	58.36	unknown
chr12	84086102	84086128	ALU	84086112	NA12878	NA12878=62	266	346	24	38	0	2	0	0	0	0	4	56	0	0	-1	1	0	35.06	72.5	duplication
chr12	87870814	87870823	ALU	87870814	NA12878	NA12878=106	316	307	53	53	2	7	0	2	0	0	4	93	0	0	0	1	1	31.36	61.11	duplication
chr12	88338158	88338171	ALU	88338170	NA12878	NA12878=95	475	318	59	36	7	0	0	0	0	0	4	84	0	-1	0	0	1	33.83	51.29	duplication
chr12	88579483	88579496	ALU	88579483	NA12878	NA12878=22	145	243	7	15	5	8	0	5	0	0	0	8	1	3	0	0.88	1	29.31	61.92	duplication
chr12	95589465	95589473	ALU	95589465	NA12878	NA12878=21	NA	144	13	8	13	5	0	0	0	0	0	3	0	0	13	1	0.92	34.18	59.89	duplication
chr12	97495358	97495363	ALU	97495358	NA12878	NA12878=64	327	378	37	27	6	0	0	0	0	0	3	54	1	-1	0	0	1	34.3	53.33	unknown
chr12	98163382	98163399	ALU	98163392	NA12878	NA12878=41	259	299	9	32	0	0	0	0	0	0	1	40	0	-1	-1	-1	-1	-1	-1	unknown
chr12	99781638	99781650	ALU	99781638	NA12878	NA12878=34	185	222	11	23	2	8	0	2	0	0	2	22	0	0	4	1	0.5	31.47	60.3	duplication
chr12	101450675	101450696	ALU	101450675	NA12878	NA12878=32	229	293	14	18	0	2	0	0	0	0	1	28	1	0	-1	1	0	34.3	65.5	duplication
chr12	102855237	102855265	ALU	102855260	NA12878	NA12878=74	315	373	43	31	4	0	0	0	0	0	1	69	0	-1	0	0	1	34.58	64.5	duplication
chr12	104015086	104015103	ALU	104015096	NA12878	NA12878=45	289	243	32	13	0	0	0	0	0	0	5	40	0	-1	-1	-1	-1	-1	-1	duplication
chr12	105438363	105438378	ALU	105438363	NA12878	NA12878=101	360	321	73	28	19	1	0	0	1	0	3	78	0	0	0	1	1	32.82	54.65	duplication
chr12	109887636	109887650	ALU	109887636	NA12878	NA12878=20	104	NA	9	11	7	11	0	0	11	0	0	0	2	0	0	1	1	19.29	53.17	duplication
chr12	115731077	115731093	ALU	115731077	NA12878	NA12878=90	295	315	35	55	1	7	0	1	0	0	3	79	0	0	0	1	1	33.24	56.38	duplication
chr12	117814369	117814437	L1	117814400	NA12878	NA12878=36	285	314	3	33	0	0	0	0	0	0	5	31	0	-1	-1	-1	-1	-1	-1	unknown
chr12	126802928	126802943	L1	126802928	NA12878	NA12878=81	355	327	33	48	2	7	0	2	0	0	4	68	0	0	0	1	1	34.79	58.78	duplication
chr12	126889879	126889902	ALU	126889888	NA12878	NA12878=36	272	286	13	23	0	0	0	0	0	0	2	33	1	-1	-1	-1	-1	-1	-1	unknown
chr13	19423341	19423531	ALU	19423392	NA12878	NA12878=42	284	127	35	7	8	0	0	0	0	0	2	31	1	-1	0	0	1	34.02	55.75	unknown
chr13	21894764	21894776	ALU	21894764	NA12878	NA12878=107	306	393	35	72	0	14	0	0	0	0	1	91	1	0	-1	1	0	34.42	64.86	duplication
chr13	22188482	22188511	ALU	22188494	NA12878	NA12878=70	313	266	37	33	8	0	0	0	0	0	13	49	0	-1	0	0	1	32.88	52.88	unknown
chr13	26816253	26816267	ALU	26816254	NA12878	NA12878=125	251	456	36	89	0	15	0	0	0	0	18	92	0	0	-1	1	0	34.04	61.87	duplication
chr13	29538875	29538888	ALU	29538875	NA12878	NA12878=42	460	432	14	28	0	5	0	0	0	0	1	36	0	0	-1	1	0	33.36	65.8	duplication
chr13	31892029	31892045	ALU	31892029	NA12878	NA12878=58	195	240	39	19	33	4	0	0	4	0	2	13	6	2	3	0.75	0.97	27.25	56.65	duplication
chr13	34738959	34738967	ALU	34738966	NA12878	NA12878=59	328	298	34	25	6	0	0	0	0	0	4	49	0	-1	0	0	1	33.14	43	duplication
chr13	36325326	36325342	SVA	36325326	NA12878	NA12878=57	300	231	35	22	1	6	0	1	0	0	1	49	0	0	0	1	1	32.96	54.71	duplication
chr13	39499637	39499675	ALU	39499637	NA12878	NA12878=45	319	232	32	13	6	0	0	0	0	0	11	28	0	-1	0	0	1	31.04	60	unknown
chr13	42571560	42571572	ALU	42571560	NA12878	NA12878=65	604	280	38	27	3	0	0	0	0	0	1	61	0	-1	0	0	1	34.72	67.33	unknown
chr13	42771389	42771403	L1	42771389	NA12878	NA12878=53	334	459	26	27	2	1	0	0	1	0	7	43	0	0	0	1	1	33.55	51.33	duplication
chr13	42940074	42940092	ALU	42940088	NA12878	NA12878=102	417	281	71	31	12	0	0	0	0	0	3	87	0	-1	0	0	1	34.5	57.5	duplication
chr13	45426583	45426624	ALU	45426614	NA12878	NA12878=52	295	261	38	14	5	0	0	0	0	0	1	46	0	-1	0	0	1	34.46	55.6	unknown
chr13	48109599	48109767	ALU	48109651	NA12878	NA12878=23	245	142	19	4	7	0	0	0	0	0	0	16	0	-1	4	0	0.86	32.78	54.71	unknown
chr13	50042750	50042772	ALU	50042750	NA12878	NA12878=60	392	355	18	42	0	6	0	0	0	0	0	54	0	0	-1	1	0	32.99	59	duplication
chr13	53433776	53433806	ALU	53433776	NA12878	NA12878=36	281	442	19	17	0	3	0	0	0	0	0	33	0	0	-1	1	0	33.67	55.33	duplication
chr13	54606523	54606535	ALU	54606528	NA12878	NA12878=36	224	318	7	29	0	0	0	0	0	0	0	36	0	-1	-1	-1	-1	-1	-1	duplication
chr13	56186559	56186571	ALU	56186559	NA12878	NA12878=47	236	293	15	32	0	3	0	0	0	0	0	44	0	0	-1	1	0	33.67	41	duplication
chr13	57589014	57589029	ALU	57589014	NA12878	NA12878=24	NA	NA	6	18	6	18	0	6	0	0	0	0	0	0	0	1	1	28.21	60.96	duplication
chr13	58621037	58621051	ALU	58621051	NA12878	NA12878=61	256	377	25	36	0	6	0	0	0	0	2	53	0	0	-1	1	0	32.37	58.33	unknown
chr13	58761411	58761427	ALU	58761425	NA12878	NA12878=55	324	248	34	21	4	0	0	0	0	0	0	51	0	-1	0	0	1	34.64	50.75	unknown
chr13	59396879	59396898	ALU	59396879	NA12878	NA12878=141	315	366	68	73	0	8	0	0	0	0	48	85	0	0	-1	1	0	34.13	54.38	duplication
chr13	61162456	61162472	ALU	61162456	NA12878	NA12878=74	390	334	30	44	1	5	0	1	0	0	5	63	0	0	0	1	1	33.73	53.83	duplication
chr13	61367394	61367408	ALU	61367394	NA12878	NA12878=50	410	306	32	18	5	1	0	0	1	0	0	44	0	0	0	1	1	34.25	62.5	duplication
chr13	61462326	61462348	L1	61462331	NA12878	NA12878=109	338	300	38	71	0	17	0	0	0	0	17	75	0	0	-1	1	0	34.87	63	duplication
chr13	61734484	61734497	L1	61734484	NA12878	NA12878=73	308	303	38	35	6	1	0	0	1	0	9	56	1	0	0	1	1	35.33	58.14	duplication
chr13	61787392	61787583	ALU	61787418	NA12878	NA12878=24	491	101	23	1	5	0	0	0	0	0	2	17	0	-1	0	0	1	32.23	60.4	unknown
chr13	62588958	62588972	ALU	62588958	NA12878	NA12878=46	270	348	12	34	3	4	0	3	0	0	0	39	0	0	0	1	1	34.21	54.43	duplication
chr13	62721068	62721075	ALU	62721074	NA12878	NA12878=78	372	298	56	22	13	0	0	0	0	0	28	37	0	-1	0	0	1	33.75	55.38	unknown
chr13	66014516	66014527	ALU	66014520	NA12878	NA12878=33	309	224	20	13	0	0	0	0	0	0	4	29	0	-1	-1	-1	-1	-1	-1	unknown
chr13	67903454	67903476	ALU	67903454	NA12878	NA12878=109	288	320	39	70	0	24	0	0	0	0	2	81	2	8	-1	0.92	0	33.04	55.21	duplication
chr13	69670751	69670764	ALU	69670751	NA12878	NA12878=64	211	207	24	40	14	22	0	14	0	0	5	21	2	0	0	1	1	24.97	59.25	duplication
chr13	70056949	70056961	ALU	70056949	NA12878	NA12878=67	409	278	44	23	0	3	0	0	0	0	1	63	0	0	-1	1	0	34.73	70.67	duplication
chr13	71142393	71142404	ALU	71142393	NA12878	NA12878=23	105	206	4	19	2	11	0	2	0	0	1	9	0	0	0	1	1	27.9	54.31	duplication
chr13	72851428	72851438	ALU	72851429	NA12878	NA12878=45	274	353	21	24	0	3	0	0	0	0	1	41	0	0	-1	1	0	34.23	54	duplication
chr13	78584663	78584697	ALU	78584663	NA12878	NA12878=46	451	289	13	33	0	4	0	0	0	0	2	40	0	0	-1	1	0	34.66	47.5	duplication
chr13	78651671	78651687	ALU	78651671	NA12878	NA12878=49	362	274	36	13	6	3	0	0	3	0	2	38	0	0	0	1	1	32.03	55.78	duplication
chr13	79259787	79259800	L1	79259787	NA12878	NA12878=164	341	358	32	132	1	30	0	1	0	0	9	124	0	0	0	1	1	34.7	59.03	duplication
chr13	79271585	79271601	ALU	79271585	NA12878	NA12878=116	337	307	83	33	14	2	0	0	2	0	2	98	0	0	0	1	1	33.35	52.13	duplication
chr13	81810196	81810219	ALU	81810208	NA12878	NA12878=57	235	220	26	31	0	0	0	0	0	0	0	57	0	-1	-1	-1	-1	-1	-1	unknown
chr13	82367716	82367724	SVA	82367720	NA12878	NA12878=64	351	348	59	5	0	0	0	0	0	0	1	63	0	-1	-1	-1	-1	-1	-1	unknown
chr13	83747482	83747494	ALU	83747488	NA12878	NA12878=58	292	242	37	21	0	0	0	0	0	0	0	58	0	-1	-1	-1	-1	-1	-1	unknown
chr13	85473560	85473575	ALU	85473560	NA12878	NA12878=17	231	197	11	6	2	1	0	0	1	0	1	13	0	0	0	1	1	30.28	55.33	duplication
chr13	85820335	85820352	ALU	85820352	NA12878	NA12878=56	328	294	37	19	5	0	0	0	0	0	3	48	0	-1	0	0	1	33.18	61	duplication
chr13	85871597	85871601	L1	85871601	NA12878	NA12878=175	391	341	40	135	0	31	0	0	0	0	0	141	3	0	-1	1	0	34.58	54.87	unknown
chr13	86166444	86166445	ALU	86166444	NA12878	NA12878=21	288	197	11	10	4	4	0	4	0	0	0	13	0	0	2	1	0.5	28.06	49.25	duplication
chr13	86340149	86340152	L1	86340152	NA12878	NA12878=76	347	315	30	46	4	3	0	4	0	0	1	68	0	0	0	1	1	35.6	62	deletion
chr13	87392944	87392961	ALU	87392944	NA12878	NA12878=72	400	325	15	57	2	20	0	2	0	0	0	50	0	8	0	0.95	1	33.47	62.95	duplication
chr13	87696239	87696257	ALU	87696239	NA12878	NA12878=73	273	291	35	38	11	2	0	0	2	0	0	58	2	0	0	1	1	31.97	47.31	duplication
chr13	90550571	90550573	ALU	90550576	NA12878	NA12878=30	283	280	16	14	0	0	0	0	0	0	6	24	0	-1	-1	-1	-1	-1	-1	duplication
chr13	90903267	90903286	ALU	90903280	NA12878	NA12878=41	315	402	9	32	0	0	0	0	0	0	5	36	0	-1	-1	-1	-1	-1	-1	duplication
chr13	90947636	90947652	ALU	90947642	NA12878	NA12878=63	281	299	41	22	0	5	0	0	0	0	1	57	0	0	-1	1	0	31.38	71	duplication
chr13	91149408	91149424	L1	91149408	NA12878	NA12878=28	NA	NA	17	11	17	11	0	17	0	0	0	0	0	5	0	0.91	1	27.4	55.64	duplication
chr13	91626216	91626237	L1	91626231	NA12878	NA12878=166	346	357	109	57	27	0	0	0	0	0	7	130	2	-1	0	0	1	35.14	55.26	duplication
chr13	92161658	92161695	ALU	92161658	NA12878	NA12878=65	300	275	28	37	0	7	0	0	0	0	0	57	1	0	-1	1	0	33.68	58.29	duplication
chr13	92261272	92261286	ALU	92261272	NA12878	NA12878=128	317	333	67	61	9	2	0	0	2	0	2	115	0	2	0	0.5	1	33.4	59.82	duplication
chr13	92513980	92513981	ALU	92513981	NA12878	NA12878=36	305	283	29	7	6	1	0	0	0	1	2	27	0	0	0	1	1	33.6	66.86	deletion
chr13	92825225	92825243	ALU	92825238	NA12878	NA12878=45	339	309	32	13	2	0	0	0	0	0	6	37	0	-1	0	0	1	33.94	53	unknown
chr13	93828403	93828421	ALU	93828403	NA12878	NA12878=88	274	330	21	67	2	13	0	2	0	0	2	68	3	0	0	1	1	34.08	59.93	duplication
chr13	94105803	94105821	ALU	94105803	NA12878	NA12878=45	284	325	18	27	0	5	0	0	0	0	1	39	0	0	-1	1	0	34.5	68.2	duplication
chr13	98734894	98734914	ALU	98734894	NA12878	NA12878=45	328	327	16	29	3	5	0	3	0	0	1	36	0	0	0	1	1	28.86	60.88	duplication
chr13	99764994	99765008	ALU	99764994	NA12878	NA12878=52	280	320	18	34	2	5	0	2	0	0	2	43	0	0	1	1	0.5	34.58	63.86	duplication
chr13	100082611	100082622	ALU	100082611	NA12878	NA12878=89	269	444	33	56	0	6	0	0	0	0	4	79	0	0	-1	1	0	34.08	53.33	duplication
chr13	101535948	101535961	ALU	101535961	NA12878	NA12878=65	255	349	30	35	0	5	0	0	0	0	2	58	0	0	-1	1	0	34.12	46	unknown
chr13	104558077	104558088	ALU	104558081	NA12878	NA12878=57	350	380	24	33	0	4	0	0	0	0	1	52	0	0	-1	1	0	34.91	73	duplication
chr13	105714920	105714945	ALU	105714920	NA12878	NA12878=67	251	295	31	36	0	14	0	0	0	0	4	48	1	0	-1	1	0	34.57	63.64	duplication
chr13	108669010	108669030	ALU	108669030	NA12878	NA12878=92	320	279	67	25	15	0	0	0	0	0	8	69	0	-1	0	0	1	33.77	60.2	duplication
chr14	20484295	20484317	ALU	20484295	NA12878	NA12878=47	197	367	3	44	0	8	0	0	0	0	1	38	0	0	-1	1	0	34.11	48.63	duplication
chr14	27941976	27942003	ALU	27941983	NA12878	NA12878=48	281	396	18	30	0	5	0	0	0	0	2	41	0	0	-1	1	0	34.83	71.2	duplication
chr14	28301251	28301264	L1	28301251	NA12878	NA12878=77	293	338	40	37	2	11	0	0	11	0	1	63	0	0	0	1	1	35.23	50.92	duplication
chr14	28536939	28537257	ALU	28537098	NA12878	NA12878=5	102	100	4	1	0	0	0	0	0	0	4	1	0	-1	-1	-1	-1	-1	-1	unknown
chr14	31444296	31444309	ALU	31444296	NA12878	NA12878=41	331	253	28	13	3	1	0	0	1	0	1	36	0	0	0	1	1	33.73	53.5	duplication
chr14	32669217	32669233	ALU	32669217	NA12878	NA12878=22	177	257	5	17	2	1	0	0	1	0	1	18	0	0	0	1	1	34.38	42.67	duplication
chr14	34493338	34493354	ALU	34493338	NA12878	NA12878=87	455	413	25	62	1	11	0	1	0	0	3	72	0	0	0	1	1	34.57	61.17	duplication
chr14	35397367	35397391	ALU	35397390	NA12878	NA12878=31	295	271	20	11	2	0	0	0	0	0	1	28	0	-1	0	0	1	32.81	71	unknown
chr14	36674744	36674760	L1	36674744	NA12878	NA12878=64	317	314	34	30	7	2	0	0	2	0	8	44	3	0	0	1	1	33.8	57.33	duplication
chr14	38359618	38359648	ALU	38359643	NA12878	NA12878=100	341	270	68	32	13	0	0	0	0	0	0	87	0	-1	0	0	1	32.73	57.62	duplication
chr14	40312944	40312970	ALU	40312947	NA12878	NA12878=80	273	325	22	58	0	11	0	0	0	0	0	68	1	0	-1	1	0	33.79	59.27	duplication
chr14	40579674	40579685	ALU	40579685	NA12878	NA12878=82	315	293	60	22	5	0	0	0	0	0	6	71	0	-1	0	0	1	34.8	68.6	duplication
chr14	40592428	40592443	ALU	40592428	NA12878	NA12878=75	199	369	18	57	13	28	0	13	0	0	3	31	0	0	0	1	1	25.67	57.44	duplication
chr14	40882886	40882900	ALU	40882886	NA12878	NA12878=92	304	316	21	71	8	11	0	8	0	0	0	72	1	0	0	1	1	33.28	59.42	duplication
chr14	44522302	44522313	ALU	44522302	NA12878	NA12878=62	288	364	13	49	1	10	0	1	0	0	3	48	0	0	0	1	1	34.21	57.09	duplication
chr14	47836084	47836092	ALU	47836088	NA12878	NA12878=62	261	308	22	40	0	11	0	0	0	0	3	48	0	0	-1	1	0	33.45	62.09	duplication
chr14	51432079	51432110	ALU	51432079	NA12878	NA12878=59	252	295	20	39	0	9	0	0	0	0	3	47	0	0	-1	1	0	33.44	47	duplication
chr14	52667757	52667767	L1	52667757	NA12878	NA12878=23	NA	NA	3	20	3	20	0	3	0	0	0	0	0	0	0	1	1	34.3	59.7	duplication
chr14	53778097	53778128	ALU	53778127	NA12878	NA12878=67	320	312	38	29	14	0	0	0	0	0	6	47	0	-1	2	0	0.93	32.54	60.29	duplication
chr14	55795852	55795870	ALU	55795852	NA12878	NA12878=55	267	331	18	37	2	7	0	2	0	0	9	37	0	0	2	1	0.5	34.31	58.33	duplication
chr14	57507989	57508006	ALU	57508006	NA12878	NA12878=41	330	284	34	7	3	0	0	0	0	0	6	32	0	-1	0	0	1	33.9	47	duplication
chr14	59220401	59220406	L1	59220402	NA12878	NA12878=70	384	401	45	25	5	0	0	0	0	0	3	62	0	-1	0	0	1	33.4	58.8	duplication
chr14	60454155	60454171	ALU	60454155	NA12878	NA12878=144	384	403	67	77	1	12	0	1	0	0	1	130	0	0	0	1	1	34.18	52.69	duplication
chr14	60575481	60575497	ALU	60575486	NA12878	NA12878=83	379	387	25	58	0	5	0	0	0	0	3	74	1	0	-1	1	0	34.2	72.8	duplication
chr14	63226276	63226296	ALU	63226283	NA12878	NA12878=95	257	360	22	73	0	15	0	0	0	0	42	38	0	0	-1	1	0	31.83	60.8	duplication
chr14	65015035	65015045	ALU	65015035	NA12878	NA12878=127	309	337	56	71	0	9	0	0	0	0	0	118	0	0	-1	1	0	34.27	61.22	duplication
chr14	70212699	70212739	ALU	70212720	NA12878	NA12878=22	571	266	13	9	0	0	0	0	0	0	3	19	0	-1	-1	-1	-1	-1	-1	unknown
chr14	71480262	71480267	ALU	71480267	NA12878	NA12878=58	279	336	30	28	0	4	0	0	0	0	7	47	0	0	-1	1	0	34.19	60.25	unknown
chr14	74186528	74186544	ALU	74186528	NA12878	NA12878=68	295	326	28	40	1	3	0	1	0	0	0	64	0	0	0	1	1	34.61	52.5	duplication
chr14	74942120	74942144	ALU	74942144	NA12878	NA12878=74	208	314	34	40	0	5	0	0	0	0	2	67	0	0	-1	1	0	33.88	50.8	unknown
chr14	75499566	75499569	ALU	75499566	NA12878	NA12878=85	274	352	31	54	0	9	0	0	0	0	0	76	0	0	-1	1	0	34.34	60.67	duplication
chr14	77116228	77116243	ALU	77116228	NA12878	NA12878=73	350	440	38	35	1	5	0	1	0	0	0	67	0	0	0	1	1	32.26	62.17	duplication
chr14	78982709	78982717	ALU	78982709	NA12878	NA12878=71	311	285	49	22	4	0	0	0	0	0	1	66	0	-1	0	0	1	34.71	61.5	unknown
chr14	81786762	81786768	SVA	81786768	NA12878	NA12878=68	333	270	65	3	0	0	0	0	0	0	1	67	0	-1	-1	-1	-1	-1	-1	unknown
chr14	84319485	84319594	ALU	84319536	NA12878	NA12878=5	146	101	4	1	0	0	0	0	0	0	5	0	0	-1	-1	-1	-1	-1	-1	unknown
chr14	84632740	84632836	ALU	84632740	NA12878	NA12878=35	290	101	34	1	5	0	0	0	0	0	1	29	0	-1	0	0	1	33.57	52.6	unknown
chr14	86630667	86630702	ALU	86630702	NA12878	NA12878=66	316	295	41	25	8	0	0	0	0	0	0	58	0	-1	0	0	1	34.01	53.38	duplication
chr14	91185179	91185194	ALU	91185179	NA12878	NA12878=112	346	338	72	40	7	1	0	0	1	0	9	95	0	0	0	1	1	33.67	48	duplication
chr14	92125049	92125068	ALU	92125068	NA12878	NA12878=79	328	329	52	27	4	0	0	0	0	0	1	74	0	-1	0	0	1	33.95	60.75	duplication
chr14	93830922	93830941	ALU	93830922	NA12878	NA12878=121	377	362	60	61	8	1	0	0	1	0	3	109	0	0	0	1	1	34.54	63.11	duplication
chr14	97151816	97151846	ALU	97151835	NA12878	NA12878=52	263	337	17	35	0	7	0	0	0	0	1	44	0	0	-1	1	0	34.4	63.14	unknown
chr14	98494376	98494405	ALU	98494376	NA12878	NA12878=60	308	300	22	38	0	9	0	0	0	0	2	48	1	0	-1	1	0	32.03	56.89	duplication
chr15	22769059	22769077	ALU	22769074	NA12878	NA12878=131	312	292	71	60	10	0	0	0	0	0	3	117	1	-1	0	0	1	34.38	52.1	duplication
chr15	24591228	24591239	ALU	24591228	NA12878	NA12878=80	381	347	18	62	3	7	0	3	0	0	25	45	0	0	0	1	1	34.43	51.9	duplication
chr15	25735669	25735680	ALU	25735669	NA12878	NA12878=58	312	241	34	24	5	0	0	0	0	0	9	43	1	-1	0	0	1	31.98	66	unknown
chr15	26141232	26141261	ALU	26141232	NA12878	NA12878=34	296	313	9	25	0	6	0	0	0	0	0	28	0	0	-1	1	0	31.6	58.67	duplication
chr15	27765775	27765788	ALU	27765780	NA12878	NA12878=70	259	378	23	47	0	2	0	0	0	0	1	67	0	0	-1	1	0	32.72	64.5	duplication
chr15	28174959	28174959	ALU	28174959	NA12878	NA12878=19	NA	NA	6	13	6	13	0	6	0	0	0	0	0	1	0	0.92	1	24.39	56.05	no tsd
chr15	34031833	34031854	L1	34031838	NA12878	NA12878=131	347	451	52	79	0	14	0	0	0	0	12	103	2	0	-1	1	0	34.49	57.29	duplication
chr15	37707882	37707890	L1	37707889	NA12878	NA12878=77	347	330	25	52	0	4	0	0	0	0	5	68	0	0	-1	1	0	35.49	59.5	duplication
chr15	39691590	39691605	ALU	39691590	NA12878	NA12878=105	431	264	72	33	14	2	0	0	2	0	8	81	0	0	0	1	1	33.69	52.69	duplication
chr15	45569912	45569923	ALU	45569912	NA12878	NA12878=85	310	503	34	51	2	7	0	2	0	0	3	73	0	0	0	1	1	34.8	57.67	duplication
chr15	46125984	46126006	ALU	46126006	NA12878	NA12878=91	324	265	58	33	22	0	0	0	0	0	3	66	0	-1	0	0	1	32.32	56.41	duplication
chr15	56833927	56833989	ALU	56833937	NA12878	NA12878=93	356	203	69	24	17	0	0	0	0	0	3	67	6	-1	0	0	1	33.78	57.94	unknown
chr15	60657239	60657254	ALU	60657243	NA12878	NA12878=53	377	285	17	36	0	9	0	0	0	0	2	42	0	0	-1	1	0	34.37	54	duplication
chr15	61216544	61216552	ALU	61216544	NA12878	NA12878=96	375	276	65	31	12	0	0	0	0	0	5	79	0	-1	0	0	1	34.06	54.25	unknown
chr15	63287051	63287099	ALU	63287076	NA12878	NA12878=31	282	288	15	16	0	0	0	0	0	0	0	31	0	-1	-1	-1	-1	-1	-1	unknown
chr15	66513940	66513953	ALU	66513943	NA12878	NA12878=64	301	291	27	37	0	10	0	0	0	0	2	52	0	0	-1	1	0	34.46	63.1	duplication
chr15	67294847	67294863	ALU	67294847	NA12878	NA12878=36	330	329	13	23	0	6	0	0	0	0	1	29	0	0	-1	1	0	33.65	55.5	duplication
chr15	70408620	70408650	ALU	70408632	NA12878	NA12878=42	306	264	27	15	0	0	0	0	0	0	0	42	0	-1	-1	-1	-1	-1	-1	unknown
chr15	70747310	70747311	ALU	70747312	NA12878	NA12878=32	199	257	12	20	0	0	0	0	0	0	1	31	0	-1	-1	-1	-1	-1	-1	duplication
chr15	70839559	70839579	SVA	70839562	NA12878	NA12878=85	400	398	56	29	0	12	0	0	0	0	2	70	1	0	-1	1	0	33.97	64.58	duplication
chr15	73983306	73983327	ALU	73983310	NA12878	NA12878=32	266	344	11	21	0	3	0	0	0	0	6	23	0	0	-1	1	0	34.38	68.33	unknown
chr15	77092485	77092498	ALU	77092485	NA12878	NA12878=100	281	324	23	77	0	21	0	0	0	0	46	33	0	0	-1	1	0	33.9	65	duplication
chr15	79795872	79795885	ALU	79795872	NA12878	NA12878=35	286	302	10	25	1	2	0	1	0	0	4	28	0	0	0	1	1	34.87	52.33	duplication
chr15	81392585	81392596	ALU	81392585	NA12878	NA12878=48	312	274	18	30	1	4	0	1	0	0	1	42	0	0	0	1	1	33.97	49.8	duplication
chr15	82035582	82035656	ALU	82035656	NA12878	NA12878=47	213	329	8	39	0	3	0	0	0	0	4	40	0	0	-1	1	0	34.85	50	unknown
chr15	85815303	85815352	ALU	85815328	NA12878	NA12878=16	119	267	4	12	0	0	0	0	0	0	0	16	0	-1	-1	-1	-1	-1	-1	unknown
chr15	95165006	95165030	ALU	95165006	NA12878	NA12878=39	312	299	23	16	5	6	0	0	0	0	2	24	2	0	0	1	1	33.09	56.82	duplication
chr15	97585928	97585942	ALU	97585928	NA12878	NA12878=62	346	295	25	37	0	5	0	0	0	0	1	56	0	0	-1	1	0	35.24	68.6	duplication
chr15	97770218	97770234	ALU	97770218	NA12878	NA12878=47	283	226	37	10	11	2	0	0	2	0	2	32	0	0	0	1	1	31.11	53.92	duplication
chr15	100343289	100343354	ALU	100343320	NA12878	NA12878=18	611	272	4	14	0	0	0	0	0	0	1	16	1	-1	-1	-1	-1	-1	-1	unknown
chr15	100810976	100810993	ALU	100810976	NA12878	NA12878=76	390	376	45	31	5	3	0	5	0	0	10	58	0	0	0	1	1	34.62	54.75	duplication
chr15	100812809	100812817	ALU	100812817	NA12878	NA12878=34	310	288	29	5	7	0	0	0	0	0	0	27	0	-1	0	0	1	34.46	53.57	duplication
chr15	100898965	100899004	ALU	100898979	NA12878	NA12878=66	354	252	52	14	13	0	0	0	0	0	4	47	2	-1	0	0	1	34.23	64.54	unknown
chr15	102289817	102289920	ALU	102289872	NA12878	NA12878=17	106	176	2	15	0	0	0	0	0	0	0	17	0	-1	-1	-1	-1	-1	-1	unknown
chr16	3420921	3420924	SVA	3420922	NA12878	NA12878=31	190	514	6	25	0	0	0	0	0	0	4	27	0	-1	-1	-1	-1	-1	-1	duplication
chr16	6793806	6793858	L1	6793826	NA12878	NA12878=53	299	350	32	21	3	0	0	0	0	0	2	48	0	-1	0	0	1	35.15	69.33	unknown
chr16	7541381	7541396	ALU	7541395	NA12878	NA12878=48	306	287	32	16	5	0	0	0	0	0	2	41	0	-1	0	0	1	33.37	58	unknown
chr16	11086392	11086408	ALU	11086392	NA12878	NA12878=60	288	280	36	24	3	2	0	0	2	0	2	53	0	0	0	1	1	34.46	53.2	duplication
chr16	17755300	17755354	L1	17755304	NA12878	NA12878=26	305	266	8	18	0	3	0	0	0	0	3	20	0	0	-1	1	0	34.93	65.67	unknown
chr16	19517503	19517515	ALU	19517503	NA12878	NA12878=45	365	289	35	10	7	1	0	0	1	0	0	37	0	0	0	1	1	33.28	52.25	duplication
chr16	23865252	23865304	ALU	23865284	NA12878	NA12878=41	249	324	6	35	0	11	0	0	0	0	3	27	0	0	-1	1	0	32.88	59.64	unknown
chr16	24327565	24327593	ALU	24327565	NA12878	NA12878=49	317	324	20	29	0	3	0	0	0	0	2	43	1	0	-1	1	0	32.61	52.33	duplication
chr16	32398332	32398422	ALU	32398387	NA12878	NA12878=41	277	211	27	14	13	0	0	0	0	0	4	23	1	-1	1	0	0.92	35.18	57.31	unknown
chr16	32439073	32439313	SVA	32439192	NA12878	NA12878=12	116	65	11	1	0	0	0	0	0	0	4	8	0	-1	-1	-1	-1	-1	-1	unknown
chr16	33467706	33467709	ALU	33467709	NA12878	NA12878=45	315	257	37	8	10	0	0	0	0	0	11	24	0	-1	0	0	1	30.96	58.7	duplication
chr16	46388603	46388783	L1	46388692	NA12878	NA12878=5	270	101	4	1	0	0	0	0	0	0	3	2	0	-1	-1	-1	-1	-1	-1	unknown
chr16	46389702	46389949	L1	46389824	NA12878	NA12878=5	110	257	3	2	0	0	0	0	0	0	4	1	0	-1	-1	-1	-1	-1	-1	unknown
chr16	46391665	46391939	ALU	46391800	NA12878	NA12878=5	191	190	3	2	0	0	0	0	0	0	4	1	0	-1	-1	-1	-1	-1	-1	unknown
chr16	46391703	46391995	L1	46391848	NA12878	NA12878=5	253	157	3	2	0	0	0	0	0	0	3	2	0	-1	-1	-1	-1	-1	-1	unknown
chr16	46395034	46395176	L1	46395104	NA12878	NA12878=7	675	281	4	3	0	0	0	0	0	0	3	4	0	-1	-1	-1	-1	-1	-1	unknown
chr16	46407060	46407645	ALU	46407352	NA12878	NA12878=5	269	97	4	1	0	0	0	0	0	0	4	1	0	-1	-1	-1	-1	-1	-1	unknown
chr16	53874969	53874990	ALU	53874981	NA12878	NA12878=67	319	272	39	28	5	0	0	0	0	0	1	61	0	-1	0	0	1	32.14	63.2	unknown
chr16	55292019	55292086	L1	55292019	NA12878	NA12878=72	316	177	58	14	7	0	0	0	0	0	2	63	0	-1	0	0	1	34.05	52	unknown
chr16	56075088	56075108	ALU	56075108	NA12878	NA12878=72	327	276	49	23	3	0	0	0	0	0	14	55	0	-1	0	0	1	34.76	48	duplication
chr16	60041147	60041162	ALU	60041147	NA12878	NA12878=55	438	326	17	38	4	4	0	4	0	0	1	46	0	0	0	1	1	33.9	56	duplication
chr16	69395834	69395858	ALU	69395834	NA12878	NA12878=41	286	297	14	27	0	3	0	0	0	0	0	36	2	0	-1	1	0	34.67	64.67	duplication
chr16	71131287	71131379	ALU	71131336	NA12878	NA12878=17	201	132	13	4	0	0	0	0	0	0	0	17	0	-1	-1	-1	-1	-1	-1	unknown
chr16	74845006	74845022	SVA	74845006	NA12878	NA12878=63	247	273	25	38	5	4	0	0	4	0	2	52	0	0	0	1	1	34.58	55.78	duplication
chr16	75503221	75503354	SVA	75503288	NA12878	NA12878=23	131	256	4	19	0	0	0	0	0	0	0	23	0	-1	-1	-1	-1	-1	-1	unknown
chr16	80217439	80217441	ALU	80217439	NA12878	NA12878=41	317	267	26	15	2	0	0	0	0	0	3	36	0	-1	0	0	1	33.22	70.5	unknown
chr16	80696974	80696994	ALU	80696994	NA12878	NA12878=37	306	292	27	10	6	0	0	0	0	0	3	28	0	-1	0	0	1	33.21	54	duplication
chr16	81278007	81278022	ALU	81278022	NA12878	NA12878=30	265	323	20	10	3	0	0	0	0	0	1	25	1	-1	0	0	1	34.8	50.67	duplication
chr16	82164685	82164685	ALU	82164688	NA12878	NA12878=97	566	372	33	64	0	0	0	0	0	0	10	84	3	-1	-1	-1	-1	-1	-1	unknown
chr16	82912111	82912121	ALU	82912115	NA12878	NA12878=44	273	289	32	12	7	0	0	0	0	0	0	37	0	-1	0	0	1	34.13	61.29	unknown
chr16	83666359	83666368	ALU	83666360	NA12878	NA12878=68	316	277	37	31	0	0	0	0	0	0	1	67	0	-1	-1	-1	-1	-1	-1	duplication
chr16	85108686	85108704	ALU	85108692	NA12878	NA12878=43	224	315	16	27	0	4	0	0	0	0	1	38	0	0	-1	1	0	33.93	70	unknown
chr16	87191661	87191672	ALU	87191661	NA12878	NA12878=57	298	344	20	37	1	11	0	1	0	0	1	44	0	0	0	1	1	32.94	57.83	duplication
chr17	4959185	4959222	SVA	4959203	NA12878	NA12878=73	315	275	56	17	0	0	0	0	0	0	24	49	0	-1	-1	-1	-1	-1	-1	duplication
chr17	13799642	13799656	ALU	13799642	NA12878	NA12878=50	317	262	31	19	4	1	0	0	1	0	2	43	0	0	0	1	1	29.71	58.8	duplication
chr17	14527633	14527654	ALU	14527654	NA12878	NA12878=42	299	285	31	11	5	0	0	0	0	0	11	26	0	-1	0	0	1	33.65	58.6	duplication
chr17	15511192	15511321	L1	15511193	NA12878	NA12878=49	310	183	34	15	4	0	0	0	0	0	2	43	0	-1	0	0	1	35.16	43.75	unknown
chr17	18187064	18187091	ALU	18187076	NA12878	NA12878=5	101	142	1	4	0	0	0	0	0	0	5	0	0	-1	-1	-1	-1	-1	-1	duplication
chr17	20461405	20461713	ALU	20461516	NA12878	NA12878=31	179	184	3	28	0	10	0	0	0	0	2	19	0	15	-1	0.9	0	28.34	49.8	unknown
chr17	21668224	21668300	ALU	21668224	NA12878	NA12878=20	NA	188	11	9	11	0	0	0	0	0	0	6	3	-1	0	0	1	32.17	61	unknown
chr17	25595052	25595116	ALU	25595052	NA12878	NA12878=30	256	384	6	24	0	8	0	0	0	0	3	19	0	0	-1	1	0	34.06	50.88	duplication
chr17	30893848	30893862	ALU	30893848	NA12878	NA12878=62	335	337	44	18	1	3	0	1	0	0	2	56	0	0	0	1	1	30.26	56.5	duplication
chr17	32629263	32629331	ALU	32629263	NA12878	NA12878=32	305	278	13	19	0	2	0	0	0	0	0	30	0	0	-1	1	0	32.81	68	duplication
chr17	36169329	36169343	ALU	36169329	NA12878	NA12878=100	269	440	29	71	5	11	0	5	0	0	4	80	0	0	0	1	1	34.59	57.56	duplication
chr17	46504981	46505002	ALU	46505002	NA12878	NA12878=45	446	262	33	12	5	0	0	0	0	0	1	38	1	-1	0	0	1	34.76	57.4	duplication
chr17	46617075	46617340	ALU	46617220	NA12878	NA12878=22	101	101	21	1	20	0	0	0	0	0	2	0	0	-1	2	0	0.95	33.22	59.1	unknown
chr17	48998422	48998434	ALU	48998422	NA12878	NA12878=61	319	281	32	29	2	1	0	0	1	0	18	40	0	0	0	1	1	34.55	57	duplication
chr17	50398489	50398534	ALU	50398489	NA12878	NA12878=33	312	266	10	23	0	4	0	0	0	0	1	28	0	0	-1	1	0	33.67	45.25	duplication
chr17	51031201	51031215	ALU	51031203	NA12878	NA12878=37	217	321	6	31	0	6	0	0	0	0	1	30	0	0	-1	1	0	32.51	56.67	duplication
chr17	51427856	51427870	ALU	51427856	NA12878	NA12878=30	NA	NA	23	7	23	7	0	0	7	0	0	0	0	0	0	1	1	29.09	47.9	duplication
chr17	51957120	51957128	ALU	51957120	NA12878	NA12878=32	380	134	28	4	2	2	0	0	2	0	0	28	0	0	0	1	1	34.47	60	duplication
chr17	54947563	54947583	ALU	54947563	NA12878	NA12878=51	335	264	35	16	5	1	0	0	1	0	0	45	0	0	0	1	1	34.48	57	duplication
chr17	57999756	57999784	SVA	57999768	NA12878	NA12878=14	241	138	8	6	0	0	0	0	0	0	0	14	0	-1	-1	-1	-1	-1	-1	unknown
chr17	61565883	61565890	ALU	61565890	NA12878	NA12878=27	270	NA	9	18	0	18	0	0	0	0	1	8	0	0	-1	1	0	32.68	58.78	unknown
chr17	68357409	68357488	L1	68357409	NA12878	NA12878=69	461	238	49	20	7	0	0	0	0	0	6	55	1	-1	0	0	1	34.15	57.43	unknown
chr17	74046809	74046824	ALU	74046809	NA12878	NA12878=55	311	322	16	39	1	7	0	1	0	0	0	47	0	0	0	1	1	34.76	50	duplication
chr17	75935999	75936008	ALU	75936000	NA12878	NA12878=35	327	294	19	16	0	0	0	0	0	0	1	34	0	-1	-1	-1	-1	-1	-1	unknown
chr17	76052935	76052946	ALU	76052935	NA12878	NA12878=27	NA	NA	7	20	7	20	0	7	0	0	0	0	0	0	6	1	0.86	27.65	61.41	duplication
chr17	76347338	76347348	ALU	76347338	NA12878	NA12878=112	264	318	52	60	0	4	0	0	0	0	23	83	2	0	-1	1	0	34.9	73	duplication
chr17	78056052	78056096	ALU	78056052	NA12878	NA12878=82	341	244	67	15	6	0	0	0	0	0	74	2	0	-1	0	0	1	33.72	63.83	unknown
chr17	80759977	80759992	SVA	80759977	NA12878	NA12878=29	388	101	22	7	2	6	0	2	0	0	13	8	0	0	0	1	1	33.7	55	duplication
chr18	853478	853490	ALU	853478	NA12878	NA12878=16	197	284	6	10	2	1	0	0	1	0	0	13	0	0	0	1	1	31.01	61	duplication
chr18	1235790	1235817	ALU	1235790	NA12878	NA12878=115	508	289	73	42	16	0	0	0	0	0	20	79	0	-1	0	0	1	33.85	59.75	unknown
chr18	1830653	1830666	ALU	1830653	NA12878	NA12878=82	297	331	32	50	0	12	0	0	0	0	3	67	0	0	-1	1	0	34.13	60.58	duplication
chr18	4355867	4355901	ALU	4355867	NA12878	NA12878=110	332	310	51	59	0	9	0	0	0	0	7	92	2	0	-1	1	0	33.11	66.67	duplication
chr18	8927339	8927358	ALU	8927355	NA12878	NA12878=43	301	372	25	18	8	0	0	0	0	0	3	32	0	-1	0	0	1	34.18	45.5	duplication
chr18	12396629	12396677	ALU	12396641	NA12878	NA12878=55	353	274	34	21	2	0	0	0	0	0	4	48	1	-1	0	0	1	35.28	68	unknown
chr18	15095247	15095262	L1	15095247	NA12878	NA12878=100	213	279	37	63	5	11	0	5	0	0	0	84	0	0	0	1	1	34.65	54.44	duplication
chr18	19705150	19705169	ALU	19705150	NA12878	NA12878=40	274	339	7	33	0	3	0	0	0	0	7	30	0	0	-1	1	0	33.98	74.33	duplication
chr18	23794202	23794221	ALU	23794202	NA12878	NA12878=21	130	122	13	8	11	4	0	0	4	0	1	5	0	3	0	0.75	1	29.23	56.8	duplication
chr18	25871815	25871829	ALU	25871815	NA12878	NA12878=46	279	289	30	16	5	1	0	0	1	0	1	39	0	0	0	1	1	34.43	50.17	duplication
chr18	27156350	27156367	ALU	27156355	NA12878	NA12878=63	304	369	19	44	0	5	0	0	0	0	2	56	0	0	-1	1	0	34.56	51.6	duplication
chr18	27182097	27182106	ALU	27182104	NA12878	NA12878=50	378	302	36	14	5	0	0	0	0	0	1	44	0	-1	0	0	1	33.55	60	duplication
chr18	27531819	27531878	ALU	27531874	NA12878	NA12878=32	256	225	21	11	4	0	0	0	0	0	11	16	1	-1	0	0	1	34.16	46.5	unknown
chr18	27800847	27800861	ALU	27800847	NA12878	NA12878=104	326	398	41	63	1	10	0	1	0	0	1	92	0	6	0	0.9	1	34.12	63.64	duplication
chr18	29003536	29003651	ALU	29003621	NA12878	NA12878=37	340	266	22	15	12	0	0	0	0	0	3	21	1	-1	0	0	1	28.58	64.83	unknown
chr18	31533191	31533206	ALU	31533191	NA12878	NA12878=43	298	338	11	32	0	10	0	0	0	0	10	21	2	0	-1	1	0	34.12	62.6	duplication
chr18	36512524	36512546	ALU	36512546	NA12878	NA12878=54	297	405	43	11	6	0	0	0	0	0	2	46	0	-1	0	0	1	32.78	64.33	duplication
chr18	38348150	38348169	ALU	38348168	NA12878	NA12878=125	335	356	81	44	21	0	0	0	0	0	1	103	0	-1	2	0	0.95	33.58	57.67	duplication
chr18	38686523	38686576	ALU	38686548	NA12878	NA12878=28	203	289	5	23	0	0	0	0	0	0	0	28	0	-1	-1	-1	-1	-1	-1	unknown
chr18	44306444	44306588	SVA	44306516	NA12878	NA12878=10	127	275	2	8	0	0	0	0	0	0	5	5	0	-1	-1	-1	-1	-1	-1	unknown
chr18	46523833	46523846	ALU	46523833	NA12878	NA12878=29	NA	NA	21	8	21	8	0	0	8	0	0	0	0	6	0	0.88	1	28.22	61.17	duplication
chr18	47147402	47147473	ALU	47147436	NA12878	NA12878=8	296	106	5	3	0	0	0	0	0	0	0	0	8	-1	-1	-1	-1	-1	-1	unknown
chr18	47337295	47337320	SVA	47337308	NA12878	NA12878=40	321	438	15	25	0	0	0	0	0	0	0	40	0	-1	-1	-1	-1	-1	-1	duplication
chr18	50986536	50986559	ALU	50986548	NA12878	NA12878=89	500	308	52	37	0	0	0	0	0	0	3	86	0	-1	-1	-1	-1	-1	-1	duplication
chr18	54357062	54357067	ALU	54357064	NA12878	NA12878=68	304	251	37	31	0	0	0	0	0	0	1	67	0	-1	-1	-1	-1	-1	-1	unknown
chr18	54706180	54706193	ALU	54706180	NA12878	NA12878=62	586	374	40	22	6	2	0	0	2	0	3	51	0	0	0	1	1	34.1	54	duplication
chr18	57372758	57372768	ALU	57372758	NA12878	NA12878=100	295	330	27	73	0	10	0	0	0	0	8	80	2	0	-1	1	0	34.06	57.1	duplication
chr18	59713663	59713726	ALU	59713719	NA12878	NA12878=37	208	301	9	28	0	7	0	0	0	0	2	28	0	0	-1	1	0	34.55	59	unknown
chr18	60686105	60686117	ALU	60686113	NA12878	NA12878=50	307	161	42	8	8	0	0	0	0	0	6	36	0	-1	0	0	1	33.21	58.25	duplication
chr18	62173777	62173791	ALU	62173781	NA12878	NA12878=52	325	338	18	34	0	4	0	0	0	0	8	40	0	0	-1	1	0	34.8	59.25	duplication
chr18	63487274	63487287	ALU	63487287	NA12878	NA12878=105	299	302	52	53	8	0	0	0	0	0	5	92	0	-1	0	0	1	33.57	56.5	duplication
chr18	66399158	66399175	ALU	66399175	NA12878	NA12878=77	318	305	66	11	12	0	0	0	0	0	0	65	0	-1	0	0	1	34.03	56.92	duplication
chr18	66572493	66572511	ALU	66572493	NA12878	NA12878=120	304	310	41	79	8	9	0	8	0	0	12	91	0	0	0	1	1	33.88	60	duplication
chr18	68438271	68438275	ALU	68438273	NA12878	NA12878=36	290	331	11	25	0	5	0	0	0	0	14	16	1	0	-1	1	0	34.77	53.8	unknown
chr18	73953924	73953933	ALU	73953924	NA12878	NA12878=95	293	344	40	55	0	11	0	0	0	0	10	74	0	0	-1	1	0	33.9	61.73	duplication
chr18	74638530	74638710	ALU	74638530	NA12878	NA12878=27	NA	266	2	25	2	0	0	0	0	0	3	21	1	-1	0	0	1	24.67	74.5	unknown
chr18	75846470	75846483	ALU	75846483	NA12878	NA12878=52	312	305	35	17	4	0	0	0	0	0	2	46	0	-1	0	0	1	34.15	68.75	duplication
chr19	20745971	20745993	ALU	20745972	NA12878	NA12878=122	329	332	54	68	0	8	0	0	0	0	2	112	0	0	-1	1	0	34.01	68.25	duplication
chr19	24011285	24011300	SVA	24011285	NA12878	NA12878=127	332	325	49	78	13	2	0	0	2	0	1	111	0	0	0	1	1	33.56	63.73	duplication
chr19	27836578	27836588	ALU	27836578	NA12878	NA12878=55	339	265	33	22	3	0	0	0	0	0	1	51	0	-1	0	0	1	34.01	55.33	unknown
chr19	30448198	30448212	ALU	30448198	NA12878	NA12878=51	315	366	17	34	3	7	0	3	0	0	1	40	0	0	0	1	1	33.51	56.1	duplication
chr19	31690679	31690690	ALU	31690684	NA12878	NA12878=56	320	245	36	20	6	0	0	0	0	0	2	47	1	-1	0	0	1	34.6	48.17	duplication
chr19	35073522	35073566	ALU	35073552	NA12878	NA12878=50	356	293	27	23	7	0	0	0	0	0	4	39	0	-1	0	0	1	31.1	53	unknown
chr19	38031443	38031454	ALU	38031443	NA12878	NA12878=109	281	336	47	62	0	7	0	0	0	0	25	77	0	0	-1	1	0	34.7	60.57	duplication
chr19	45444685	45444699	L1	45444685	NA12878	NA12878=35	182	121	18	17	12	15	0	0	0	0	2	4	2	0	0	1	1	34.84	61	duplication
chr19	52888055	52888074	ALU	52888055	NA12878	NA12878=107	347	200	88	19	23	1	0	0	1	0	3	80	0	0	0	1	1	34.55	58.63	duplication
chr19	53799115	53799118	ALU	53799116	NA12878	NA12878=58	275	303	16	42	0	12	0	0	0	0	2	44	0	0	-1	1	0	34.25	55.75	unknown
chr19	54036359	54036370	ALU	54036359	NA12878	NA12878=68	299	361	27	41	2	7	0	2	0	0	2	57	0	0	0	1	1	31.89	60.33	duplication
chr19	55509980	55510015	ALU	55509996	NA12878	NA12878=5	39	39	2	3	0	0	0	0	0	0	2	3	0	-1	-1	-1	-1	-1	-1	duplication
chr19	56865652	56865664	ALU	56865652	NA12878	NA12878=14	201	357	5	9	1	3	0	1	0	0	2	8	0	0	0	1	1	32.21	54.5	duplication
chr19	57023570	57023579	ALU	57023579	NA12878	NA12878=45	505	253	34	11	8	0	0	0	0	0	1	36	0	-1	0	0	1	33.77	51.13	duplication
chr19	57425526	57425533	ALU	57425528	NA12878	NA12878=99	303	446	48	51	0	0	0	0	0	0	14	85	0	-1	-1	-1	-1	-1	-1	unknown
chr20	1990376	1990381	ALU	1990376	NA12878	NA12878=37	371	282	28	9	3	0	0	0	0	0	1	33	0	-1	0	0	1	33.69	47.33	unknown
chr20	5268402	5268426	SVA	5268414	NA12878	NA12878=48	306	253	43	5	0	0	0	0	0	0	2	46	0	-1	-1	-1	-1	-1	-1	duplication
chr20	8443469	8443485	ALU	8443469	NA12878	NA12878=50	362	273	18	32	1	2	0	1	0	0	7	40	0	0	0	1	1	32.63	40.67	duplication
chr20	8670600	8670617	ALU	8670600	NA12878	NA12878=113	418	370	39	74	1	10	0	1	0	0	4	97	1	0	0	1	1	34.25	55.55	duplication
chr20	8816491	8816504	ALU	8816491	NA12878	NA12878=39	280	170	31	8	7	1	0	0	0	0	1	30	0	0	0	1	1	33.41	63.13	duplication
chr20	9640939	9641005	ALU	9640983	NA12878	NA12878=33	486	279	20	13	7	0	0	0	0	0	1	25	0	-1	0	0	1	33.29	66.29	unknown
chr20	13704145	13704161	ALU	13704145	NA12878	NA12878=121	397	364	62	59	1	10	0	1	0	0	32	78	0	0	0	1	1	32.74	55.64	duplication
chr20	15087653	15087680	ALU	15087659	NA12878	NA12878=62	319	393	25	37	0	8	0	0	0	0	14	40	0	0	-1	1	0	33.98	48.75	duplication
chr20	16830782	16830806	ALU	16830806	NA12878	NA12878=38	286	180	32	6	5	0	0	0	0	0	2	30	1	-1	0	0	1	33.48	58.8	duplication
chr20	20095946	20095971	ALU	20095953	NA12878	NA12878=45	323	214	32	13	8	0	0	0	0	0	0	37	0	-1	0	0	1	34.49	47.75	unknown
chr20	26190974	26190981	ALU	26190974	NA12878	NA12878=58	357	243	39	19	9	0	0	0	0	0	0	49	0	-1	0	0	1	30.71	49.22	unknown
chr20	38210667	38210682	ALU	38210667	NA12878	NA12878=74	346	289	43	31	8	3	0	0	3	0	2	61	0	0	0	1	1	33.18	54.55	duplication
chr20	41952069	41952105	L1	41952104	NA12878	NA12878=82	298	541	22	60	0	14	0	0	0	0	4	62	2	0	-1	1	0	34.4	58.07	unknown
chr20	43305480	43305484	SVA	43305480	NA12878	NA12878=28	289	269	18	10	0	0	0	0	0	0	0	28	0	-1	-1	-1	-1	-1	-1	unknown
chr20	46183280	46183297	SVA	46183288	NA12878	NA12878=33	432	373	21	12	0	0	0	0	0	0	1	32	0	-1	-1	-1	-1	-1	-1	duplication
chr20	47206165	47206183	ALU	47206176	NA12878	NA12878=15	243	104	13	2	0	0	0	0	0	0	0	15	0	-1	-1	-1	-1	-1	-1	unknown
chr20	50708361	50708363	SVA	50708360	NA12878	NA12878=53	171	335	4	49	0	0	0	0	0	0	0	53	0	-1	-1	-1	-1	-1	-1	unknown
chr20	52725209	52725225	ALU	52725222	NA12878	NA12878=23	271	176	18	5	0	2	0	0	0	0	1	20	0	0	-1	1	0	31.97	69.5	unknown
chr20	53761843	53761850	ALU	53761850	NA12878	NA12878=69	361	279	41	28	8	0	0	0	0	0	3	58	0	-1	0	0	1	32.16	57	duplication
chr21	11071165	11071300	ALU	11071232	NA12878	NA12878=5	103	101	2	3	0	0	0	0	0	0	1	4	0	-1	-1	-1	-1	-1	-1	unknown
chr21	14390163	14390184	L1	14390175	NA12878	NA12878=39	193	281	12	27	0	7	0	0	0	0	1	30	1	0	-1	1	0	35.07	62.29	unknown
chr21	14414986	14415002	ALU	14415002	NA12878	NA12878=52	284	194	46	6	2	0	0	0	0	0	2	48	0	-1	0	0	1	32.71	69	duplication
chr21	16461782	16461804	ALU	16461790	NA12878	NA12878=47	307	259	33	14	8	0	0	0	0	0	2	36	1	-1	0	0	1	33.81	55	unknown
chr21	19517287	19517319	L1	19517304	NA12878	NA12878=128	351	293	50	78	0	0	0	0	0	0	4	123	1	-1	-1	-1	-1	-1	-1	duplication
chr21	23243065	23243092	ALU	23243070	NA12878	NA12878=66	291	331	27	39	0	6	0	0	0	0	1	59	0	0	-1	1	0	33.96	47.5	duplication
chr21	23579529	23579606	ALU	23579570	NA12878	NA12878=55	293	252	45	10	11	0	0	0	0	0	0	44	0	-1	0	0	1	33.3	60.91	unknown
chr21	23817339	23817351	ALU	23817344	NA12878	NA12878=81	295	267	53	28	0	0	0	0	0	0	0	81	0	-1	-1	-1	-1	-1	-1	duplication
chr21	24975483	24975502	ALU	24975483	NA12878	NA12878=48	180	507	10	38	1	6	0	1	0	0	2	39	0	0	0	1	1	33.62	55.71	duplication
chr21	26354222	26354237	ALU	26354222	NA12878	NA12878=77	336	294	31	46	1	6	0	1	0	0	1	69	0	0	0	1	1	34.49	62.43	duplication
chr21	26497420	26497434	ALU	26497431	NA12878	NA12878=112	343	315	91	21	24	0	0	0	0	0	0	88	0	-1	0	0	1	33.45	64.75	duplication
chr21	37237928	37237944	ALU	37237928	NA12878	NA12878=65	255	304	19	46	1	4	0	1	0	0	2	57	1	0	0	1	1	30.85	56.6	duplication
chr21	39004540	39004560	ALU	39004560	NA12878	NA12878=57	333	263	36	21	5	0	0	0	0	0	3	49	0	-1	0	0	1	31.54	60.2	duplication
chr21	39840425	39840908	L1	39840664	NA12878	NA12878=5	101	40	3	2	0	0	0	0	0	0	3	2	0	-1	-1	-1	-1	-1	-1	unknown
chr21	47042368	47042370	ALU	47042368	NA12878	NA12878=32	301	328	17	15	0	0	0	0	0	0	3	29	0	-1	-1	-1	-1	-1	-1	duplication
chr22	16918005	16918023	SVA	16918005	NA12878	NA12878=66	128	322	17	49	7	4	0	0	4	0	8	47	0	0	0	1	1	34.97	61.09	duplication
chr22	17705290	17705308	ALU	17705290	NA12878	NA12878=78	271	413	30	48	0	9	0	0	0	0	15	53	1	0	-1	1	0	34.36	70.44	duplication
chr22	19361445	19361457	ALU	19361445	NA12878	NA12878=14	124	NA	4	10	1	10	0	1	0	0	1	1	1	9	0	0.9	1	29.79	48.18	duplication
chr22	22534092	22534142	ALU	22534142	NA12878	NA12878=35	300	309	27	8	6	0	0	0	0	0	3	26	0	-1	0	0	1	32.7	60.33	duplication
chr22	23872668	23872686	ALU	23872668	NA12878	NA12878=123	360	320	63	60	9	2	0	0	2	0	37	75	0	0	0	1	1	33.89	57.55	duplication
chr22	25303997	25304167	ALU	25304082	NA12878	NA12878=5	101	116	1	4	0	0	0	0	0	0	4	1	0	-1	-1	-1	-1	-1	-1	unknown
chr22	25467549	25467572	ALU	25467549	NA12878	NA12878=22	NA	NA	8	14	8	14	0	0	14	0	0	0	0	3	0	0.93	1	19.92	54.05	duplication
chr22	28776035	28776052	ALU	28776052	NA12878	NA12878=47	284	294	31	16	4	0	0	0	0	0	2	40	1	-1	0	0	1	32.94	54.75	duplication
chr22	34430579	34430601	ALU	34430598	NA12878	NA12878=58	245	328	22	36	0	4	0	0	0	0	1	53	0	0	-1	1	0	34.22	58	unknown
chr22	40403334	40403346	ALU	40403340	NA12878	NA12878=52	284	194	37	15	0	0	0	0	0	0	8	44	0	-1	-1	-1	-1	-1	-1	duplication
chr22	44324589	44324599	L1	44324589	NA12878	NA12878=51	278	392	20	31	0	6	0	0	0	0	1	43	1	0	-1	1	0	34.08	61.67	duplication
chr22	46623029	46623029	ALU	46623028	NA12878	NA12878=50	282	329	22	28	0	0	0	0	0	0	7	43	0	-1	-1	-1	-1	-1	-1	unknown
chr22	49425449	49425451	SVA	49425448	NA12878	NA12878=43	223	334	19	24	0	0	0	0	0	0	1	42	0	-1	-1	-1	-1	-1	-1	unknown
chr22	50273338	50273528	ALU	50273364	NA12878	NA12878=53	236	232	22	31	0	6	0	0	0	0	0	47	0	0	-1	1	0	34.82	52.17	unknown
chrX	14152001	14152015	L1	14152001	NA12878	NA12878=97	326	312	33	64	3	10	0	3	0	0	1	83	0	0	0	1	1	34.6	58.23	duplication
chrX	14917236	14917248	ALU	14917236	NA12878	NA12878=54	276	293	21	33	0	10	0	0	0	0	0	44	0	0	-1	1	0	32.3	51.5	unknown
chrX	26922366	26922375	SVA	26922370	NA12878	NA12878=13	245	259	7	6	0	0	0	0	0	0	4	9	0	-1	-1	-1	-1	-1	-1	unknown
chrX	28446498	28446505	ALU	28446498	NA12878	NA12878=53	336	332	18	35	0	3	0	0	0	0	3	47	0	0	-1	1	0	34.43	46.67	duplication
chrX	31275300	31275320	ALU	31275320	NA12878	NA12878=21	NA	321	7	14	7	0	0	0	0	0	1	13	0	-1	0	0	1	33.89	57.14	duplication
chrX	32001069	32001089	ALU	32001072	NA12878	NA12878=103	295	432	32	71	0	16	0	0	0	0	58	29	0	0	-1	1	0	33.99	57.13	duplication
chrX	33302849	33302855	ALU	33302850	NA12878	NA12878=123	350	317	73	50	10	0	0	0	0	0	4	109	0	-1	0	0	1	33.61	62.4	duplication
chrX	34242444	34242454	ALU	34242454	NA12878	NA12878=69	365	291	43	26	4	0	0	0	0	0	2	62	1	-1	0	0	1	31.48	54	duplication
chrX	35028103	35028112	ALU	35028103	NA12878	NA12878=52	345	259	31	21	4	0	0	0	0	0	1	47	0	-1	0	0	1	32.83	61.75	unknown
chrX	76574648	76574742	ALU	76574696	NA12878	NA12878=46	264	195	34	12	0	0	0	0	0	0	1	45	0	-1	-1	-1	-1	-1	-1	unknown
chrX	87976540	87976560	ALU	87976556	NA12878	NA12878=49	347	257	27	22	2	0	0	0	0	0	0	46	1	-1	0	0	1	34.86	52	duplication
chrX	88028285	88028301	ALU	88028291	NA12878	NA12878=24	258	329	5	19	0	3	0	0	0	0	1	20	0	0	-1	1	0	34.75	52	duplication
chrX	88995821	88996095	ALU	88995949	NA12878	NA12878=15	141	152	5	10	0	2	0	0	0	0	12	1	0	0	-1	1	0	35.35	51.5	unknown
chrX	90187946	90188054	ALU	90188025	NA12878	NA12878=31	272	250	28	3	7	0	0	0	0	0	1	23	0	-1	0	0	1	33.49	57.71	unknown
chrX	111557749	111557758	L1	111557749	NA12878	NA12878=69	339	312	30	39	1	9	0	1	0	0	1	58	0	0	0	1	1	34.84	61.6	duplication
chrX	116838864	116838871	ALU	116838871	NA12878	NA12878=49	307	258	39	10	3	3	0	0	3	0	6	36	1	0	0	1	1	34.99	59.33	deletion
chrX	119527842	119527856	ALU	119527842	NA12878	NA12878=46	312	263	14	32	1	6	0	1	0	0	3	36	0	0	0	1	1	34.22	62.71	duplication
chrX	119892757	119892917	L1	119892830	NA12878	NA12878=36	221	250	16	20	0	4	0	0	0	0	2	30	0	0	-1	1	0	31.48	62	unknown
chrX	122672363	122672373	ALU	122672363	NA12878	NA12878=65	256	364	26	39	0	7	0	0	0	0	2	56	0	0	-1	1	0	34.02	54.86	duplication
chrX	126290629	126290736	ALU	126290676	NA12878	NA12878=32	218	198	15	17	0	6	0	0	0	0	1	25	0	0	-1	1	0	33.58	58.83	unknown
chrX	126583415	126583432	ALU	126583432	NA12878	NA12878=41	373	280	34	7	6	0	0	0	0	0	1	34	0	-1	0	0	1	33.91	45.67	duplication
chrX	129525263	129525269	L1	129525269	NA12878	NA12878=89	299	378	9	80	0	9	0	0	0	0	2	77	1	0	-1	1	0	35.01	55.22	unknown
chrX	130921942	130921957	ALU	130921942	NA12878	NA12878=47	309	328	13	34	0	3	0	0	0	0	1	43	0	0	-1	1	0	34.19	47.67	duplication
chrX	136349825	136349840	ALU	136349840	NA12878	NA12878=84	335	275	56	28	14	0	0	0	0	0	1	68	1	-1	0	0	1	33.93	56.86	duplication
chrX	136957282	136957297	ALU	136957282	NA12878	NA12878=67	254	440	24	43	1	8	0	1	0	0	0	58	0	2	0	0.88	1	33.85	49.56	duplication
chrX	149451317	149451367	ALU	149451325	NA12878	NA12878=32	297	168	28	4	5	0	0	0	0	0	0	26	1	-1	0	0	1	31.84	58.8	unknown
chrX	152001788	152001805	ALU	152001805	NA12878	NA12878=51	365	304	34	17	5	0	0	0	0	0	10	36	0	-1	0	0	1	32.71	53.8	duplication
chrY	3407681	3407790	ALU	3407718	NA12878	NA12878=31	280	139	24	7	3	0	0	0	0	0	0	28	0	-1	0	0	1	34.64	51.67	unknown
