# Supplementary material for: Mobster: accurate detection of mobile element insertions in next generation sequencing data
Source: Genome Biol. 2014 Oct 28;15(10):488. doi: 10.1186/s13059-014-0488-x (PMC4228151; doi:10.1186/s13059-014-0488-x)
Supplement: Additional file 3: — Mobster’s double cluster calls on NA12891. [file 13059_2014_488_MOESM3_ESM.txt]

Chr	border5	border3	Mobile.Element	Insert.Point	sample	sample_counts	cluster5.length	cluster3.length	cluster5.hits	cluster3.hits	split5.hits	split3.hits	polyA5.hits	polyT5.hits	polyA3.hits	polyT3.hits	original.discordant.unique	original.multiple	original.unmapped	leftclipped.max.dist	rightclipped.max.dist	leftclipped.same.pos	rightclipped.same.pos	clipped.avg.qual	clipped.avg.length	target.site.duplication
chr1	812283	812285	L1	812284	NA12891	NA12891=9	87	200	1	8	0	0	0	0	0	0	3	6	0	-1	-1	-1	-1	-1	-1	duplication
chr1	5934281	5934310	ALU	5934301	NA12891	NA12891=31	294	212	20	11	4	0	0	0	0	0	0	27	0	-1	0	0	1	28.46	51.25	duplication
chr1	17234062	17234144	ALU	17234117	NA12891	NA12891=48	238	157	42	6	11	0	0	0	0	0	4	33	0	-1	0	0	1	33.19	62	unknown
chr1	20257082	20257102	ALU	20257082	NA12891	NA12891=18	209	263	3	15	0	3	0	0	0	0	1	14	0	0	-1	1	0	29.51	58	duplication
chr1	23981142	23981169	ALU	23981142	NA12891	NA12891=15	276	264	12	3	2	0	0	0	0	0	5	8	0	-1	0	0	1	33.09	41.5	unknown
chr1	24941261	24941269	ALU	24941265	NA12891	NA12891=36	366	273	16	20	0	2	0	0	0	0	2	32	0	0	-1	1	0	32.95	67.5	duplication
chr1	44208910	44208924	ALU	44208910	NA12891	NA12891=27	403	NA	26	1	5	1	0	0	1	0	2	19	0	0	0	1	1	30.25	56.17	duplication
chr1	49428730	49428740	L1	49428736	NA12891	NA12891=33	296	341	13	20	0	0	0	0	0	0	1	32	0	-1	-1	-1	-1	-1	-1	duplication
chr1	56228261	56228295	ALU	56228280	NA12891	NA12891=15	440	153	10	5	0	0	0	0	0	0	0	15	0	-1	-1	-1	-1	-1	-1	unknown
chr1	58071750	58071912	ALU	58071832	NA12891	NA12891=9	161	190	2	7	0	0	0	0	0	0	1	8	0	-1	-1	-1	-1	-1	-1	unknown
chr1	59205217	59205314	ALU	59205304	NA12891	NA12891=23	92	552	1	22	0	4	0	0	0	0	1	18	0	0	-1	1	0	33.9	66	unknown
chr1	59591457	59591486	ALU	59591465	NA12891	NA12891=26	210	339	7	19	0	6	0	0	0	0	1	19	0	0	-1	1	0	32.38	52.83	unknown
chr1	59871862	59871876	ALU	59871862	NA12891	NA12891=23	252	349	7	16	1	5	0	1	0	0	2	15	0	0	0	1	1	30.12	54.17	duplication
chr1	64958061	64958078	ALU	64958061	NA12891	NA12891=54	272	364	12	42	1	7	0	1	0	0	2	44	0	0	0	1	1	31.14	58.25	duplication
chr1	66055938	66055980	ALU	66055941	NA12891	NA12891=43	470	368	27	16	5	0	0	0	0	0	8	30	0	-1	2	0	0.8	30.24	57.4	unknown
chr1	70061655	70061670	ALU	70061655	NA12891	NA12891=38	450	437	26	12	6	1	0	0	1	0	2	29	0	0	0	1	1	33.96	54.29	duplication
chr1	70093533	70093557	ALU	70093557	NA12891	NA12891=12	404	105	10	2	2	0	0	0	0	0	2	8	0	-1	0	0	1	28.64	52	duplication
chr1	70912419	70912433	ALU	70912419	NA12891	NA12891=17	487	244	9	8	2	1	0	0	1	0	1	13	0	0	0	1	1	26.81	68	duplication
chr1	73207318	73207341	ALU	73207319	NA12891	NA12891=17	583	196	6	11	0	5	0	0	0	0	0	12	0	0	-1	1	0	31.95	58.4	unknown
chr1	75148043	75148059	ALU	75148048	NA12891	NA12891=35	573	430	16	19	0	0	0	0	0	0	8	27	0	-1	-1	-1	-1	-1	-1	duplication
chr1	75192889	75192913	L1	75192889	NA12891	NA12891=48	491	445	21	27	0	3	0	0	0	0	6	37	2	0	-1	1	0	34.36	64	duplication
chr1	75301623	75301690	ALU	75301672	NA12891	NA12891=22	143	288	3	19	0	6	0	0	0	0	1	15	0	0	-1	1	0	30.69	52.33	unknown
chr1	77764981	77764994	ALU	77764981	NA12891	NA12891=42	357	521	9	33	1	5	0	1	0	0	2	33	1	0	0	1	1	23.3	60.5	duplication
chr1	78606961	78607070	ALU	78607053	NA12891	NA12891=14	133	234	2	12	0	5	0	0	0	0	0	9	0	0	-1	1	0	32.44	49.6	unknown
chr1	79108828	79108844	ALU	79108828	NA12891	NA12891=30	124	439	7	23	3	5	0	3	0	0	2	20	0	0	1	1	0.67	31.47	61	duplication
chr1	79331179	79331195	ALU	79331195	NA12891	NA12891=46	201	304	6	40	0	11	0	0	0	0	3	32	0	0	-1	1	0	31.4	66.27	unknown
chr1	79582075	79582087	ALU	79582075	NA12891	NA12891=92	469	549	29	63	0	17	0	0	0	0	0	75	0	0	-1	1	0	33.77	57.82	duplication
chr1	80299095	80299107	ALU	80299096	NA12891	NA12891=70	517	441	27	43	0	14	0	0	0	0	3	53	0	0	-1	1	0	30.77	54.57	duplication
chr1	81524115	81524136	ALU	81524115	NA12891	NA12891=50	644	368	11	39	2	10	0	2	0	0	1	37	0	0	0	1	1	33.28	54.67	duplication
chr1	83043171	83043200	ALU	83043200	NA12891	NA12891=17	184	258	3	14	0	5	0	0	0	0	0	12	0	0	-1	1	0	31.43	48.4	unknown
chr1	84833989	84834066	L1	84833989	NA12891	NA12891=12	NA	218	7	5	7	0	0	0	0	0	2	2	1	-1	0	0	1	33.66	59.71	unknown
chr1	84913256	84913274	ALU	84913274	NA12891	NA12891=31	224	257	19	12	2	0	0	0	0	0	0	29	0	-1	0	0	1	33.5	43.5	duplication
chr1	87246136	87246180	ALU	87246160	NA12891	NA12891=6	37	35	5	1	0	0	0	0	0	0	3	3	0	-1	-1	-1	-1	-1	-1	duplication
chr1	93167519	93167530	ALU	93167519	NA12891	NA12891=48	260	404	10	38	3	7	0	3	0	0	1	37	0	0	0	1	1	28.77	60.3	duplication
chr1	93498212	93498236	ALU	93498212	NA12891	NA12891=46	651	393	8	38	0	10	0	0	0	0	8	28	0	0	-1	1	0	32.83	55.2	duplication
chr1	97717628	97717644	ALU	97717628	NA12891	NA12891=35	400	268	16	19	1	7	0	1	0	0	0	27	0	0	0	1	1	30.25	57.25	duplication
chr1	100994210	100994221	ALU	100994210	NA12891	NA12891=61	459	287	42	19	16	1	0	0	1	0	1	43	0	0	0	1	1	31.97	50.65	duplication
chr1	101770067	101770088	ALU	101770067	NA12891	NA12891=24	452	431	21	3	2	0	0	0	0	0	3	19	0	-1	0	0	1	32.25	55	unknown
chr1	102920530	102920532	ALU	102920530	NA12891	NA12891=25	344	254	6	19	0	4	0	0	0	0	0	21	0	0	-1	1	0	33.22	53	duplication
chr1	103054499	103054504	ALU	103054499	NA12891	NA12891=23	442	232	17	6	2	0	0	0	0	0	2	19	0	-1	0	0	1	32.64	42.5	unknown
chr1	105231103	105231111	ALU	105231103	NA12891	NA12891=48	419	557	16	32	5	13	0	5	0	0	0	29	1	0	0	1	1	29.88	57.72	duplication
chr1	111896076	111896166	SVA	111896120	NA12891	NA12891=17	87	300	1	16	0	0	0	0	0	0	1	16	0	-1	-1	-1	-1	-1	-1	unknown
chr1	112123603	112123671	ALU	112123640	NA12891	NA12891=16	140	308	5	11	0	0	0	0	0	0	0	16	0	-1	-1	-1	-1	-1	-1	unknown
chr1	112735994	112736007	ALU	112735994	NA12891	NA12891=29	548	255	23	6	12	1	0	0	1	0	1	15	0	0	0	1	1	31.94	57.62	duplication
chr1	119080691	119080710	ALU	119080691	NA12891	NA12891=43	225	414	10	33	0	9	0	0	0	0	3	31	0	0	-1	1	0	33.59	51.44	duplication
chr1	120586058	120586366	ALU	120586208	NA12891	NA12891=6	128	86	5	1	0	0	0	0	0	0	1	5	0	-1	-1	-1	-1	-1	-1	unknown
chr1	144580872	144581120	ALU	144581042	NA12891	NA12891=12	246	122	7	5	4	0	0	0	0	0	1	7	0	-1	0	0	1	32.48	58.75	unknown
chr1	144951001	144951026	ALU	144951026	NA12891	NA12891=15	207	242	10	5	2	0	0	0	0	0	0	13	0	-1	0	0	1	33.71	78.5	duplication
chr1	145152718	145152734	ALU	145152718	NA12891	NA12891=75	117	908	7	68	0	16	0	0	0	0	4	55	0	0	-1	1	0	32.94	60	duplication
chr1	145211309	145211323	ALU	145211309	NA12891	NA12891=10	222	104	7	3	2	1	0	0	1	0	4	3	0	0	0	1	1	26.65	51.67	duplication
chr1	145235300	145235303	ALU	145235303	NA12891	NA12891=9	135	117	4	5	0	2	0	0	0	0	4	3	0	0	-1	1	0	32.89	61.5	unknown
chr1	146658219	146658241	ALU	146658219	NA12891	NA12891=35	962	373	28	7	8	0	0	0	0	0	0	27	0	-1	0	0	1	33.01	59.5	unknown
chr1	149308420	149308439	L1	149308420	NA12891	NA12891=39	210	467	26	13	5	3	0	0	3	0	0	31	0	0	0	1	1	26.71	49.88	duplication
chr1	149340018	149340034	ALU	149340018	NA12891	NA12891=12	144	NA	10	2	4	2	0	0	2	0	0	5	1	0	0	1	1	25.56	58.33	duplication
chr1	152443900	152444088	L1	152444000	NA12891	NA12891=16	343	213	14	2	0	0	0	0	0	0	0	16	0	-1	-1	-1	-1	-1	-1	unknown
chr1	162760995	162761308	ALU	162761308	NA12891	NA12891=26	101	299	1	25	0	8	0	0	0	0	1	17	0	0	-1	1	0	32.85	67.63	unknown
chr1	163088834	163088849	ALU	163088849	NA12891	NA12891=23	202	535	4	19	0	3	0	0	0	0	2	18	0	0	-1	1	0	32.78	62.33	unknown
chr1	165659304	165659306	ALU	165659304	NA12891	NA12891=16	417	134	13	3	7	1	0	0	1	0	1	7	0	0	0	1	1	30.49	68.75	duplication
chr1	170964053	170964063	ALU	170964063	NA12891	NA12891=40	484	329	27	13	4	0	0	0	0	0	0	36	0	-1	0	0	1	32.94	66.75	duplication
chr1	174333000	174333004	ALU	174333000	NA12891	NA12891=39	221	764	8	31	0	3	0	0	0	0	2	34	0	0	-1	1	0	25.96	51.33	duplication
chr1	181047407	181047427	ALU	181047424	NA12891	NA12891=33	462	413	16	17	0	0	0	0	0	0	2	31	0	-1	-1	-1	-1	-1	-1	duplication
chr1	181588338	181588366	ALU	181588341	NA12891	NA12891=32	558	311	13	19	0	4	0	0	0	0	3	25	0	0	-1	1	0	32.23	64.5	duplication
chr1	181601274	181601286	ALU	181601274	NA12891	NA12891=28	205	299	9	19	2	3	0	2	0	0	0	23	0	0	0	1	1	25.63	66	duplication
chr1	182420789	182420840	ALU	182420840	NA12891	NA12891=52	279	475	11	41	0	15	0	0	0	0	2	35	0	2	-1	0.93	0	31.69	54.93	unknown
chr1	188174532	188174685	ALU	188174608	NA12891	NA12891=6	217	192	2	4	0	0	0	0	0	0	3	3	0	-1	-1	-1	-1	-1	-1	unknown
chr1	188186441	188186468	ALU	188186441	NA12891	NA12891=35	399	313	14	21	0	6	0	0	0	0	0	29	0	0	-1	1	0	31.21	55	duplication
chr1	188438217	188438224	ALU	188438224	NA12891	NA12891=21	366	282	10	11	0	0	0	0	0	0	0	21	0	-1	-1	-1	-1	-1	-1	unknown
chr1	188832839	188832850	ALU	188832839	NA12891	NA12891=66	264	678	19	47	1	7	0	1	0	0	5	53	0	0	0	1	1	29.44	55.25	duplication
chr1	189247035	189247043	ALU	189247039	NA12891	NA12891=55	311	257	47	8	13	0	0	0	0	0	2	39	1	-1	0	0	1	31.63	61	duplication
chr1	191580768	191580781	ALU	191580768	NA12891	NA12891=23	481	210	17	6	6	1	0	0	1	0	0	16	0	0	0	1	1	31.27	55.14	duplication
chr1	191817419	191817441	ALU	191817437	NA12891	NA12891=21	294	138	19	2	5	0	0	0	0	0	1	15	0	-1	0	0	1	31.72	59.2	unknown
chr1	194595947	194595960	ALU	194595947	NA12891	NA12891=11	NA	255	6	5	6	1	0	0	1	0	0	3	1	0	0	1	1	27.18	53.71	duplication
chr1	194675140	194675153	ALU	194675140	NA12891	NA12891=28	270	334	20	8	4	0	0	0	0	0	0	24	0	-1	0	0	1	30.12	45.5	unknown
chr1	195530147	195530276	ALU	195530208	NA12891	NA12891=11	284	165	7	4	0	0	0	0	0	0	0	9	2	-1	-1	-1	-1	-1	-1	unknown
chr1	198469336	198469348	ALU	198469338	NA12891	NA12891=25	245	441	2	23	0	4	0	0	0	0	1	20	0	0	-1	1	0	33.27	50.5	duplication
chr1	204238462	204238474	ALU	204238474	NA12891	NA12891=68	507	418	36	32	7	0	0	0	0	0	1	59	1	-1	0	0	1	31.74	61.71	duplication
chr1	208691390	208691482	ALU	208691480	NA12891	NA12891=38	160	366	5	33	0	6	0	0	0	0	0	32	0	0	-1	1	0	30.99	52	unknown
chr1	217913497	217913519	ALU	217913500	NA12891	NA12891=34	315	270	10	24	0	8	0	0	0	0	1	25	0	0	-1	1	0	31.23	56.75	duplication
chr1	218001825	218001843	ALU	218001825	NA12891	NA12891=30	247	331	11	19	1	3	0	1	0	0	0	26	0	0	0	1	1	28.48	61.25	duplication
chr1	219174260	219174270	ALU	219174272	NA12891	NA12891=30	399	669	21	9	0	0	0	0	0	0	3	27	0	-1	-1	-1	-1	-1	-1	duplication
chr1	219574644	219574688	ALU	219574677	NA12891	NA12891=26	253	240	7	19	0	7	0	0	0	0	0	19	0	0	-1	1	0	33.4	66.86	unknown
chr1	221827791	221827825	L1	221827808	NA12891	NA12891=25	337	127	22	3	0	0	0	0	0	0	4	21	0	-1	-1	-1	-1	-1	-1	duplication
chr1	222870676	222870698	ALU	222870688	NA12891	NA12891=34	168	348	13	21	0	0	0	0	0	0	3	31	0	-1	-1	-1	-1	-1	-1	duplication
chr1	225272506	225272513	L1	225272513	NA12891	NA12891=8	NA	NA	7	1	7	1	0	0	1	0	0	0	0	0	0	1	1	30.08	41.5	deletion
chr1	225996420	225996433	ALU	225996420	NA12891	NA12891=47	467	389	33	14	7	1	0	0	1	0	1	38	0	0	0	1	1	29.49	51.38	duplication
chr1	228959918	228959933	ALU	228959918	NA12891	NA12891=36	253	258	7	29	1	16	0	1	0	0	0	19	0	0	0	1	1	32	56.71	duplication
chr1	231007799	231007844	L1	231007824	NA12891	NA12891=65	60	41	59	6	0	0	0	0	0	0	49	16	0	-1	-1	-1	-1	-1	-1	duplication
chr1	231085143	231085161	ALU	231085161	NA12891	NA12891=38	349	305	20	18	5	0	0	0	0	0	2	30	1	-1	1	0	0.8	33.01	59.8	duplication
chr1	231932067	231932164	ALU	231932112	NA12891	NA12891=25	255	449	18	7	10	0	0	0	0	0	4	11	0	-1	3	0	0.9	33.18	63.9	unknown
chr1	232587728	232587774	ALU	232587774	NA12891	NA12891=19	375	255	10	9	5	0	0	0	0	0	2	12	0	-1	0	0	1	33.94	66.8	duplication
chr1	232869256	232869273	ALU	232869264	NA12891	NA12891=19	424	61	18	1	0	0	0	0	0	0	6	10	3	-1	-1	-1	-1	-1	-1	unknown
chr1	234070554	234070564	ALU	234070564	NA12891	NA12891=24	492	359	14	10	2	0	0	0	0	0	2	20	0	-1	0	0	1	33.29	47.5	duplication
chr1	234805712	234805726	ALU	234805712	NA12891	NA12891=43	643	464	14	29	1	8	0	1	0	0	2	32	0	0	0	1	1	32.32	53.89	duplication
chr1	237569194	237569208	ALU	237569194	NA12891	NA12891=44	489	308	13	31	1	2	0	1	0	0	3	38	0	0	0	1	1	26.01	69.33	duplication
chr1	241908597	241908620	ALU	241908619	NA12891	NA12891=30	266	617	23	7	12	0	0	0	0	0	1	17	0	-1	0	0	1	29.56	50.42	unknown
chr1	245989304	245989314	ALU	245989304	NA12891	NA12891=43	381	566	15	28	0	8	0	0	0	0	0	35	0	0	-1	1	0	31.32	62.38	duplication
chr1	246406701	246406721	ALU	246406702	NA12891	NA12891=25	250	492	3	22	0	3	0	0	0	0	0	22	0	0	-1	1	0	33.75	57.67	duplication
chr1	246565669	246565683	ALU	246565669	NA12891	NA12891=18	103	251	3	15	1	3	0	1	0	0	5	9	0	0	0	1	1	29.58	72.25	duplication
chr1	246592330	246592342	ALU	246592330	NA12891	NA12891=28	270	306	11	17	1	3	0	1	0	0	0	24	0	0	0	1	1	27.03	51.25	duplication
chr2	1194849	1194867	ALU	1194865	NA12891	NA12891=45	227	495	23	22	4	0	0	0	0	0	3	38	0	-1	2	0	0.75	30.91	59.75	duplication
chr2	1471714	1471731	ALU	1471714	NA12891	NA12891=54	633	477	19	35	1	8	0	1	0	0	4	41	0	0	0	1	1	32.45	52.44	duplication
chr2	2539928	2539941	ALU	2539934	NA12891	NA12891=56	338	460	22	34	0	9	0	0	0	0	4	43	0	0	-1	1	0	33.28	56.22	duplication
chr2	3718455	3718461	ALU	3718455	NA12891	NA12891=34	359	342	17	17	5	1	0	0	1	0	2	26	0	0	0	1	1	32.08	55	duplication
chr2	5562889	5562912	ALU	5562912	NA12891	NA12891=52	450	501	31	21	6	0	0	0	0	0	6	40	0	-1	0	0	1	32.97	66.83	duplication
chr2	6517418	6517433	ALU	6517418	NA12891	NA12891=18	292	173	15	3	2	1	0	0	1	0	0	15	0	0	0	1	1	26.4	59.67	duplication
chr2	9438013	9438138	ALU	9438055	NA12891	NA12891=25	238	198	22	3	11	0	0	0	0	0	0	14	0	-1	0	0	1	32.61	59.27	unknown
chr2	11353691	11353711	ALU	11353691	NA12891	NA12891=27	563	320	19	8	5	1	0	0	1	0	0	21	0	0	0	1	1	32.64	57.5	duplication
chr2	11426360	11426375	ALU	11426360	NA12891	NA12891=35	224	446	9	26	2	11	0	2	0	0	0	22	0	0	0	1	1	30.18	63.77	duplication
chr2	13076572	13076588	ALU	13076572	NA12891	NA12891=27	435	439	21	6	9	1	0	0	1	0	1	16	0	0	0	1	1	31.06	56.5	duplication
chr2	15519539	15519553	ALU	15519539	NA12891	NA12891=69	468	496	43	26	6	1	0	0	1	0	1	61	0	0	0	1	1	33.5	50.71	duplication
chr2	20871868	20871903	ALU	20871884	NA12891	NA12891=12	35	39	1	11	0	0	0	0	0	0	4	8	0	-1	-1	-1	-1	-1	-1	duplication
chr2	21381145	21381180	ALU	21381180	NA12891	NA12891=32	304	269	17	15	3	0	0	0	0	0	1	28	0	-1	0	0	1	33.35	61	duplication
chr2	21796810	21796827	ALU	21796810	NA12891	NA12891=59	388	268	43	16	14	3	0	0	3	0	2	40	0	0	0	1	1	33.1	57.88	duplication
chr2	22706316	22706348	L1	22706339	NA12891	NA12891=65	580	392	37	28	7	0	0	0	0	0	4	54	0	-1	0	0	1	34.21	62.43	duplication
chr2	23190996	23191021	L1	23190996	NA12891	NA12891=42	285	354	22	20	0	4	0	0	0	0	0	38	0	0	-1	1	0	33.42	52.5	duplication
chr2	26473934	26473950	ALU	26473934	NA12891	NA12891=34	270	601	12	22	0	4	0	0	0	0	3	27	0	0	-1	1	0	33.37	42.5	duplication
chr2	28053997	28054110	ALU	28054078	NA12891	NA12891=25	359	493	5	20	0	4	0	0	0	0	0	21	0	0	-1	1	0	33.68	62	unknown
chr2	29806396	29806432	ALU	29806414	NA12891	NA12891=30	218	572	5	25	0	4	0	0	0	0	3	23	0	0	-1	1	0	31.58	45.25	unknown
chr2	31559693	31559752	ALU	31559696	NA12891	NA12891=27	354	192	23	4	4	0	0	0	0	0	1	22	0	-1	0	0	1	31.48	49.75	unknown
chr2	31952194	31952210	ALU	31952210	NA12891	NA12891=62	503	444	54	8	11	0	0	0	0	0	4	47	0	-1	0	0	1	33.47	49	duplication
chr2	33141661	33141682	ALU	33141672	NA12891	NA12891=10	383	39	7	3	0	0	0	0	0	0	7	3	0	-1	-1	-1	-1	-1	-1	duplication
chr2	34255300	34255384	ALU	34255378	NA12891	NA12891=25	181	317	5	20	0	6	0	0	0	0	0	19	0	0	-1	1	0	32.98	66.5	unknown
chr2	39315326	39315339	ALU	39315326	NA12891	NA12891=34	289	333	13	21	1	4	0	1	0	0	2	27	0	0	0	1	1	30.21	53.6	duplication
chr2	40613673	40613688	ALU	40613673	NA12891	NA12891=59	457	305	39	20	10	1	0	0	1	0	3	45	0	0	0	1	1	32.9	52.45	duplication
chr2	44080076	44080101	ALU	44080101	NA12891	NA12891=36	265	565	20	16	4	0	0	0	0	0	9	23	0	-1	0	0	1	32.92	65.25	duplication
chr2	44825850	44825956	ALU	44825850	NA12891	NA12891=28	481	248	24	4	5	0	0	0	0	0	3	20	0	-1	0	0	1	33.22	66.4	unknown
chr2	46196184	46196199	ALU	46196184	NA12891	NA12891=33	469	206	24	9	6	2	0	0	2	0	1	24	0	0	0	1	1	28.73	56.75	duplication
chr2	49733480	49733501	ALU	49733480	NA12891	NA12891=65	446	331	29	36	0	12	0	0	0	0	2	51	0	0	-1	1	0	33.45	56.92	duplication
chr2	55116584	55116601	ALU	55116587	NA12891	NA12891=40	236	427	17	23	0	7	0	0	0	0	4	29	0	0	-1	1	0	31.43	51.14	duplication
chr2	65163766	65163777	ALU	65163767	NA12891	NA12891=62	427	368	16	46	0	10	0	0	0	0	2	50	0	0	-1	1	0	28.94	58.2	duplication
chr2	65333781	65333803	ALU	65333781	NA12891	NA12891=57	372	266	42	15	8	1	0	0	1	0	7	41	0	0	2	1	0.88	31.54	63.67	duplication
chr2	66658975	66658991	ALU	66658991	NA12891	NA12891=53	621	285	37	16	5	0	0	0	0	0	0	48	0	-1	0	0	1	33.31	56	duplication
chr2	69744657	69744677	ALU	69744657	NA12891	NA12891=29	235	427	5	24	0	5	0	0	0	0	0	24	0	0	-1	1	0	30.97	64.4	duplication
chr2	70797627	70797732	ALU	70797699	NA12891	NA12891=24	614	282	7	17	0	6	0	0	0	0	1	17	0	0	-1	1	0	30.7	66.33	unknown
chr2	71706286	71706303	ALU	71706286	NA12891	NA12891=7	274	NA	6	1	2	1	0	0	1	0	0	3	1	0	0	1	1	25.34	52	duplication
chr2	72244731	72244748	ALU	72244731	NA12891	NA12891=7	NA	143	1	6	1	2	0	1	0	0	0	4	0	0	0	1	1	23.85	67	duplication
chr2	74125394	74125481	ALU	74125479	NA12891	NA12891=29	115	296	2	27	0	6	0	0	0	0	2	21	0	0	-1	1	0	33.52	51.83	unknown
chr2	75387885	75387903	ALU	75387903	NA12891	NA12891=33	523	378	20	13	6	0	0	0	0	0	2	25	0	-1	0	0	1	33.01	63.33	duplication
chr2	78251626	78251635	ALU	78251626	NA12891	NA12891=38	250	477	8	30	2	6	0	2	0	0	2	28	0	0	0	1	1	32.68	59.25	duplication
chr2	78965410	78965426	ALU	78965410	NA12891	NA12891=60	457	445	44	16	10	1	0	0	1	0	1	48	0	0	0	1	1	26.52	57.64	duplication
chr2	82098027	82098043	L1	82098027	NA12891	NA12891=33	392	264	23	10	8	3	0	0	0	0	1	20	1	0	0	1	1	33.56	50.18	duplication
chr2	84728741	84728755	ALU	84728741	NA12891	NA12891=71	636	290	47	24	10	2	0	0	2	0	2	57	0	0	0	1	1	28.68	48.83	duplication
chr2	95590491	95590666	L1	95590576	NA12891	NA12891=9	60	116	2	7	0	0	0	0	0	0	1	8	0	-1	-1	-1	-1	-1	-1	unknown
chr2	100437210	100437235	ALU	100437210	NA12891	NA12891=19	230	307	3	16	0	4	0	0	0	0	2	13	0	0	-1	1	0	31.41	57.25	duplication
chr2	112041386	112041403	ALU	112041386	NA12891	NA12891=20	101	223	2	18	1	4	0	1	0	0	0	15	0	0	0	1	1	31.96	60.2	duplication
chr2	112447420	112447440	ALU	112447422	NA12891	NA12891=34	484	347	13	21	0	5	0	0	0	0	9	20	0	0	-1	1	0	32.2	54.8	duplication
chr2	119540391	119540409	ALU	119540391	NA12891	NA12891=22	361	101	18	4	3	3	0	0	3	0	2	14	0	0	0	1	1	23.89	58.67	duplication
chr2	122085242	122085267	ALU	122085247	NA12891	NA12891=16	250	259	3	13	0	3	0	0	0	0	2	11	0	0	-1	1	0	33.65	56	duplication
chr2	123330645	123330661	ALU	123330645	NA12891	NA12891=47	364	453	39	8	14	1	0	0	1	0	5	27	0	0	3	1	0.93	30.4	56.47	duplication
chr2	126370716	126370734	ALU	126370716	NA12891	NA12891=21	101	295	2	19	1	4	0	1	0	0	2	14	0	0	0	1	1	32.21	59.6	duplication
chr2	126641639	126641642	ALU	126641642	NA12891	NA12891=33	395	334	20	13	2	0	0	0	0	0	1	29	1	-1	0	0	1	29.9	68	duplication
chr2	130968385	130968473	SVA	130968432	NA12891	NA12891=16	521	246	2	14	0	0	0	0	0	0	1	15	0	-1	-1	-1	-1	-1	-1	unknown
chr2	132001152	132001179	L1	132001168	NA12891	NA12891=12	119	101	11	1	0	0	0	0	0	0	2	10	0	-1	-1	-1	-1	-1	-1	duplication
chr2	132138771	132138792	ALU	132138786	NA12891	NA12891=17	114	253	5	12	0	2	0	0	0	0	1	14	0	0	-1	1	0	33.45	61.5	unknown
chr2	138176893	138177002	ALU	138177000	NA12891	NA12891=17	271	312	4	13	0	5	0	0	0	0	0	12	0	0	-1	1	0	30.17	68.6	unknown
chr2	138259792	138259798	ALU	138259792	NA12891	NA12891=50	703	323	22	28	1	6	0	1	0	0	3	40	0	0	0	1	1	29.17	56.14	duplication
chr2	139634851	139634886	ALU	139634856	NA12891	NA12891=33	538	95	31	2	8	0	0	0	0	0	1	24	0	-1	0	0	1	32.46	45.13	unknown
chr2	141534046	141534095	ALU	141534055	NA12891	NA12891=23	172	234	4	19	0	4	0	0	0	0	1	18	0	0	-1	1	0	33.76	58.5	unknown
chr2	142114040	142114172	ALU	142114149	NA12891	NA12891=20	71	247	1	19	0	10	0	0	0	0	1	9	0	0	-1	1	0	32.99	55.1	unknown
chr2	144304958	144304977	L1	144304963	NA12891	NA12891=25	405	311	7	18	0	3	0	0	0	0	0	22	0	0	-1	1	0	34.72	49.33	duplication
chr2	145346746	145346768	ALU	145346767	NA12891	NA12891=85	386	273	59	26	10	0	0	0	0	0	8	67	0	-1	0	0	1	32.66	62.4	duplication
chr2	146848036	146848080	ALU	146848080	NA12891	NA12891=22	208	406	3	19	0	3	0	0	0	0	5	14	0	0	-1	1	0	33.56	43	unknown
chr2	147020923	147020936	L1	147020933	NA12891	NA12891=91	537	282	71	20	14	0	0	0	0	0	3	74	0	-1	0	0	1	34.27	52.5	duplication
chr2	148650063	148650078	ALU	148650063	NA12891	NA12891=28	222	478	11	17	0	3	0	0	0	0	3	22	0	0	-1	1	0	33.3	60.33	duplication
chr2	153248254	153248286	ALU	153248280	NA12891	NA12891=52	521	286	36	16	6	0	0	0	0	0	1	45	0	-1	0	0	1	33.21	51.83	duplication
chr2	154160670	154160685	ALU	154160670	NA12891	NA12891=31	302	499	6	25	1	8	0	1	0	0	0	22	0	0	0	1	1	29.25	58.44	duplication
chr2	154752578	154752581	ALU	154752581	NA12891	NA12891=14	199	350	3	11	0	3	0	0	0	0	1	10	0	0	-1	1	0	33.9	47	unknown
chr2	158279978	158279991	ALU	158279978	NA12891	NA12891=34	236	395	20	14	4	1	0	0	1	0	1	28	0	0	0	1	1	31.35	53.2	duplication
chr2	158510355	158510372	ALU	158510355	NA12891	NA12891=77	579	445	53	24	12	2	0	0	2	0	9	54	0	0	0	1	1	29.22	62.86	duplication
chr2	159285153	159285153	ALU	159285152	NA12891	NA12891=29	323	224	18	11	0	0	0	0	0	0	5	24	0	-1	-1	-1	-1	-1	-1	unknown
chr2	160158998	160159011	ALU	160158998	NA12891	NA12891=25	345	264	18	7	6	2	0	0	2	0	1	16	0	0	0	1	1	27.64	55	duplication
chr2	161952334	161952337	ALU	161952334	NA12891	NA12891=48	477	389	37	11	4	1	0	0	1	0	17	22	4	0	0	1	1	27.73	70	duplication
chr2	163678617	163678631	ALU	163678617	NA12891	NA12891=28	425	576	5	23	1	11	0	1	0	0	0	16	0	1	0	0.91	1	30.72	50.5	duplication
chr2	173316719	173316745	ALU	173316722	NA12891	NA12891=26	440	454	6	20	0	4	0	0	0	0	1	21	0	0	-1	1	0	30.61	52.75	duplication
chr2	175735945	175735949	ALU	175735945	NA12891	NA12891=55	477	210	43	12	9	0	0	0	0	0	1	44	1	-1	0	0	1	32.49	56.44	unknown
chr2	176728291	176728385	ALU	176728297	NA12891	NA12891=21	339	148	16	5	3	0	0	0	0	0	2	16	0	-1	0	0	1	32.73	45.33	unknown
chr2	178351452	178351476	ALU	178351454	NA12891	NA12891=63	236	469	15	48	0	11	0	0	0	0	15	37	0	0	-1	1	0	32.2	56.45	duplication
chr2	181372011	181372155	ALU	181372072	NA12891	NA12891=19	396	138	16	3	4	0	0	0	0	0	0	15	0	-1	0	0	1	33.48	50	unknown
chr2	185125602	185125618	ALU	185125602	NA12891	NA12891=31	323	303	23	8	10	1	0	0	1	0	0	20	0	0	0	1	1	30.3	58.27	duplication
chr2	185761550	185761569	ALU	185761556	NA12891	NA12891=30	415	275	7	23	0	6	0	0	0	0	1	23	0	0	-1	1	0	32.66	55.17	unknown
chr2	189163017	189163018	ALU	189163018	NA12891	NA12891=41	435	528	27	14	8	3	0	0	3	0	0	30	0	1	0	0.67	1	29.44	55.55	deletion
chr2	189209745	189209762	ALU	189209745	NA12891	NA12891=30	255	276	9	21	1	3	0	1	0	0	3	22	1	0	0	1	1	25.51	65	duplication
chr2	189736023	189736047	ALU	189736027	NA12891	NA12891=46	625	579	21	25	0	4	0	0	0	0	0	42	0	0	-1	1	0	33.57	59.5	duplication
chr2	189959297	189959434	ALU	189959434	NA12891	NA12891=11	100	285	3	8	2	0	0	0	0	0	0	9	0	-1	0	0	1	27	75.5	duplication
chr2	192840039	192840053	ALU	192840039	NA12891	NA12891=52	386	244	39	13	3	2	0	0	2	0	7	40	0	0	0	1	1	26.32	60.4	duplication
chr2	198763439	198763469	ALU	198763445	NA12891	NA12891=32	326	280	11	21	0	4	0	0	0	0	3	25	0	0	-1	1	0	33.02	67.5	duplication
chr2	207976877	207976888	ALU	207976888	NA12891	NA12891=30	315	341	12	18	0	4	0	0	0	0	0	26	0	0	-1	1	0	33.47	53.75	unknown
chr2	208472400	208472403	ALU	208472401	NA12891	NA12891=30	565	227	12	18	0	6	0	0	0	0	1	23	0	0	-1	1	0	33.35	57.17	duplication
chr2	212707175	212707204	L1	212707184	NA12891	NA12891=38	494	329	17	21	0	0	0	0	0	0	6	32	0	-1	-1	-1	-1	-1	-1	duplication
chr2	212708332	212708356	ALU	212708332	NA12891	NA12891=23	277	181	16	7	3	2	0	0	2	0	2	16	0	0	0	1	1	30.14	50.4	duplication
chr2	212925316	212925339	ALU	212925328	NA12891	NA12891=17	507	304	5	12	0	0	0	0	0	0	0	17	0	-1	-1	-1	-1	-1	-1	unknown
chr2	213977045	213977066	ALU	213977066	NA12891	NA12891=19	137	358	3	16	0	5	0	0	0	0	0	14	0	0	-1	1	0	33.58	55.4	unknown
chr2	215201624	215201645	ALU	215201641	NA12891	NA12891=75	490	479	59	16	17	0	0	0	0	0	1	57	0	-1	0	0	1	32.14	56.06	duplication
chr2	216548435	216548444	ALU	216548435	NA12891	NA12891=27	426	188	20	7	6	0	0	0	0	0	1	20	0	-1	0	0	1	29.57	51	unknown
chr2	218180762	218180775	ALU	218180772	NA12891	NA12891=59	585	279	45	14	10	0	0	0	0	0	4	45	0	-1	0	0	1	32.88	63.6	duplication
chr2	218265087	218265108	ALU	218265091	NA12891	NA12891=34	424	321	24	10	6	0	0	0	0	0	2	26	0	-1	0	0	1	30.4	58.5	unknown
chr2	219576577	219576605	ALU	219576593	NA12891	NA12891=32	337	262	4	28	0	7	0	0	0	0	1	24	0	0	-1	1	0	33.4	57	unknown
chr2	220936379	220936395	ALU	220936379	NA12891	NA12891=6	NA	NA	3	3	3	3	0	3	0	0	0	0	0	0	0	1	1	23.94	67.5	duplication
chr2	223882866	223882890	ALU	223882884	NA12891	NA12891=55	619	408	48	7	9	0	0	0	0	0	2	43	1	-1	0	0	1	30.95	52.44	duplication
chr2	225774509	225774524	ALU	225774509	NA12891	NA12891=18	NA	NA	8	10	8	10	0	8	0	0	0	0	0	0	4	1	0.88	28	53.06	duplication
chr2	226753676	226753690	ALU	226753676	NA12891	NA12891=87	483	430	30	57	4	10	0	4	0	0	3	70	0	0	0	1	1	32.1	53.93	duplication
chr2	232279799	232279814	ALU	232279799	NA12891	NA12891=38	516	301	25	13	7	1	0	0	1	0	2	28	0	0	0	1	1	30.34	56.13	duplication
chr2	232443688	232444212	ALU	232444212	NA12891	NA12891=24	373	NA	22	2	0	2	0	0	0	0	12	8	2	0	-1	1	0	32.91	41.5	unknown
chr2	233845865	233845902	ALU	233845893	NA12891	NA12891=19	285	343	10	9	2	0	0	0	0	0	0	17	0	-1	0	0	1	29.99	71	unknown
chr3	656435	656457	L1	656446	NA12891	NA12891=20	316	248	18	2	0	0	0	0	0	0	5	15	0	-1	-1	-1	-1	-1	-1	duplication
chr3	2171097	2171111	ALU	2171097	NA12891	NA12891=32	478	482	12	20	1	4	0	1	0	0	7	20	0	0	0	1	1	32.32	61.2	duplication
chr3	2961989	2962004	ALU	2961989	NA12891	NA12891=88	414	275	79	9	17	1	0	0	1	0	6	64	0	0	0	1	1	31.16	61.06	duplication
chr3	4205137	4205150	ALU	4205143	NA12891	NA12891=20	411	405	6	14	0	0	0	0	0	0	1	19	0	-1	-1	-1	-1	-1	-1	unknown
chr3	6525389	6525446	ALU	6525397	NA12891	NA12891=16	222	228	6	10	0	4	0	0	0	0	1	11	0	0	-1	1	0	32.77	58	unknown
chr3	6679959	6679968	ALU	6679959	NA12891	NA12891=47	489	317	16	31	2	13	0	2	0	0	4	28	0	0	0	1	1	29.61	53.6	duplication
chr3	7130334	7130385	ALU	7130370	NA12891	NA12891=42	574	347	11	31	0	3	0	0	0	0	7	32	0	0	-1	1	0	27.55	57.33	unknown
chr3	7133388	7133401	ALU	7133388	NA12891	NA12891=32	435	302	21	11	8	2	0	0	2	0	4	18	0	0	0	1	1	29.19	65.3	duplication
chr3	11204174	11204183	ALU	11204180	NA12891	NA12891=33	316	214	20	13	6	0	0	0	0	0	5	21	1	-1	0	0	1	33.46	64.67	duplication
chr3	11700106	11700115	ALU	11700106	NA12891	NA12891=24	212	361	2	22	0	7	0	0	0	0	0	17	0	0	-1	1	0	32.78	56.43	duplication
chr3	12696187	12696211	SVA	12696200	NA12891	NA12891=12	82	238	1	11	0	0	0	0	0	0	0	12	0	-1	-1	-1	-1	-1	-1	unknown
chr3	14083066	14083155	ALU	14083155	NA12891	NA12891=34	256	291	3	31	0	6	0	0	0	0	1	27	0	0	-1	1	0	32.91	51.33	unknown
chr3	15638904	15639171	ALU	15639164	NA12891	NA12891=15	81	237	1	14	0	4	0	0	0	0	2	9	0	0	-1	1	0	32.71	61.75	unknown
chr3	19035438	19035452	ALU	19035438	NA12891	NA12891=18	NA	199	7	11	7	1	0	0	1	0	0	10	0	0	0	1	1	29.76	55	duplication
chr3	23764357	23764397	L1	23764376	NA12891	NA12891=7	35	41	1	6	0	0	0	0	0	0	0	7	0	-1	-1	-1	-1	-1	-1	duplication
chr3	24987851	24987880	L1	24987857	NA12891	NA12891=101	583	489	43	58	0	11	0	0	0	0	7	83	0	7	-1	0.73	0	34.66	62.45	duplication
chr3	27899259	27899269	ALU	27899259	NA12891	NA12891=28	500	174	19	9	6	2	0	0	2	0	1	19	0	0	0	1	1	31.76	59	duplication
chr3	28707045	28707077	ALU	28707068	NA12891	NA12891=15	337	182	12	3	5	0	0	0	0	0	0	10	0	-1	0	0	1	33.59	59.6	unknown
chr3	28840096	28840200	ALU	28840179	NA12891	NA12891=19	383	101	18	1	6	0	0	0	0	0	0	13	0	-1	0	0	1	33.15	51.67	unknown
chr3	31881371	31881398	ALU	31881398	NA12891	NA12891=76	547	544	39	37	5	0	0	0	0	0	3	68	0	-1	0	0	1	32.68	57	duplication
chr3	38399694	38399713	ALU	38399708	NA12891	NA12891=60	467	219	50	10	16	0	0	0	0	0	7	36	1	-1	0	0	1	32.85	60.31	duplication
chr3	38626056	38626082	L1	38626082	NA12891	NA12891=31	331	330	23	8	3	0	0	0	0	0	1	27	0	-1	0	0	1	34.06	48.33	duplication
chr3	45542652	45542662	ALU	45542652	NA12891	NA12891=44	331	424	9	35	2	12	0	2	0	0	4	26	0	0	0	1	1	29.55	55	duplication
chr3	45692476	45692500	ALU	45692488	NA12891	NA12891=14	229	407	3	11	0	0	0	0	0	0	1	13	0	-1	-1	-1	-1	-1	-1	unknown
chr3	47782859	47782873	ALU	47782859	NA12891	NA12891=74	384	408	54	20	15	1	0	0	1	0	7	51	0	0	0	1	1	31.45	58.69	duplication
chr3	50879158	50879159	ALU	50879159	NA12891	NA12891=38	173	391	5	33	0	6	0	0	0	0	11	21	0	0	-1	1	0	33.83	57.17	unknown
chr3	51763921	51763930	ALU	51763929	NA12891	NA12891=35	277	412	11	24	0	6	0	0	0	0	5	24	0	0	-1	1	0	32.19	56.5	unknown
chr3	55788573	55788585	L1	55788580	NA12891	NA12891=59	365	368	38	21	7	0	0	0	0	0	10	42	0	-1	0	0	1	33.24	69	duplication
chr3	59894561	59894576	ALU	59894561	NA12891	NA12891=22	NA	NA	5	17	5	17	0	5	0	0	0	0	0	0	2	1	0.8	28.66	56.27	duplication
chr3	65158105	65158115	ALU	65158105	NA12891	NA12891=24	128	392	4	20	1	2	0	1	0	0	1	20	0	0	0	1	1	33.89	53	duplication
chr3	68929203	68929219	ALU	68929203	NA12891	NA12891=29	487	157	21	8	2	1	0	0	1	0	1	25	0	0	0	1	1	30.12	74	duplication
chr3	72480407	72480514	ALU	72480464	NA12891	NA12891=5	101	132	1	4	0	0	0	0	0	0	5	0	0	-1	-1	-1	-1	-1	-1	unknown
chr3	74255401	74255420	ALU	74255420	NA12891	NA12891=27	263	217	20	7	5	0	0	0	0	0	1	21	0	-1	0	0	1	33.42	55.2	duplication
chr3	80964875	80964882	ALU	80964875	NA12891	NA12891=50	538	562	32	18	8	1	0	0	1	0	3	38	0	0	0	1	1	31.88	53.22	duplication
chr3	86264931	86264949	L1	86264938	NA12891	NA12891=58	389	658	16	42	0	6	0	0	0	0	3	49	0	0	-1	1	0	33.59	55.33	duplication
chr3	87520468	87520483	ALU	87520468	NA12891	NA12891=50	281	457	35	15	16	3	0	0	3	0	1	30	0	0	0	1	1	29.2	57.63	duplication
chr3	88478160	88478164	ALU	88478162	NA12891	NA12891=25	502	166	23	2	3	0	0	0	0	0	6	16	0	-1	0	0	1	33.63	55	unknown
chr3	89306839	89306939	ALU	89306839	NA12891	NA12891=20	559	113	18	2	2	0	0	0	0	0	0	18	0	-1	0	0	1	31.65	60.5	unknown
chr3	95874508	95874517	ALU	95874508	NA12891	NA12891=40	413	353	27	13	5	2	0	0	2	0	3	30	0	0	0	1	1	27.64	53.71	duplication
chr3	98726761	98726776	ALU	98726761	NA12891	NA12891=46	439	306	28	18	5	7	0	0	7	0	1	33	0	1	0	0.86	1	32.7	58	duplication
chr3	98878533	98878540	ALU	98878534	NA12891	NA12891=21	488	273	7	14	0	3	0	0	0	0	2	16	0	0	-1	1	0	32.14	57.33	unknown
chr3	100177247	100177266	ALU	100177266	NA12891	NA12891=48	424	437	37	11	8	0	0	0	0	0	3	36	1	-1	0	0	1	33.38	56.5	duplication
chr3	100410533	100410563	ALU	100410544	NA12891	NA12891=25	290	231	10	15	0	0	0	0	0	0	5	19	1	-1	-1	-1	-1	-1	-1	unknown
chr3	103171376	103171408	ALU	103171376	NA12891	NA12891=32	556	304	22	10	3	0	0	0	0	0	4	25	0	-1	1	0	0.67	27.62	51.33	unknown
chr3	103453373	103453381	ALU	103453380	NA12891	NA12891=37	337	349	11	26	0	7	0	0	0	0	4	26	0	0	-1	1	0	33.5	51	unknown
chr3	106289188	106289201	ALU	106289188	NA12891	NA12891=81	372	686	53	28	15	1	0	0	1	0	5	60	0	0	0	1	1	31.66	63.75	duplication
chr3	110270947	110271029	ALU	110271029	NA12891	NA12891=28	389	319	21	7	6	0	0	0	0	0	1	21	0	-1	0	0	1	33.36	59	duplication
chr3	111226362	111226375	ALU	111226362	NA12891	NA12891=55	317	204	43	12	9	1	0	0	1	0	4	40	1	0	0	1	1	29.95	55.3	duplication
chr3	112453492	112453505	ALU	112453492	NA12891	NA12891=55	471	393	46	9	10	1	0	0	1	0	0	44	0	0	0	1	1	30.48	55.36	duplication
chr3	113047133	113047144	ALU	113047144	NA12891	NA12891=28	425	405	8	20	0	5	0	0	0	0	1	22	0	0	-1	1	0	32.48	54.8	unknown
chr3	115383072	115383096	ALU	115383077	NA12891	NA12891=31	609	366	11	20	0	5	0	0	0	0	1	25	0	0	-1	1	0	33.24	58.8	duplication
chr3	120318960	120318982	ALU	120318968	NA12891	NA12891=21	323	474	8	13	0	0	0	0	0	0	1	20	0	-1	-1	-1	-1	-1	-1	duplication
chr3	120425460	120425475	ALU	120425460	NA12891	NA12891=42	344	233	13	29	1	12	0	1	0	0	1	28	0	0	0	1	1	34.54	51.69	duplication
chr3	123209257	123209279	ALU	123209274	NA12891	NA12891=30	555	444	14	16	3	0	0	0	0	0	1	25	1	-1	0	0	1	33.29	66.33	duplication
chr3	124406505	124406516	ALU	124406505	NA12891	NA12891=30	259	358	9	21	0	7	0	0	0	0	0	23	0	0	-1	1	0	32.33	49.43	duplication
chr3	124568672	124568685	ALU	124568672	NA12891	NA12891=33	254	408	7	26	1	8	0	1	0	0	1	23	0	0	0	1	1	28.98	61.78	duplication
chr3	129938413	129938434	ALU	129938413	NA12891	NA12891=79	399	382	45	34	11	2	0	0	2	0	2	64	0	0	0	1	1	30.25	53.92	duplication
chr3	137845189	137845367	SVA	137845280	NA12891	NA12891=22	101	325	1	21	0	0	0	0	0	0	0	22	0	-1	-1	-1	-1	-1	-1	unknown
chr3	140524423	140524436	ALU	140524423	NA12891	NA12891=50	170	458	7	43	1	7	0	1	0	0	0	42	0	0	0	1	1	30.41	54.25	duplication
chr3	142460023	142460044	ALU	142460023	NA12891	NA12891=22	239	381	4	18	0	4	0	0	0	0	0	18	0	0	-1	1	0	33.81	48.25	duplication
chr3	143194856	143194870	ALU	143194860	NA12891	NA12891=9	353	243	6	3	3	0	0	0	0	0	0	6	0	-1	0	0	1	32.36	66	unknown
chr3	144687867	144687882	ALU	144687868	NA12891	NA12891=35	240	257	7	28	0	11	0	0	0	0	1	22	1	0	-1	1	0	33.69	61.73	duplication
chr3	145069417	145069447	ALU	145069440	NA12891	NA12891=13	298	228	7	6	0	0	0	0	0	0	1	12	0	-1	-1	-1	-1	-1	-1	unknown
chr3	151148540	151148558	L1	151148543	NA12891	NA12891=59	357	696	26	33	0	2	0	0	0	0	19	38	0	0	-1	1	0	33.7	66	duplication
chr3	151748844	151748852	ALU	151748848	NA12891	NA12891=27	458	324	18	9	0	0	0	0	0	0	5	22	0	-1	-1	-1	-1	-1	-1	duplication
chr3	153558077	153558079	L1	153558079	NA12891	NA12891=8	NA	NA	6	2	6	2	6	0	0	0	0	0	0	0	0	1	1	20.37	49.88	deletion
chr3	156239780	156239925	ALU	156239873	NA12891	NA12891=25	166	403	6	19	0	5	0	0	0	0	2	18	0	1	-1	0.8	0	31.89	49	unknown
chr3	162637586	162637625	ALU	162637609	NA12891	NA12891=22	200	209	16	6	9	0	0	0	0	0	1	12	0	-1	0	0	1	31.55	58.11	unknown
chr3	165336805	165336828	ALU	165336809	NA12891	NA12891=37	511	455	10	27	0	7	0	0	0	0	1	29	0	0	-1	1	0	33.26	47.71	duplication
chr3	169474312	169474323	ALU	169474312	NA12891	NA12891=45	618	273	20	25	5	4	0	0	4	0	1	35	0	0	0	1	1	32.28	56	duplication
chr3	169951008	169951024	ALU	169951008	NA12891	NA12891=48	248	417	15	33	3	7	0	3	0	0	3	35	0	0	0	1	1	27.85	52	duplication
chr3	171626286	171626393	ALU	171626373	NA12891	NA12891=26	209	356	5	21	0	10	0	0	0	0	4	12	0	0	-1	1	0	32.87	58.5	unknown
chr3	172322936	172322950	ALU	172322936	NA12891	NA12891=17	101	101	6	11	5	10	0	5	0	0	0	2	0	6	0	0.9	1	23.31	63.2	duplication
chr3	174410736	174410750	ALU	174410736	NA12891	NA12891=70	535	356	31	39	2	6	0	2	0	0	1	61	0	0	0	1	1	29.84	58	duplication
chr3	176143027	176143038	ALU	176143034	NA12891	NA12891=53	433	165	45	8	9	0	0	0	0	0	2	42	0	-1	0	0	1	33.26	54.89	duplication
chr3	178111045	178111069	ALU	178111045	NA12891	NA12891=30	382	273	25	5	2	0	0	0	0	0	2	26	0	-1	0	0	1	32.63	63.5	unknown
chr3	182298994	182299013	ALU	182298994	NA12891	NA12891=20	382	252	15	5	5	1	0	0	1	0	4	10	0	0	0	1	1	29.81	65.17	duplication
chr3	184273575	184273626	ALU	184273575	NA12891	NA12891=30	254	435	10	20	0	6	0	0	0	0	0	24	0	0	-1	1	0	33.15	59.17	unknown
chr3	189115841	189115854	ALU	189115841	NA12891	NA12891=24	444	269	15	9	2	1	0	0	1	0	0	21	0	0	0	1	1	27.41	53.67	duplication
chr3	193354158	193354187	L1	193354158	NA12891	NA12891=60	543	360	35	25	0	6	0	0	0	0	2	50	2	0	-1	1	0	33.87	73.67	duplication
chr3	194768514	194768521	ALU	194768517	NA12891	NA12891=26	244	314	5	21	0	3	0	0	0	0	0	23	0	0	-1	1	0	32.95	59.33	duplication
chr3	195761769	195761795	ALU	195761776	NA12891	NA12891=25	500	167	19	6	0	0	0	0	0	0	4	21	0	-1	-1	-1	-1	-1	-1	unknown
chr4	1301831	1301834	ALU	1301833	NA12891	NA12891=22	410	201	18	4	4	0	0	0	0	0	2	16	0	-1	0	0	1	28.78	51	duplication
chr4	10722273	10722293	ALU	10722273	NA12891	NA12891=52	761	231	42	10	10	3	0	0	3	0	4	35	0	0	0	1	1	29.13	51.23	duplication
chr4	12239276	12239289	ALU	12239276	NA12891	NA12891=27	252	260	4	23	1	11	0	1	0	0	1	14	0	3	0	0.91	1	30.17	57.83	duplication
chr4	17150901	17150924	ALU	17150901	NA12891	NA12891=13	555	287	4	9	0	3	0	0	0	0	0	10	0	0	-1	1	0	32.03	75.33	duplication
chr4	18162674	18162685	L1	18162679	NA12891	NA12891=52	482	446	14	38	0	11	0	0	0	0	1	37	3	0	-1	1	0	34.21	58.64	duplication
chr4	26438617	26438630	ALU	26438617	NA12891	NA12891=44	210	292	9	35	1	14	0	1	0	0	3	26	0	0	0	1	1	31.96	58.73	duplication
chr4	28320754	28320770	ALU	28320770	NA12891	NA12891=59	494	285	47	12	14	0	0	0	0	0	0	45	0	-1	0	0	1	32.85	64.14	duplication
chr4	29907817	29907847	ALU	29907823	NA12891	NA12891=45	440	371	21	24	0	3	0	0	0	0	0	42	0	0	-1	1	0	32.89	67.33	duplication
chr4	31841415	31841426	ALU	31841415	NA12891	NA12891=45	375	324	18	27	1	10	0	1	0	0	0	34	0	0	0	1	1	32.65	52.91	duplication
chr4	39410558	39410565	ALU	39410559	NA12891	NA12891=38	465	362	27	11	6	0	0	0	0	0	4	28	0	-1	0	0	1	33.03	59.67	duplication
chr4	40700739	40700755	ALU	40700739	NA12891	NA12891=50	245	475	9	41	1	11	0	1	0	0	2	36	0	0	0	1	1	31.77	53.58	duplication
chr4	42088034	42088061	ALU	42088056	NA12891	NA12891=66	547	405	53	13	12	0	0	0	0	0	4	50	0	-1	0	0	1	32.06	53.08	duplication
chr4	43399973	43399986	ALU	43399973	NA12891	NA12891=74	599	439	49	25	14	1	0	0	1	0	2	57	0	0	0	1	1	32.25	59.6	duplication
chr4	47007777	47007797	L1	47007789	NA12891	NA12891=103	433	381	44	59	0	16	0	0	0	0	2	85	0	0	-1	1	0	34.01	53.81	unknown
chr4	47496518	47496529	ALU	47496518	NA12891	NA12891=42	288	327	25	17	6	1	0	0	1	0	12	23	0	0	0	1	1	30.98	55.43	duplication
chr4	53851850	53851940	ALU	53851852	NA12891	NA12891=26	327	175	20	6	5	0	0	0	0	0	4	17	0	-1	0	0	1	33.8	49.2	unknown
chr4	54415643	54415654	ALU	54415643	NA12891	NA12891=79	470	379	43	36	8	3	0	0	3	0	4	64	0	0	0	1	1	26.75	51.27	duplication
chr4	57497052	57497066	L1	57497052	NA12891	NA12891=53	298	343	16	37	0	10	0	0	0	0	4	38	1	0	-1	1	0	34.97	52.6	duplication
chr4	57717129	57717169	ALU	57717148	NA12891	NA12891=15	138	275	4	11	0	0	0	0	0	0	0	15	0	-1	-1	-1	-1	-1	-1	unknown
chr4	58917498	58917515	L1	58917514	NA12891	NA12891=64	315	372	32	32	0	3	0	0	0	0	3	58	0	0	-1	1	0	34.49	62	unknown
chr4	58976319	58976333	ALU	58976319	NA12891	NA12891=18	NA	NA	11	7	11	7	0	11	0	0	0	0	0	0	0	1	1	24.04	59.17	duplication
chr4	60979556	60979568	L1	60979557	NA12891	NA12891=64	262	500	10	54	0	9	0	0	0	0	4	50	1	0	-1	1	0	33.91	67.89	duplication
chr4	61055986	61055999	ALU	61055986	NA12891	NA12891=22	242	300	4	18	1	5	0	1	0	0	0	16	0	0	0	1	1	27.69	57.67	duplication
chr4	64563170	64563186	ALU	64563170	NA12891	NA12891=35	445	320	21	14	6	3	0	0	3	0	0	26	0	0	0	1	1	33.29	56.78	duplication
chr4	64726918	64726923	ALU	64726918	NA12891	NA12891=35	420	425	26	9	9	0	0	0	0	0	1	25	0	-1	2	0	0.89	32.76	53.33	unknown
chr4	65216746	65216765	ALU	65216746	NA12891	NA12891=78	424	358	51	27	11	0	0	0	0	0	4	63	0	-1	0	0	1	31.6	55	unknown
chr4	67106599	67106616	ALU	67106599	NA12891	NA12891=52	452	267	39	13	16	2	0	0	2	0	1	33	0	2	0	0.5	1	30.57	56.56	duplication
chr4	67963807	67963890	ALU	67963878	NA12891	NA12891=40	143	472	8	32	0	10	0	0	0	0	0	30	0	0	-1	1	0	31.42	58.4	unknown
chr4	72714688	72714699	ALU	72714688	NA12891	NA12891=35	427	448	14	21	0	2	0	0	0	0	1	31	1	0	-1	1	0	31.98	54	duplication
chr4	72719804	72719816	ALU	72719804	NA12891	NA12891=34	438	483	21	13	2	1	0	0	1	0	1	29	1	0	0	1	1	34.23	45	duplication
chr4	72970711	72970727	ALU	72970711	NA12891	NA12891=22	260	247	14	8	6	2	0	0	2	0	0	14	0	0	0	1	1	28.24	55.75	duplication
chr4	73889677	73890051	ALU	73889677	NA12891	NA12891=14	307	101	13	1	2	0	0	0	0	0	0	12	0	-1	0	0	1	29.88	36	unknown
chr4	76993809	76993830	ALU	76993824	NA12891	NA12891=46	549	383	36	10	8	0	0	0	0	0	5	33	0	-1	0	0	1	32.54	49.88	duplication
chr4	79322966	79322982	ALU	79322966	NA12891	NA12891=70	290	381	46	24	6	1	0	0	1	0	1	62	0	0	0	1	1	30.43	59.29	duplication
chr4	80768521	80768547	L1	80768545	NA12891	NA12891=43	554	308	27	16	5	0	0	0	0	0	2	36	0	-1	0	0	1	33.86	52.8	duplication
chr4	81136660	81136680	ALU	81136677	NA12891	NA12891=23	293	318	5	18	0	3	0	0	0	0	2	18	0	0	-1	1	0	33.65	51	unknown
chr4	82630129	82630148	ALU	82630148	NA12891	NA12891=52	310	548	40	12	10	0	0	0	0	0	7	35	0	-1	0	0	1	32.99	59.2	duplication
chr4	83340679	83340697	ALU	83340696	NA12891	NA12891=36	459	165	31	5	7	0	0	0	0	0	2	27	0	-1	0	0	1	32.44	49.14	unknown
chr4	86470370	86470382	ALU	86470370	NA12891	NA12891=73	552	523	49	24	12	2	0	0	2	0	15	44	0	0	0	1	1	29.88	54.79	duplication
chr4	86584490	86584492	ALU	86584488	NA12891	NA12891=22	359	236	9	13	0	0	0	0	0	0	0	22	0	-1	-1	-1	-1	-1	-1	unknown
chr4	86607956	86607964	L1	86607956	NA12891	NA12891=59	473	341	40	19	15	0	0	0	0	0	5	39	0	-1	0	0	1	34.56	57.53	unknown
chr4	89963249	89963261	ALU	89963249	NA12891	NA12891=31	729	217	25	6	5	1	0	0	1	0	1	24	0	0	0	1	1	28.47	49.17	duplication
chr4	100376747	100376794	ALU	100376794	NA12891	NA12891=21	410	363	5	16	0	2	0	0	0	0	0	19	0	0	-1	1	0	33.66	45	unknown
chr4	103133345	103133361	ALU	103133356	NA12891	NA12891=37	736	377	29	8	4	0	0	0	0	0	4	29	0	-1	0	0	1	33.05	47.5	duplication
chr4	104744601	104744616	ALU	104744601	NA12891	NA12891=27	368	599	6	21	0	4	0	0	0	0	0	23	0	0	-1	1	0	32.6	62.75	duplication
chr4	110000964	110001039	ALU	110000964	NA12891	NA12891=21	406	140	18	3	3	0	0	0	0	0	1	17	0	-1	0	0	1	33.56	59.67	unknown
chr4	114018249	114018262	ALU	114018249	NA12891	NA12891=40	384	415	15	25	0	4	0	0	0	0	5	31	0	0	-1	1	0	30.41	57.25	duplication
chr4	115549923	115549930	ALU	115549923	NA12891	NA12891=81	422	511	52	29	9	1	0	0	1	0	7	64	0	0	0	1	1	29.7	63.2	duplication
chr4	120720070	120720098	ALU	120720096	NA12891	NA12891=35	587	244	21	14	5	0	0	0	0	0	1	28	1	-1	0	0	1	33.2	56.8	unknown
chr4	132181645	132181660	L1	132181647	NA12891	NA12891=49	492	545	30	19	0	2	0	0	0	0	3	43	1	0	-1	1	0	33.95	51	duplication
chr4	133117828	133117842	ALU	133117842	NA12891	NA12891=39	397	333	21	18	10	0	0	0	0	0	3	26	0	-1	0	0	1	30.21	57.2	duplication
chr4	134596411	134596423	L1	134596411	NA12891	NA12891=42	340	332	26	16	4	1	0	0	0	0	0	37	0	0	0	1	1	31.56	58	duplication
chr4	134922346	134922359	ALU	134922346	NA12891	NA12891=36	386	310	17	19	3	3	0	3	0	0	3	27	0	0	0	1	1	33.61	61.5	duplication
chr4	135130266	135130281	ALU	135130266	NA12891	NA12891=28	194	342	17	11	2	1	0	0	1	0	0	25	0	0	0	1	1	28.78	63.67	duplication
chr4	138177324	138177334	L1	138177324	NA12891	NA12891=119	450	493	51	68	11	1	0	0	1	0	10	97	0	0	0	1	1	33.75	53.67	duplication
chr4	138298989	138299005	ALU	138298989	NA12891	NA12891=47	361	434	32	15	8	3	0	0	3	0	0	36	0	0	0	1	1	34.04	51	duplication
chr4	139225199	139225217	ALU	139225199	NA12891	NA12891=59	217	325	12	47	2	12	0	2	0	0	6	39	0	0	0	1	1	31.96	57	duplication
chr4	145395295	145395308	ALU	145395295	NA12891	NA12891=27	369	490	22	5	6	1	0	0	1	0	4	16	0	0	0	1	1	29.05	52.29	duplication
chr4	148053950	148053952	ALU	148053950	NA12891	NA12891=24	294	257	17	7	7	0	0	0	0	0	3	14	0	-1	0	0	1	33.53	54.43	unknown
chr4	150245255	150245261	ALU	150245264	NA12891	NA12891=21	300	419	10	11	0	0	0	0	0	0	5	15	1	-1	-1	-1	-1	-1	-1	duplication
chr4	151293902	151293914	ALU	151293902	NA12891	NA12891=60	409	289	30	30	2	8	0	2	0	0	2	48	0	0	0	1	1	30.85	52.4	duplication
chr4	152732779	152732806	L1	152732806	NA12891	NA12891=34	530	417	13	21	0	4	0	0	0	0	2	28	0	0	-1	1	0	34.26	42	unknown
chr4	154188247	154188260	ALU	154188247	NA12891	NA12891=22	406	288	6	16	0	6	0	0	0	0	0	15	1	0	-1	1	0	33.52	60.67	duplication
chr4	154900971	154901126	ALU	154901056	NA12891	NA12891=10	149	360	6	4	0	0	0	0	0	0	0	10	0	-1	-1	-1	-1	-1	-1	unknown
chr4	164802831	164802845	ALU	164802844	NA12891	NA12891=21	336	401	14	7	5	0	0	0	0	0	0	16	0	-1	0	0	1	29.82	58.2	duplication
chr4	166190778	166190899	ALU	166190832	NA12891	NA12891=10	274	85	9	1	0	0	0	0	0	0	0	10	0	-1	-1	-1	-1	-1	-1	unknown
chr4	167338783	167338794	ALU	167338783	NA12891	NA12891=29	202	320	6	23	1	5	0	1	0	0	2	21	0	0	0	1	1	31.32	51	duplication
chr4	170659034	170659132	ALU	170659075	NA12891	NA12891=26	413	141	23	3	4	0	0	0	0	0	1	21	0	-1	0	0	1	33.37	61.5	unknown
chr4	170834587	170834597	ALU	170834587	NA12891	NA12891=57	395	307	34	23	10	4	0	0	4	0	0	43	0	1	0	0.75	1	32.96	54.36	duplication
chr4	171428780	171428792	ALU	171428780	NA12891	NA12891=59	464	324	39	20	5	1	0	0	1	0	2	50	1	0	0	1	1	27.33	71.67	duplication
chr4	172288841	172288874	ALU	172288841	NA12891	NA12891=28	343	325	8	20	0	5	0	0	0	0	0	23	0	0	-1	1	0	33.84	61.2	duplication
chr4	174044209	174044233	ALU	174044224	NA12891	NA12891=38	183	342	9	29	0	0	0	0	0	0	11	27	0	-1	-1	-1	-1	-1	-1	duplication
chr4	174149438	174149459	ALU	174149440	NA12891	NA12891=46	221	374	15	31	0	8	0	0	0	0	1	37	0	0	-1	1	0	33.14	55.13	duplication
chr4	174786708	174786749	ALU	174786708	NA12891	NA12891=28	536	392	23	5	6	0	0	0	0	0	1	21	0	-1	0	0	1	32.15	67.33	unknown
chr4	175534288	175534291	ALU	175534291	NA12891	NA12891=29	357	386	13	16	0	5	0	0	0	0	5	19	0	0	-1	1	0	32.9	49.2	unknown
chr4	179198311	179198329	ALU	179198311	NA12891	NA12891=18	339	199	7	11	0	3	0	0	0	0	3	12	0	0	-1	1	0	33.38	52	duplication
chr4	180698473	180698488	ALU	180698483	NA12891	NA12891=27	318	231	22	5	9	0	0	0	0	0	1	17	0	-1	0	0	1	33.27	56.56	duplication
chr4	181503026	181503034	ALU	181503026	NA12891	NA12891=21	520	616	8	13	0	4	0	0	0	0	0	17	0	0	-1	1	0	30.28	52	duplication
chr4	181991923	181991938	ALU	181991925	NA12891	NA12891=28	212	382	7	21	0	4	0	0	0	0	2	22	0	0	-1	1	0	31.12	64.5	duplication
chr4	185651661	185651677	ALU	185651661	NA12891	NA12891=34	394	235	18	16	3	1	0	0	1	0	7	23	0	0	0	1	1	28.6	49.5	duplication
chr4	185875941	185875956	ALU	185875941	NA12891	NA12891=28	595	381	16	12	5	2	0	0	2	0	1	20	0	0	0	1	1	29.52	52.57	duplication
chr4	186361912	186361924	ALU	186361912	NA12891	NA12891=70	478	263	46	24	17	4	0	0	4	0	9	40	0	0	0	1	1	31.71	54.1	duplication
chr4	186382146	186382157	ALU	186382146	NA12891	NA12891=35	359	243	9	26	0	4	0	0	0	0	2	29	0	0	-1	1	0	33.64	52.75	duplication
chr4	188686142	188686148	ALU	188686146	NA12891	NA12891=20	212	271	5	15	0	2	0	0	0	0	1	17	0	0	-1	1	0	33.69	54.5	unknown
chr4	188734563	188734574	ALU	188734563	NA12891	NA12891=33	317	264	12	21	1	4	0	1	0	0	1	27	0	0	0	1	1	26.55	55.2	duplication
chr4	190899669	190900102	L1	190899842	NA12891	NA12891=9	120	96	8	1	4	0	0	0	0	0	0	5	0	-1	0	0	1	33.72	64.25	unknown
chr5	167592	167619	ALU	167619	NA12891	NA12891=20	333	272	11	9	4	0	0	0	0	0	1	15	0	-1	0	0	1	33.67	59.25	duplication
chr5	1585517	1585634	ALU	1585517	NA12891	NA12891=39	394	223	32	7	9	0	0	0	0	0	5	25	0	-1	0	0	1	33.67	59.67	unknown
chr5	1812630	1812651	ALU	1812640	NA12891	NA12891=52	282	298	12	40	0	12	0	0	0	0	1	39	0	0	-1	1	0	31.85	58.58	duplication
chr5	3995182	3995199	ALU	3995182	NA12891	NA12891=19	309	273	11	8	4	1	0	0	1	0	4	10	0	0	0	1	1	29.86	58.2	duplication
chr5	5595240	5595248	ALU	5595240	NA12891	NA12891=59	561	379	20	39	2	8	0	2	0	0	7	42	0	0	0	1	1	31.77	61.6	duplication
chr5	6218087	6218098	ALU	6218087	NA12891	NA12891=37	328	480	15	22	2	2	0	2	0	0	0	33	0	0	0	1	1	33.72	56	duplication
chr5	7188013	7188030	ALU	7188015	NA12891	NA12891=24	229	273	6	18	0	4	0	0	0	0	1	19	0	0	-1	1	0	33.51	51.75	duplication
chr5	8749525	8749532	L1	8749528	NA12891	NA12891=41	360	229	37	4	10	0	0	0	0	0	0	31	0	-1	0	0	1	34.65	56.8	unknown
chr5	10201733	10201740	L1	10201733	NA12891	NA12891=41	620	218	34	7	5	0	0	0	0	0	5	31	0	-1	0	0	1	33.5	60.2	unknown
chr5	16391778	16391798	ALU	16391792	NA12891	NA12891=38	371	375	22	16	6	0	0	0	0	0	0	32	0	-1	0	0	1	32.94	56.67	unknown
chr5	16716618	16716627	ALU	16716618	NA12891	NA12891=93	565	365	54	39	11	1	0	0	1	0	4	77	0	0	0	1	1	31.28	58.33	duplication
chr5	17712608	17712622	ALU	17712608	NA12891	NA12891=40	290	348	32	8	11	2	0	0	2	0	4	23	0	7	1	0.5	0.91	30.84	60.92	duplication
chr5	18570121	18570155	ALU	18570155	NA12891	NA12891=22	526	402	6	16	0	3	0	0	0	0	2	17	0	0	-1	1	0	33.32	53.33	unknown
chr5	19326398	19326404	ALU	19326403	NA12891	NA12891=28	211	567	10	18	0	4	0	0	0	0	0	24	0	0	-1	1	0	32.47	57	unknown
chr5	21515264	21515367	ALU	21515316	NA12891	NA12891=26	430	174	18	8	0	0	0	0	0	0	2	24	0	-1	-1	-1	-1	-1	-1	unknown
chr5	30174098	30174140	L1	30174120	NA12891	NA12891=5	101	101	4	1	0	0	0	0	0	0	1	4	0	-1	-1	-1	-1	-1	-1	unknown
chr5	33633334	33633348	L1	33633334	NA12891	NA12891=52	327	459	15	37	5	5	0	5	0	0	2	40	0	0	0	1	1	34.69	50.5	duplication
chr5	33797539	33797554	L1	33797543	NA12891	NA12891=34	301	389	15	19	0	2	0	0	0	0	2	30	0	0	-1	1	0	34.13	54.5	duplication
chr5	34113207	34113355	ALU	34113270	NA12891	NA12891=29	402	109	26	3	7	0	0	0	0	0	0	22	0	-1	0	0	1	32.63	52	unknown
chr5	37688786	37688919	ALU	37688811	NA12891	NA12891=24	287	266	21	3	10	0	0	0	0	0	0	14	0	-1	0	0	1	32.08	61.5	unknown
chr5	39292969	39292981	ALU	39292969	NA12891	NA12891=27	324	360	7	20	0	2	0	0	0	0	2	23	0	0	-1	1	0	33.52	61	duplication
chr5	39938455	39938498	ALU	39938476	NA12891	NA12891=17	243	221	8	9	0	0	0	0	0	0	0	17	0	-1	-1	-1	-1	-1	-1	unknown
chr5	40181645	40181668	ALU	40181649	NA12891	NA12891=18	250	439	5	13	0	2	0	0	0	0	0	16	0	0	-1	1	0	34.04	54.5	unknown
chr5	43541789	43541805	ALU	43541789	NA12891	NA12891=5	NA	NA	4	1	4	1	0	0	1	0	0	0	0	0	0	1	1	25.32	53.8	duplication
chr5	49440181	49440371	L1	49440276	NA12891	NA12891=19	124	105	11	8	0	0	0	0	0	0	0	19	0	-1	-1	-1	-1	-1	-1	unknown
chr5	50785670	50785689	ALU	50785670	NA12891	NA12891=42	415	357	30	12	2	1	0	0	1	0	2	36	1	0	0	1	1	25.86	67.33	duplication
chr5	51432320	51432356	ALU	51432320	NA12891	NA12891=26	249	247	14	12	2	1	0	0	1	0	0	23	0	0	0	1	1	25.81	55.67	duplication
chr5	54865783	54865800	ALU	54865783	NA12891	NA12891=48	667	230	44	4	9	1	0	0	1	0	23	15	0	0	0	1	1	30.64	52.1	duplication
chr5	55167645	55167661	ALU	55167645	NA12891	NA12891=35	414	262	23	12	2	2	0	0	2	0	3	27	1	0	0	1	1	24.13	55.75	duplication
chr5	55447994	55448010	SVA	55447994	NA12891	NA12891=31	303	188	16	15	4	4	0	0	4	0	3	20	0	0	0	1	1	34.36	55.5	duplication
chr5	55511855	55511863	ALU	55511855	NA12891	NA12891=21	196	261	2	19	0	7	0	0	0	0	0	14	0	0	-1	1	0	33.32	65.29	duplication
chr5	55689476	55689501	ALU	55689499	NA12891	NA12891=76	690	318	49	27	12	0	0	0	0	0	3	61	0	-1	0	0	1	32.94	58.42	duplication
chr5	55927959	55928003	ALU	55927980	NA12891	NA12891=25	281	239	18	7	4	0	0	0	0	0	1	20	0	-1	0	0	1	31.96	54.75	unknown
chr5	57427883	57427993	L1	57427884	NA12891	NA12891=39	675	141	37	2	6	0	0	0	0	0	2	31	0	-1	0	0	1	34.33	52.67	unknown
chr5	61635345	61635361	ALU	61635350	NA12891	NA12891=33	539	298	9	24	0	2	0	0	0	0	2	29	0	0	-1	1	0	34	70.5	duplication
chr5	61857102	61857120	ALU	61857118	NA12891	NA12891=31	452	447	20	11	3	0	0	0	0	0	1	27	0	-1	0	0	1	33.97	65.33	duplication
chr5	63932912	63932935	ALU	63932920	NA12891	NA12891=43	464	345	14	29	0	8	0	0	0	0	2	33	0	0	-1	1	0	32.16	52.38	duplication
chr5	65569641	65569670	ALU	65569641	NA12891	NA12891=29	604	208	23	6	5	0	0	0	0	0	2	22	0	-1	0	0	1	33.43	50.8	unknown
chr5	68263454	68263481	L1	68263457	NA12891	NA12891=73	399	435	25	48	0	9	0	0	0	0	7	55	2	0	-1	1	0	33.79	57.33	duplication
chr5	73145910	73145926	ALU	73145910	NA12891	NA12891=21	226	300	5	16	2	7	0	2	0	0	1	11	0	0	0	1	1	30.26	63.89	duplication
chr5	75275326	75275402	ALU	75275331	NA12891	NA12891=23	393	133	21	2	3	0	0	0	0	0	7	13	0	-1	0	0	1	32.82	58	unknown
chr5	82316215	82316263	ALU	82316240	NA12891	NA12891=13	180	100	12	1	0	0	0	0	0	0	1	12	0	-1	-1	-1	-1	-1	-1	unknown
chr5	84384476	84384496	ALU	84384492	NA12891	NA12891=25	308	317	19	6	2	0	0	0	0	0	1	22	0	-1	0	0	1	33.63	55.5	duplication
chr5	84544389	84544402	ALU	84544389	NA12891	NA12891=55	192	314	13	42	1	10	0	1	0	0	1	43	0	0	0	1	1	29.33	64.82	duplication
chr5	84929769	84929791	ALU	84929791	NA12891	NA12891=59	471	200	53	6	13	0	0	0	0	0	1	45	0	-1	0	0	1	33.49	58.46	duplication
chr5	86372681	86372698	ALU	86372695	NA12891	NA12891=24	566	239	19	5	5	0	0	0	0	0	0	19	0	-1	0	0	1	29.72	68.8	duplication
chr5	87399811	87399827	ALU	87399811	NA12891	NA12891=38	486	323	17	21	1	5	0	1	0	0	2	30	0	0	0	1	1	29.28	58.83	duplication
chr5	89450763	89450787	L1	89450781	NA12891	NA12891=85	494	271	53	32	15	0	0	0	0	0	11	59	0	-1	0	0	1	34.25	54.33	duplication
chr5	90819280	90819284	ALU	90819280	NA12891	NA12891=49	522	471	17	32	0	4	0	0	0	0	5	40	0	0	-1	1	0	33.69	62.75	unknown
chr5	94994135	94994209	ALU	94994209	NA12891	NA12891=29	122	436	4	25	0	5	0	0	0	0	2	22	0	0	-1	1	0	31.66	55.2	unknown
chr5	96866406	96866423	L1	96866406	NA12891	NA12891=60	422	369	32	28	9	1	0	0	1	0	3	47	0	0	0	1	1	33.98	67.1	duplication
chr5	105137732	105137745	ALU	105137732	NA12891	NA12891=12	248	101	10	2	2	1	0	0	1	0	0	9	0	0	0	1	1	22.78	54.67	duplication
chr5	110085880	110085922	ALU	110085922	NA12891	NA12891=22	274	327	14	8	5	0	0	0	0	0	13	2	2	-1	0	0	1	31.57	48	duplication
chr5	114739722	114739736	ALU	114739722	NA12891	NA12891=65	469	394	26	39	1	3	0	1	0	0	4	57	0	0	0	1	1	26.41	44	duplication
chr5	118977625	118977635	ALU	118977635	NA12891	NA12891=25	562	202	21	4	5	0	0	0	0	0	2	18	0	-1	2	0	0.8	33.31	57.4	duplication
chr5	122582779	122582846	ALU	122582810	NA12891	NA12891=21	451	232	15	6	3	0	0	0	0	0	1	17	0	-1	0	0	1	32.97	52.33	unknown
chr5	123193979	123194218	ALU	123194218	NA12891	NA12891=12	101	475	1	11	0	2	0	0	0	0	1	9	0	0	-1	1	0	33.4	45.5	unknown
chr5	125730724	125730729	ALU	125730728	NA12891	NA12891=20	659	254	16	4	0	0	0	0	0	0	0	20	0	-1	-1	-1	-1	-1	-1	unknown
chr5	128314869	128314909	ALU	128314869	NA12891	NA12891=49	309	273	37	12	4	0	0	0	0	0	11	34	0	-1	0	0	1	33.52	71.5	unknown
chr5	130853241	130853258	ALU	130853241	NA12891	NA12891=70	628	337	45	25	7	3	0	0	3	0	2	58	0	0	0	1	1	28.24	55.1	duplication
chr5	155256347	155256371	ALU	155256347	NA12891	NA12891=27	221	396	5	22	0	5	0	0	0	0	3	19	0	0	-1	1	0	32.85	53	duplication
chr5	155290616	155290624	ALU	155290624	NA12891	NA12891=26	361	318	21	5	3	0	0	0	0	0	2	21	0	-1	0	0	1	33.73	51	duplication
chr5	156566727	156566740	ALU	156566727	NA12891	NA12891=30	365	351	17	13	3	1	0	0	1	0	11	15	0	0	0	1	1	28.38	62	duplication
chr5	158717157	158717161	ALU	158717157	NA12891	NA12891=48	297	420	10	38	0	10	0	0	0	0	5	33	0	0	-1	1	0	32.02	56.9	duplication
chr5	158899850	158899947	ALU	158899862	NA12891	NA12891=5	236	101	4	1	2	0	0	0	0	0	1	2	0	-1	0	0	1	32.19	35	unknown
chr5	159122158	159122160	ALU	159122160	NA12891	NA12891=28	239	235	16	12	0	0	0	0	0	0	0	28	0	-1	-1	-1	-1	-1	-1	unknown
chr5	162231937	162231938	ALU	162231937	NA12891	NA12891=32	227	482	10	22	0	5	0	0	0	0	1	26	0	0	-1	1	0	33.15	54.4	duplication
chr5	168911927	168911933	ALU	168911927	NA12891	NA12891=66	539	257	59	7	13	1	0	0	1	0	0	52	0	0	0	1	1	33.54	53.93	duplication
chr5	170201325	170201339	ALU	170201325	NA12891	NA12891=67	411	391	48	19	18	2	0	0	2	0	3	44	0	0	0	1	1	31.81	61.25	duplication
chr5	179369168	179369185	ALU	179369168	NA12891	NA12891=18	321	151	12	6	5	2	0	0	2	0	0	10	1	0	0	1	1	31.1	49.86	duplication
chr6	2972588	2972609	ALU	2972609	NA12891	NA12891=32	360	482	20	12	7	0	0	0	0	0	4	21	0	-1	0	0	1	33.55	60	duplication
chr6	5488872	5488875	ALU	5488872	NA12891	NA12891=28	485	155	21	7	11	5	0	0	5	0	3	8	1	0	0	1	1	26.19	53.31	duplication
chr6	6068795	6068858	L1	6068852	NA12891	NA12891=23	236	40	21	2	5	0	0	0	0	0	11	7	0	-1	0	0	1	34.69	50.4	unknown
chr6	6742680	6742717	L1	6742698	NA12891	NA12891=5	35	45	1	4	0	0	0	0	0	0	0	5	0	-1	-1	-1	-1	-1	-1	duplication
chr6	13503028	13503049	L1	13503049	NA12891	NA12891=56	529	451	15	41	2	0	0	0	0	0	4	50	0	-1	0	0	1	32.91	73.5	duplication
chr6	13718464	13718474	ALU	13718464	NA12891	NA12891=33	430	421	10	23	0	10	0	0	0	0	2	21	0	0	-1	1	0	32.44	60.2	duplication
chr6	15688937	15688948	ALU	15688942	NA12891	NA12891=20	257	406	6	14	0	0	0	0	0	0	1	19	0	-1	-1	-1	-1	-1	-1	duplication
chr6	16417684	16417687	L1	16417684	NA12891	NA12891=23	153	263	6	17	1	7	0	1	0	0	0	15	0	0	0	1	1	30.36	63	duplication
chr6	17416384	17416402	ALU	17416384	NA12891	NA12891=38	477	306	16	22	0	5	0	0	0	0	0	33	0	0	-1	1	0	33.57	49	duplication
chr6	18346269	18346397	ALU	18346332	NA12891	NA12891=17	103	348	2	15	0	0	0	0	0	0	1	16	0	-1	-1	-1	-1	-1	-1	unknown
chr6	23978343	23978361	ALU	23978361	NA12891	NA12891=43	498	376	32	11	14	0	0	0	0	0	2	27	0	-1	0	0	1	31.25	51.79	duplication
chr6	29998481	29998496	ALU	29998481	NA12891	NA12891=62	493	339	40	22	6	1	0	0	1	0	2	53	0	0	0	1	1	26.48	60.29	duplication
chr6	33857850	33857861	ALU	33857850	NA12891	NA12891=18	361	178	12	6	2	2	0	0	2	0	2	12	0	0	0	1	1	19.69	61.5	duplication
chr6	40046892	40046909	ALU	40046892	NA12891	NA12891=24	225	340	12	12	3	2	0	0	2	0	1	18	0	0	0	1	1	29.41	50.4	duplication
chr6	40170277	40170279	ALU	40170279	NA12891	NA12891=28	323	233	11	17	0	8	0	0	0	0	0	20	0	0	-1	1	0	32.82	49.25	unknown
chr6	40926825	40926985	ALU	40926829	NA12891	NA12891=25	250	96	23	2	9	0	0	0	0	0	0	16	0	-1	0	0	1	31.4	53.89	unknown
chr6	43895474	43895487	ALU	43895474	NA12891	NA12891=42	406	367	11	31	1	8	0	1	0	0	5	28	0	0	0	1	1	28.77	55.22	duplication
chr6	44455112	44455225	SVA	44455168	NA12891	NA12891=14	193	102	12	2	0	0	0	0	0	0	0	14	0	-1	-1	-1	-1	-1	-1	unknown
chr6	45260478	45260483	ALU	45260479	NA12891	NA12891=32	657	218	23	9	5	0	0	0	0	0	1	26	0	-1	0	0	1	27.89	64.8	unknown
chr6	45852696	45852712	L1	45852696	NA12891	NA12891=13	NA	NA	7	6	7	6	0	7	0	0	0	0	0	0	0	1	1	22.65	61.46	duplication
chr6	46077612	46077708	ALU	46077621	NA12891	NA12891=22	326	101	20	2	5	0	0	0	0	0	1	16	0	-1	0	0	1	32.95	67.2	unknown
chr6	49561916	49561932	ALU	49561929	NA12891	NA12891=36	427	613	24	12	8	0	0	0	0	0	1	27	0	-1	0	0	1	33.08	54.5	duplication
chr6	53648744	53648758	ALU	53648744	NA12891	NA12891=53	331	222	43	10	9	3	0	0	3	0	3	38	0	0	0	1	1	28.26	53.25	duplication
chr6	55007919	55007928	ALU	55007919	NA12891	NA12891=23	238	345	5	18	1	8	0	1	0	0	1	13	0	0	0	1	1	30.83	61.11	duplication
chr6	57403534	57403546	ALU	57403534	NA12891	NA12891=23	96	219	3	20	2	3	0	2	0	0	6	12	0	0	0	1	1	24.1	55.4	duplication
chr6	57444953	57444961	ALU	57444958	NA12891	NA12891=24	468	470	5	19	0	5	0	0	0	0	0	19	0	0	-1	1	0	33.04	53.2	unknown
chr6	58778393	58778621	L1	58778520	NA12891	NA12891=14	91	178	1	13	0	2	0	0	0	0	2	10	0	0	-1	1	0	33.13	51	unknown
chr6	58778707	58779043	ALU	58778876	NA12891	NA12891=6	293	101	5	1	0	0	0	0	0	0	3	3	0	-1	-1	-1	-1	-1	-1	unknown
chr6	66816110	66816135	ALU	66816116	NA12891	NA12891=78	724	554	33	45	0	3	0	0	0	0	3	71	1	0	-1	1	0	31.8	64	duplication
chr6	68311295	68311311	ALU	68311295	NA12891	NA12891=83	538	614	21	62	1	14	0	1	0	0	9	59	0	0	0	1	1	31.2	60.07	duplication
chr6	68314049	68314068	ALU	68314049	NA12891	NA12891=55	272	307	13	42	2	7	0	2	0	0	8	38	0	0	0	1	1	31.29	53	duplication
chr6	68502427	68502446	ALU	68502427	NA12891	NA12891=22	213	291	8	14	1	2	0	1	0	0	2	17	0	0	0	1	1	34.1	53.33	duplication
chr6	69543454	69543463	ALU	69543456	NA12891	NA12891=35	253	487	12	23	0	0	0	0	0	0	4	31	0	-1	-1	-1	-1	-1	-1	duplication
chr6	70327730	70327734	ALU	70327728	NA12891	NA12891=25	205	297	9	16	0	0	0	0	0	0	0	25	0	-1	-1	-1	-1	-1	-1	duplication
chr6	71729307	71729316	ALU	71729307	NA12891	NA12891=41	393	320	28	13	2	2	0	0	2	0	0	37	0	0	0	1	1	24.79	49.75	duplication
chr6	72580467	72580508	ALU	72580496	NA12891	NA12891=35	306	221	25	10	7	0	0	0	0	0	3	25	0	-1	1	0	0.86	33.46	58.57	unknown
chr6	72753365	72753380	ALU	72753365	NA12891	NA12891=27	420	241	8	19	0	3	0	0	0	0	7	17	0	2	-1	0.67	0	26.39	67	duplication
chr6	74504841	74504855	ALU	74504855	NA12891	NA12891=28	269	304	20	8	3	0	0	0	0	0	0	25	0	-1	0	0	1	33.24	57	duplication
chr6	75338215	75338241	ALU	75338224	NA12891	NA12891=33	276	463	18	15	0	0	0	0	0	0	8	24	1	-1	-1	-1	-1	-1	-1	duplication
chr6	77980641	77980652	L1	77980649	NA12891	NA12891=65	620	512	20	45	0	6	0	0	0	0	2	56	1	0	-1	1	0	33.99	48.17	unknown
chr6	78364215	78364271	ALU	78364271	NA12891	NA12891=14	196	224	10	4	2	0	0	0	0	0	2	10	0	-1	0	0	1	32.91	46.5	duplication
chr6	78843171	78843184	ALU	78843171	NA12891	NA12891=40	239	319	12	28	2	9	0	2	0	0	1	28	0	0	0	1	1	27.78	55.18	duplication
chr6	79723784	79723801	ALU	79723784	NA12891	NA12891=12	NA	161	1	11	1	8	0	1	0	0	0	3	0	3	0	0.88	1	29.75	53	duplication
chr6	85054826	85054836	ALU	85054826	NA12891	NA12891=27	227	339	6	21	0	4	0	0	0	0	1	22	0	0	-1	1	0	29.67	56.75	duplication
chr6	92712823	92712838	ALU	92712838	NA12891	NA12891=26	566	200	21	5	7	0	0	0	0	0	2	17	0	-1	0	0	1	32.55	51.29	duplication
chr6	93576134	93576148	ALU	93576134	NA12891	NA12891=47	446	221	36	11	6	2	0	0	2	0	0	38	1	0	0	1	1	26.51	61.88	duplication
chr6	93853178	93853180	ALU	93853180	NA12891	NA12891=31	765	437	6	25	0	4	0	0	0	0	4	23	0	0	-1	1	0	33.61	47	unknown
chr6	94930769	94930784	ALU	94930769	NA12891	NA12891=34	642	295	12	22	0	8	0	0	0	0	0	26	0	0	-1	1	0	33.41	53.25	duplication
chr6	95368358	95368379	ALU	95368368	NA12891	NA12891=27	231	378	4	23	0	0	0	0	0	0	16	11	0	-1	-1	-1	-1	-1	-1	duplication
chr6	96509162	96509177	ALU	96509162	NA12891	NA12891=47	567	299	22	25	0	6	0	0	0	0	1	40	0	0	-1	1	0	32.88	49.5	duplication
chr6	100328142	100328162	ALU	100328146	NA12891	NA12891=20	213	323	3	17	0	3	0	0	0	0	0	17	0	0	-1	1	0	33.79	47.33	duplication
chr6	102846082	102846100	L1	102846085	NA12891	NA12891=43	637	237	17	26	0	7	0	0	0	0	2	34	0	0	-1	1	0	33.07	56.43	duplication
chr6	102928536	102928586	L1	102928560	NA12891	NA12891=5	101	101	4	1	0	0	0	0	0	0	5	0	0	-1	-1	-1	-1	-1	-1	duplication
chr6	102958467	102958482	ALU	102958467	NA12891	NA12891=23	425	199	18	5	7	1	0	0	1	0	0	15	0	0	0	1	1	30.23	55.25	duplication
chr6	104350564	104350579	ALU	104350564	NA12891	NA12891=24	276	271	7	17	1	6	0	1	0	0	1	16	0	0	0	1	1	31.27	64.71	duplication
chr6	110102976	110102982	ALU	110102976	NA12891	NA12891=42	474	353	14	28	1	3	0	1	0	0	2	34	2	0	0	1	1	28.74	56.5	duplication
chr6	115788611	115788624	ALU	115788616	NA12891	NA12891=16	205	354	6	10	0	0	0	0	0	0	1	15	0	-1	-1	-1	-1	-1	-1	unknown
chr6	116307091	116307096	ALU	116307096	NA12891	NA12891=45	364	417	38	7	14	0	0	0	0	0	2	29	0	-1	0	0	1	31.92	62.57	duplication
chr6	116844140	116844156	ALU	116844140	NA12891	NA12891=27	343	205	22	5	10	1	0	0	1	0	0	16	0	0	0	1	1	31.69	52.36	duplication
chr6	116898670	116898686	ALU	116898670	NA12891	NA12891=63	267	406	26	37	1	8	0	1	0	0	3	51	0	0	0	1	1	30.18	61.56	duplication
chr6	118626003	118626209	ALU	118626148	NA12891	NA12891=8	61	169	1	7	0	3	0	0	0	0	0	4	1	0	-1	1	0	31.89	54.67	unknown
chr6	120380253	120380273	ALU	120380253	NA12891	NA12891=33	517	376	13	20	0	6	0	0	0	0	1	26	0	0	-1	1	0	32.66	55.33	duplication
chr6	120568246	120568262	ALU	120568246	NA12891	NA12891=63	585	507	27	36	1	7	0	1	0	0	3	52	0	0	0	1	1	29	54.38	duplication
chr6	123647627	123647643	L1	123647627	NA12891	NA12891=26	330	225	19	7	5	1	0	0	0	0	1	17	2	0	0	1	1	32.48	57.67	duplication
chr6	123853931	123853934	L1	123853934	NA12891	NA12891=36	318	398	12	24	0	8	0	0	0	0	1	27	0	0	-1	1	0	33.59	52	unknown
chr6	126623588	126623611	L1	126623611	NA12891	NA12891=45	261	274	17	28	0	8	0	0	0	0	2	34	1	0	-1	1	0	34.19	57.63	unknown
chr6	129828236	129828269	ALU	129828236	NA12891	NA12891=30	589	218	25	5	6	0	0	0	0	0	2	22	0	-1	0	0	1	32.48	51	unknown
chr6	130614783	130614798	ALU	130614783	NA12891	NA12891=74	343	449	43	31	14	3	0	0	3	0	4	53	0	0	0	1	1	30.6	63.65	duplication
chr6	131113271	131113284	ALU	131113279	NA12891	NA12891=72	379	280	55	17	15	0	0	0	0	0	3	54	0	-1	0	0	1	32.19	63.47	duplication
chr6	131273484	131273500	ALU	131273499	NA12891	NA12891=86	539	275	54	32	8	0	0	0	0	0	6	72	0	-1	0	0	1	33.06	51.88	duplication
chr6	133731757	133731771	ALU	133731757	NA12891	NA12891=18	203	172	12	6	3	4	0	3	0	0	1	8	2	0	0	1	1	25.78	58	duplication
chr6	136367039	136367046	ALU	136367039	NA12891	NA12891=26	280	223	18	8	7	1	0	0	1	0	4	14	0	0	0	1	1	31.54	65.88	duplication
chr6	137601170	137601619	L1	137601392	NA12891	NA12891=5	100	101	1	4	0	0	0	0	0	0	2	3	0	-1	-1	-1	-1	-1	-1	unknown
chr6	139294719	139294732	ALU	139294719	NA12891	NA12891=26	445	471	8	18	1	5	0	1	0	0	3	17	0	0	0	1	1	31.28	56.17	duplication
chr6	141134051	141134061	ALU	141134051	NA12891	NA12891=24	300	193	11	13	0	3	0	0	0	0	0	21	0	0	-1	1	0	34.39	48.67	duplication
chr6	141770867	141770898	ALU	141770869	NA12891	NA12891=35	512	323	10	25	0	5	0	0	0	0	0	30	0	0	-1	1	0	27.49	62.4	duplication
chr6	143951368	143951377	ALU	143951375	NA12891	NA12891=30	243	191	24	6	6	0	0	0	0	0	3	21	0	-1	0	0	1	33.75	58.83	unknown
chr6	146887291	146887292	ALU	146887296	NA12891	NA12891=24	423	300	20	4	0	0	0	0	0	0	3	21	0	-1	-1	-1	-1	-1	-1	duplication
chr6	148195788	148195808	L1	148195788	NA12891	NA12891=66	515	337	32	34	6	1	0	0	1	0	2	56	1	0	0	1	1	34.62	62.29	duplication
chr6	148802151	148802170	ALU	148802151	NA12891	NA12891=36	280	335	28	8	6	1	0	0	1	0	4	25	0	0	10	1	0.83	26.64	68	duplication
chr6	148974340	148974382	ALU	148974345	NA12891	NA12891=17	364	231	13	4	6	0	0	0	0	0	0	11	0	-1	0	0	1	31	53.5	unknown
chr6	155438197	155438241	ALU	155438241	NA12891	NA12891=29	119	311	6	23	0	2	0	0	0	0	15	12	0	0	-1	1	0	33.03	56.5	unknown
chr6	157968670	157968750	L1	157968704	NA12891	NA12891=32	275	429	13	19	0	0	0	0	0	0	1	31	0	-1	-1	-1	-1	-1	-1	unknown
chr6	159204416	159204435	ALU	159204431	NA12891	NA12891=23	339	481	10	13	4	0	0	0	0	0	4	15	0	-1	0	0	1	32.62	55.5	unknown
chr6	162181252	162181277	L1	162181264	NA12891	NA12891=86	585	298	54	32	0	0	0	0	0	0	4	79	3	-1	-1	-1	-1	-1	-1	duplication
chr6	163013841	163013939	ALU	163013855	NA12891	NA12891=40	362	101	39	1	9	0	0	0	0	0	17	14	0	-1	0	0	1	33.46	58.56	unknown
chr6	163467386	163467407	ALU	163467386	NA12891	NA12891=25	359	420	8	17	0	2	0	0	0	0	2	21	0	0	-1	1	0	33.53	51.5	duplication
chr6	163814212	163814230	ALU	163814230	NA12891	NA12891=46	275	424	34	12	5	0	0	0	0	0	14	27	0	-1	0	0	1	30.9	52.8	duplication
chr6	164161904	164161910	ALU	164161910	NA12891	NA12891=8	NA	NA	5	3	5	3	0	5	0	0	0	0	0	0	0	1	1	22.48	54.25	deletion
chr6	167124797	167124812	ALU	167124797	NA12891	NA12891=34	421	286	19	15	2	3	0	0	3	0	5	24	0	0	0	1	1	28.31	62.4	duplication
chr6	170500720	170500755	ALU	170500752	NA12891	NA12891=20	181	352	7	13	0	2	0	0	0	0	1	17	0	0	-1	1	0	33.75	52	unknown
chr7	9611264	9611283	ALU	9611264	NA12891	NA12891=31	431	202	23	8	4	1	0	0	1	0	1	25	0	0	0	1	1	28.89	47.8	duplication
chr7	17094700	17094714	L1	17094700	NA12891	NA12891=25	536	187	22	3	7	1	0	0	1	0	3	13	1	0	0	1	1	34.29	48.25	duplication
chr7	22853478	22853492	ALU	22853478	NA12891	NA12891=57	365	272	43	14	12	2	0	0	2	0	5	38	0	2	0	0.5	1	33.56	56.5	duplication
chr7	26351476	26351496	ALU	26351489	NA12891	NA12891=29	392	314	24	5	3	0	0	0	0	0	1	25	0	-1	0	0	1	33.61	59.67	duplication
chr7	32831223	32831233	ALU	32831227	NA12891	NA12891=32	187	262	9	23	0	2	0	0	0	0	1	29	0	0	-1	1	0	33.44	49.5	duplication
chr7	33195317	33195334	ALU	33195317	NA12891	NA12891=27	292	425	13	14	0	2	0	0	0	0	9	16	0	0	-1	1	0	33.67	44.5	duplication
chr7	36252151	36252166	ALU	36252151	NA12891	NA12891=60	578	290	15	45	1	11	0	1	0	0	20	28	0	0	0	1	1	31.59	51.25	duplication
chr7	37836636	37836649	ALU	37836636	NA12891	NA12891=49	217	414	22	27	3	4	0	3	0	0	2	40	0	0	0	1	1	33.78	56.29	duplication
chr7	38759710	38759721	ALU	38759715	NA12891	NA12891=36	316	279	24	12	5	0	0	0	0	0	2	29	0	-1	0	0	1	32.1	48.4	duplication
chr7	42529828	42529875	L1	42529863	NA12891	NA12891=20	101	357	1	19	0	7	0	0	0	0	3	10	0	0	-1	1	0	32.65	58.86	unknown
chr7	42647638	42647648	ALU	42647643	NA12891	NA12891=20	318	315	4	16	0	5	0	0	0	0	0	15	0	0	-1	1	0	32.83	53.4	unknown
chr7	47551076	47551089	ALU	47551076	NA12891	NA12891=26	237	394	8	18	3	4	0	3	0	0	1	17	1	0	0	1	1	32.25	47.57	duplication
chr7	49057607	49057624	ALU	49057607	NA12891	NA12891=83	614	335	33	50	1	14	0	1	0	0	4	64	0	0	0	1	1	30.94	50.73	duplication
chr7	52808295	52808296	ALU	52808296	NA12891	NA12891=27	258	324	22	5	0	0	0	0	0	0	0	27	0	-1	-1	-1	-1	-1	-1	duplication
chr7	53652501	53652516	L1	53652501	NA12891	NA12891=88	682	438	46	42	12	14	0	12	0	0	6	56	0	0	0	1	1	34	52.62	duplication
chr7	55288908	55289059	ALU	55288984	NA12891	NA12891=6	35	173	1	5	0	0	0	0	0	0	5	1	0	-1	-1	-1	-1	-1	-1	unknown
chr7	56244896	56244923	ALU	56244918	NA12891	NA12891=84	431	331	50	34	6	0	0	0	0	0	7	71	0	-1	0	0	1	31.42	50.5	duplication
chr7	57346954	57346971	ALU	57346954	NA12891	NA12891=15	165	223	9	6	4	1	0	0	1	0	1	9	0	0	0	1	1	30.33	51.4	duplication
chr7	63880180	63880196	ALU	63880180	NA12891	NA12891=32	294	516	7	25	1	6	0	1	0	0	1	24	0	0	0	1	1	30.68	67.57	duplication
chr7	66610007	66610029	ALU	66610016	NA12891	NA12891=32	428	297	16	16	0	0	0	0	0	0	2	30	0	-1	-1	-1	-1	-1	-1	unknown
chr7	70188668	70188696	L1	70188680	NA12891	NA12891=30	486	333	12	18	0	0	0	0	0	0	3	27	0	-1	-1	-1	-1	-1	-1	duplication
chr7	76567205	76567488	ALU	76567212	NA12891	NA12891=11	200	85	7	4	0	3	0	0	0	0	1	7	0	0	-1	1	0	32.67	51.33	unknown
chr7	80423150	80423157	ALU	80423157	NA12891	NA12891=37	571	299	18	19	0	3	0	0	0	0	0	34	0	0	-1	1	0	33.67	52	unknown
chr7	81056063	81056099	L1	81056080	NA12891	NA12891=6	36	35	5	1	0	0	0	0	0	0	4	2	0	-1	-1	-1	-1	-1	-1	duplication
chr7	82430508	82430525	ALU	82430508	NA12891	NA12891=34	277	561	6	28	1	3	0	1	0	0	0	30	0	0	0	1	1	28.87	52.25	duplication
chr7	82851733	82851751	ALU	82851742	NA12891	NA12891=29	427	261	13	16	0	2	0	0	0	0	1	26	0	0	-1	1	0	33.91	63	unknown
chr7	82947140	82947160	ALU	82947143	NA12891	NA12891=22	289	261	8	14	0	3	0	0	0	0	0	19	0	0	-1	1	0	33.88	61.67	unknown
chr7	84901723	84901723	L1	84901723	NA12891	NA12891=78	443	359	42	36	2	15	0	2	0	0	12	48	1	0	3	1	0.5	32.72	61.12	no tsd
chr7	87333198	87333247	L1	87333224	NA12891	NA12891=9	45	76	1	8	0	0	0	0	0	0	8	1	0	-1	-1	-1	-1	-1	-1	duplication
chr7	88380339	88380344	ALU	88380339	NA12891	NA12891=22	440	281	5	17	1	3	0	1	0	0	0	18	0	0	0	1	1	30.65	49.75	duplication
chr7	91751535	91751556	ALU	91751552	NA12891	NA12891=43	458	218	26	17	8	0	0	0	0	0	1	34	0	-1	0	0	1	33.16	53.13	duplication
chr7	93357377	93357393	ALU	93357377	NA12891	NA12891=31	230	479	8	23	1	6	0	1	0	0	7	17	0	0	0	1	1	31.59	66.29	duplication
chr7	94779049	94779065	ALU	94779049	NA12891	NA12891=75	580	581	42	33	10	3	0	0	3	0	3	59	0	0	2	1	0.9	28.88	61.08	duplication
chr7	95101182	95101192	ALU	95101182	NA12891	NA12891=25	184	312	7	18	1	3	0	1	0	0	2	18	1	0	0	1	1	27.96	64	duplication
chr7	95842332	95842349	ALU	95842349	NA12891	NA12891=27	231	384	13	14	3	0	0	0	0	0	10	14	0	-1	0	0	1	34.28	50	duplication
chr7	98754603	98754624	ALU	98754603	NA12891	NA12891=39	619	260	16	23	1	5	0	1	0	0	4	29	0	0	0	1	1	31.94	53.33	duplication
chr7	102895663	102895745	ALU	102895704	NA12891	NA12891=12	150	324	2	10	0	0	0	0	0	0	1	11	0	-1	-1	-1	-1	-1	-1	unknown
chr7	104895573	104895589	ALU	104895573	NA12891	NA12891=33	199	388	19	14	4	1	0	0	1	0	0	28	0	0	0	1	1	27.84	48.4	duplication
chr7	107829260	107829271	L1	107829264	NA12891	NA12891=24	416	211	15	9	0	0	0	0	0	0	1	23	0	-1	-1	-1	-1	-1	-1	unknown
chr7	109283344	109283352	ALU	109283352	NA12891	NA12891=50	641	207	33	17	5	0	0	0	0	0	3	42	0	-1	0	0	1	33.15	56.6	duplication
chr7	114956537	114956614	ALU	114956587	NA12891	NA12891=31	225	331	7	24	0	4	0	0	0	0	1	26	0	0	-1	1	0	31.87	52.75	unknown
chr7	117356237	117356247	ALU	117356238	NA12891	NA12891=34	212	282	10	24	0	3	0	0	0	0	2	29	0	0	-1	1	0	32.56	45.33	duplication
chr7	118083301	118083314	ALU	118083301	NA12891	NA12891=30	586	318	18	12	6	1	0	0	1	0	0	23	0	0	0	1	1	30	49	duplication
chr7	124593005	124593024	ALU	124593024	NA12891	NA12891=37	407	277	23	14	4	0	0	0	0	0	2	31	0	-1	0	0	1	33.3	58.5	duplication
chr7	128209146	128209184	ALU	128209146	NA12891	NA12891=25	274	252	8	17	0	9	0	0	0	0	1	15	0	0	-1	1	0	34.19	52.33	duplication
chr7	129066562	129066575	ALU	129066562	NA12891	NA12891=22	273	223	17	5	5	1	0	0	1	0	0	16	0	0	0	1	1	28.16	61.17	duplication
chr7	129157149	129157179	ALU	129157179	NA12891	NA12891=30	348	116	27	3	8	0	0	0	0	0	9	13	0	-1	0	0	1	32.37	72.25	duplication
chr7	131851110	131851126	ALU	131851110	NA12891	NA12891=35	187	324	15	20	1	6	0	1	0	0	0	28	0	0	0	1	1	28.59	58.43	duplication
chr7	138504444	138504465	ALU	138504459	NA12891	NA12891=25	406	268	18	7	3	0	0	0	0	0	0	22	0	-1	0	0	1	33.58	60.33	duplication
chr7	141013547	141013665	ALU	141013590	NA12891	NA12891=29	208	122	26	3	2	0	0	0	0	0	1	26	0	-1	0	0	1	33.34	57	unknown
chr7	142273436	142273449	ALU	142273449	NA12891	NA12891=31	419	269	23	8	6	0	0	0	0	0	1	23	1	-1	0	0	1	33.23	51.5	duplication
chr7	147585775	147585790	ALU	147585775	NA12891	NA12891=32	430	261	7	25	1	7	0	1	0	0	3	21	0	0	0	1	1	29.66	67.5	duplication
chr7	148178643	148178809	ALU	148178646	NA12891	NA12891=18	297	165	16	2	5	0	0	0	0	0	2	11	0	-1	0	0	1	31.54	59.8	unknown
chr7	153966027	153966050	ALU	153966050	NA12891	NA12891=25	370	507	14	11	2	0	0	0	0	0	1	22	0	-1	0	0	1	32.84	56.5	duplication
chr7	155110582	155110603	ALU	155110582	NA12891	NA12891=17	259	232	8	9	0	2	0	0	0	0	0	15	0	0	-1	1	0	28.55	41.5	duplication
chr7	157350742	157350777	ALU	157350777	NA12891	NA12891=29	414	420	7	22	0	4	0	0	0	0	1	24	0	0	-1	1	0	33.29	65	unknown
chr7	157448772	157448787	ALU	157448772	NA12891	NA12891=28	536	292	8	20	2	3	0	2	0	0	0	23	0	0	0	1	1	21.57	59.6	duplication
chr8	3626974	3627025	ALU	3626974	NA12891	NA12891=27	378	222	24	3	6	0	0	0	0	0	3	18	0	-1	0	0	1	31.4	56.67	unknown
chr8	4452893	4452893	L1	4452893	NA12891	NA12891=46	272	101	16	30	9	29	0	9	0	0	0	5	3	0	0	1	1	29.62	53.47	no tsd
chr8	6044955	6044977	ALU	6044977	NA12891	NA12891=30	406	224	25	5	5	0	0	0	0	0	0	25	0	-1	0	0	1	32.24	61.2	duplication
chr8	8920074	8920118	ALU	8920096	NA12891	NA12891=14	261	339	10	4	0	0	0	0	0	0	0	14	0	-1	-1	-1	-1	-1	-1	unknown
chr8	9012941	9012966	ALU	9012954	NA12891	NA12891=21	203	274	6	15	0	0	0	0	0	0	1	20	0	-1	-1	-1	-1	-1	-1	unknown
chr8	9463649	9463681	ALU	9463649	NA12891	NA12891=41	219	289	14	27	8	7	0	0	0	0	7	19	0	0	1	1	0.88	32.12	54.67	duplication
chr8	9665659	9665673	ALU	9665673	NA12891	NA12891=29	344	225	24	5	6	0	0	0	0	0	0	23	0	-1	0	0	1	33.61	51.5	duplication
chr8	9807886	9807907	ALU	9807901	NA12891	NA12891=51	302	310	31	20	5	0	0	0	0	0	5	41	0	-1	0	0	1	32.47	51.6	duplication
chr8	12956560	12956577	ALU	12956560	NA12891	NA12891=42	379	337	9	33	1	8	0	1	0	0	2	31	0	4	0	0.88	1	30.05	49.11	duplication
chr8	13561274	13561289	ALU	13561274	NA12891	NA12891=38	312	NA	32	6	7	6	0	7	0	0	2	23	0	0	0	1	1	30.11	58.54	duplication
chr8	16102788	16102816	ALU	16102806	NA12891	NA12891=43	311	356	8	35	0	8	0	0	0	0	4	31	0	0	-1	1	0	32.36	55	unknown
chr8	18617463	18617480	ALU	18617477	NA12891	NA12891=32	355	523	20	12	2	0	0	0	0	0	7	23	0	-1	0	0	1	33.66	50	duplication
chr8	19658925	19658938	ALU	19658938	NA12891	NA12891=35	259	426	19	16	3	0	0	0	0	0	2	30	0	-1	0	0	1	33.49	53	duplication
chr8	20538193	20538228	L1	20538210	NA12891	NA12891=5	35	35	1	4	0	0	0	0	0	0	5	0	0	-1	-1	-1	-1	-1	-1	duplication
chr8	24779086	24779114	ALU	24779114	NA12891	NA12891=31	298	139	26	5	9	0	0	0	0	0	1	21	0	-1	0	0	1	32.7	64.11	duplication
chr8	25172646	25172660	ALU	25172646	NA12891	NA12891=50	327	309	12	38	1	9	0	1	0	0	2	38	0	0	0	1	1	31.53	55.7	duplication
chr8	26215648	26215665	ALU	26215648	NA12891	NA12891=18	235	261	5	13	1	2	0	1	0	0	15	0	0	0	0	1	1	34.31	48.33	duplication
chr8	32359944	32359971	ALU	32359971	NA12891	NA12891=31	178	480	6	25	0	6	0	0	0	0	2	23	0	0	-1	1	0	27.14	56.33	unknown
chr8	34469645	34469662	ALU	34469652	NA12891	NA12891=18	253	212	9	9	0	0	0	0	0	0	1	17	0	-1	-1	-1	-1	-1	-1	duplication
chr8	34923021	34923042	ALU	34923021	NA12891	NA12891=44	574	182	34	10	17	2	0	0	2	0	0	25	0	0	0	1	1	32.12	56.89	duplication
chr8	38864069	38864082	ALU	38864077	NA12891	NA12891=35	284	215	27	8	7	0	0	0	0	0	3	25	0	-1	0	0	1	31.84	56.29	unknown
chr8	42039896	42039906	ALU	42039896	NA12891	NA12891=19	175	256	5	14	1	3	0	1	0	0	1	14	0	0	0	1	1	27.64	62.5	duplication
chr8	42599252	42599263	ALU	42599263	NA12891	NA12891=31	348	194	22	9	6	0	0	0	0	0	2	23	0	-1	0	0	1	29.16	57	duplication
chr8	49023467	49023480	ALU	49023478	NA12891	NA12891=26	256	331	17	9	3	0	0	0	0	0	3	20	0	-1	0	0	1	30.75	61.67	duplication
chr8	51896802	51896808	ALU	51896805	NA12891	NA12891=25	454	292	5	20	0	3	0	0	0	0	1	21	0	0	-1	1	0	33.43	56.33	duplication
chr8	53791040	53791060	ALU	53791040	NA12891	NA12891=15	179	315	4	11	1	7	0	1	0	0	1	6	0	0	0	1	1	31.96	66.38	duplication
chr8	57847928	57847938	ALU	57847936	NA12891	NA12891=30	349	368	22	8	4	0	0	0	0	0	4	22	0	-1	0	0	1	30.7	67.75	unknown
chr8	59615977	59615995	ALU	59615984	NA12891	NA12891=33	317	350	23	10	0	0	0	0	0	0	12	21	0	-1	-1	-1	-1	-1	-1	duplication
chr8	61526783	61526799	ALU	61526792	NA12891	NA12891=20	412	459	4	16	0	0	0	0	0	0	3	17	0	-1	-1	-1	-1	-1	-1	duplication
chr8	62115142	62115161	L1	62115160	NA12891	NA12891=49	462	368	41	8	5	0	0	0	0	0	2	42	0	-1	0	0	1	34.84	54.8	duplication
chr8	68981792	68981808	ALU	68981792	NA12891	NA12891=74	409	529	48	26	8	1	0	0	1	0	2	63	0	0	0	1	1	30.83	58.22	duplication
chr8	71914578	71914591	ALU	71914578	NA12891	NA12891=76	541	505	47	29	10	1	0	0	1	0	4	61	0	0	0	1	1	32.25	59.27	duplication
chr8	72206031	72206040	ALU	72206032	NA12891	NA12891=27	612	380	18	9	0	0	0	0	0	0	2	25	0	-1	-1	-1	-1	-1	-1	duplication
chr8	75448805	75448823	ALU	75448805	NA12891	NA12891=30	338	360	10	20	1	4	0	1	0	0	0	25	0	0	0	1	1	27.88	60.4	duplication
chr8	76080128	76080146	ALU	76080128	NA12891	NA12891=26	297	297	21	5	5	1	0	0	1	0	2	18	0	0	0	1	1	28.89	55.5	duplication
chr8	80208263	80208268	ALU	80208268	NA12891	NA12891=31	429	237	21	10	4	0	0	0	0	0	2	25	0	-1	0	0	1	33.73	49.75	duplication
chr8	85437261	85437274	ALU	85437261	NA12891	NA12891=32	256	578	9	23	1	5	0	1	0	0	13	13	0	0	0	1	1	33.63	52.5	duplication
chr8	87315040	87315043	L1	87315043	NA12891	NA12891=67	380	345	38	29	16	5	0	0	5	0	7	35	4	0	0	1	1	28.34	64.52	deletion
chr8	87770093	87770103	ALU	87770093	NA12891	NA12891=24	274	209	19	5	4	1	0	0	1	0	1	18	0	0	0	1	1	33.7	58.2	duplication
chr8	88410393	88410497	ALU	88410424	NA12891	NA12891=20	188	326	2	18	0	4	0	0	0	0	0	16	0	0	-1	1	0	33.17	60	unknown
chr8	90669836	90669904	ALU	90669895	NA12891	NA12891=29	181	526	3	26	0	8	0	0	0	0	2	19	0	0	-1	1	0	33.75	67.75	unknown
chr8	92186264	92186284	L1	92186264	NA12891	NA12891=18	NA	NA	15	3	15	3	0	15	0	0	0	0	0	0	0	1	1	24.29	54.39	duplication
chr8	94162471	94162487	ALU	94162471	NA12891	NA12891=31	317	361	11	20	0	2	0	0	0	0	4	25	0	0	-1	1	0	33.7	43	duplication
chr8	96467761	96467784	ALU	96467778	NA12891	NA12891=63	369	447	7	56	0	11	0	0	0	0	6	46	0	0	-1	1	0	33.57	59.27	unknown
chr8	105900456	105900483	ALU	105900483	NA12891	NA12891=23	320	311	19	4	4	0	0	0	0	0	0	19	0	-1	0	0	1	31.83	59.25	unknown
chr8	107207878	107207892	ALU	107207878	NA12891	NA12891=47	734	320	17	30	0	5	0	0	0	0	2	40	0	0	-1	1	0	32.87	64.8	duplication
chr8	108123086	108123103	ALU	108123086	NA12891	NA12891=10	NA	NA	3	7	3	7	0	0	7	0	0	0	0	0	0	1	1	23.04	45.8	duplication
chr8	109135925	109135935	SVA	109135928	NA12891	NA12891=12	327	294	4	8	0	0	0	0	0	0	2	10	0	-1	-1	-1	-1	-1	-1	duplication
chr8	110079084	110079100	ALU	110079084	NA12891	NA12891=16	144	169	8	8	5	3	0	0	3	0	0	8	0	0	0	1	1	31.28	50.88	duplication
chr8	110101592	110101605	ALU	110101592	NA12891	NA12891=36	245	257	22	14	1	5	0	1	0	0	0	30	0	0	0	1	1	31.01	52.33	duplication
chr8	110349297	110349310	ALU	110349297	NA12891	NA12891=27	313	339	6	21	1	8	0	1	0	0	0	18	0	0	0	1	1	31.35	55.89	duplication
chr8	110370881	110370892	ALU	110370886	NA12891	NA12891=36	291	423	22	14	7	0	0	0	0	0	17	12	0	-1	0	0	1	34.16	68.71	duplication
chr8	111644252	111644268	ALU	111644252	NA12891	NA12891=31	288	288	11	20	1	2	0	1	0	0	2	26	0	0	0	1	1	27.56	58.33	duplication
chr8	114792908	114792929	ALU	114792908	NA12891	NA12891=24	101	288	2	22	1	10	0	1	0	0	6	6	1	0	0	1	1	32.98	58.36	duplication
chr8	115604468	115604486	ALU	115604486	NA12891	NA12891=36	422	542	22	14	4	0	0	0	0	0	2	30	0	-1	0	0	1	33.31	54	duplication
chr8	117046997	117047019	ALU	117047019	NA12891	NA12891=72	593	338	53	19	11	0	0	0	0	0	3	56	2	-1	0	0	1	33.23	53.18	duplication
chr8	118283751	118283777	L1	118283777	NA12891	NA12891=60	213	329	11	49	0	8	0	0	0	0	4	48	0	0	-1	1	0	34.17	60.63	unknown
chr8	122663370	122663385	ALU	122663370	NA12891	NA12891=9	NA	178	3	6	3	2	0	0	2	0	0	3	1	0	0	1	1	26.28	57.4	duplication
chr8	122731007	122731020	ALU	122731007	NA12891	NA12891=31	290	468	10	21	1	3	0	1	0	0	3	24	0	0	0	1	1	29.26	48.5	duplication
chr8	124431314	124431349	L1	124431328	NA12891	NA12891=5	36	35	4	1	0	0	0	0	0	0	2	3	0	-1	-1	-1	-1	-1	-1	duplication
chr8	125889951	125889976	ALU	125889957	NA12891	NA12891=28	241	434	7	21	0	7	0	0	0	0	0	21	0	0	-1	1	0	31.77	64	duplication
chr8	126024103	126024110	ALU	126024103	NA12891	NA12891=16	245	256	6	10	0	2	0	0	0	0	2	12	0	0	-1	1	0	33.09	57.5	duplication
chr8	127865466	127865479	ALU	127865466	NA12891	NA12891=39	612	319	30	9	12	1	0	0	1	0	0	26	0	0	3	1	0.92	31.8	61.85	duplication
chr8	128356652	128356667	ALU	128356652	NA12891	NA12891=21	461	424	16	5	4	2	0	0	2	0	2	13	0	0	0	1	1	29.58	45.67	duplication
chr8	129244922	129244928	ALU	129244928	NA12891	NA12891=49	473	283	20	29	0	3	0	0	0	0	1	45	0	0	-1	1	0	31.8	64.67	unknown
chr8	129708015	129708037	ALU	129708036	NA12891	NA12891=25	386	358	19	6	6	0	0	0	0	0	5	14	0	-1	0	0	1	32.51	53	duplication
chr8	131041235	131041250	L1	131041235	NA12891	NA12891=64	346	395	44	20	6	0	0	0	0	0	3	55	0	-1	0	0	1	34.14	56	unknown
chr8	138295183	138295195	ALU	138295183	NA12891	NA12891=38	NA	366	1	37	1	7	0	1	0	0	1	29	0	0	0	1	1	29.5	48.88	duplication
chr8	141048060	141048086	ALU	141048062	NA12891	NA12891=24	288	304	19	5	7	0	0	0	0	0	2	15	0	-1	0	0	1	29.87	53.57	unknown
chr9	262450	262463	ALU	262463	NA12891	NA12891=28	338	242	21	7	3	0	0	0	0	0	1	24	0	-1	0	0	1	30.19	46.33	duplication
chr9	4265417	4265481	L1	4265417	NA12891	NA12891=55	346	173	50	5	6	0	0	0	0	0	0	48	1	-1	0	0	1	34.06	55.33	unknown
chr9	6780313	6780332	ALU	6780322	NA12891	NA12891=21	267	311	12	9	0	0	0	0	0	0	9	12	0	-1	-1	-1	-1	-1	-1	duplication
chr9	7852523	7852538	ALU	7852523	NA12891	NA12891=61	488	560	41	20	10	1	0	0	1	0	2	48	0	0	0	1	1	32.11	47.55	duplication
chr9	16682264	16682302	ALU	16682299	NA12891	NA12891=33	217	437	13	20	0	3	0	0	0	0	2	27	1	0	-1	1	0	32.56	60.33	unknown
chr9	21109517	21109529	ALU	21109523	NA12891	NA12891=21	101	287	1	20	0	6	0	0	0	0	0	15	0	0	-1	1	0	33.52	64.5	unknown
chr9	21261939	21261949	ALU	21261939	NA12891	NA12891=40	294	251	25	15	5	1	0	0	1	0	1	33	0	0	0	1	1	30.72	63.5	duplication
chr9	22288672	22288707	ALU	22288707	NA12891	NA12891=45	200	466	5	40	0	8	0	0	0	0	0	37	0	0	-1	1	0	32.81	54.63	unknown
chr9	27922106	27922148	L1	27922128	NA12891	NA12891=7	194	41	3	4	0	0	0	0	0	0	5	2	0	-1	-1	-1	-1	-1	-1	duplication
chr9	28195384	28195390	ALU	28195389	NA12891	NA12891=17	226	132	15	2	3	0	0	0	0	0	0	14	0	-1	0	0	1	31.03	59	duplication
chr9	32463887	32463894	L1	32463894	NA12891	NA12891=68	520	484	33	35	4	9	0	4	0	0	3	52	0	0	0	1	1	27.65	48	deletion
chr9	34703683	34703701	SVA	34703685	NA12891	NA12891=41	346	232	28	13	0	3	0	0	0	0	3	35	0	0	-1	1	0	32.41	45	duplication
chr9	37594228	37594234	ALU	37594234	NA12891	NA12891=76	387	481	36	40	0	5	0	0	0	0	24	47	0	0	-1	1	0	33.11	51.4	unknown
chr9	38767760	38767774	ALU	38767760	NA12891	NA12891=69	313	530	45	24	11	1	0	0	1	0	1	56	0	0	0	1	1	30.48	52.92	duplication
chr9	67069936	67070169	ALU	67070052	NA12891	NA12891=8	147	101	7	1	0	0	0	0	0	0	2	6	0	-1	-1	-1	-1	-1	-1	unknown
chr9	75231530	75231546	ALU	75231530	NA12891	NA12891=56	291	279	45	11	13	1	0	0	1	0	5	37	0	0	0	1	1	29.64	59.71	duplication
chr9	75262705	75262810	SVA	75262760	NA12891	NA12891=12	242	100	11	1	0	0	0	0	0	0	0	12	0	-1	-1	-1	-1	-1	-1	unknown
chr9	75415636	75415650	ALU	75415636	NA12891	NA12891=33	462	221	21	12	4	7	0	4	0	0	1	21	0	0	3	1	0.75	27.44	61.55	duplication
chr9	82082773	82082801	L1	82082777	NA12891	NA12891=45	528	489	9	36	0	8	0	0	0	0	1	35	1	0	-1	1	0	34.49	51.75	duplication
chr9	93057511	93057522	ALU	93057511	NA12891	NA12891=44	434	522	16	28	1	7	0	1	0	0	0	36	0	0	0	1	1	27.93	53.38	duplication
chr9	93194530	93194544	ALU	93194530	NA12891	NA12891=23	158	238	8	15	3	9	0	3	0	0	2	9	0	0	0	1	1	33.8	50.58	duplication
chr9	96371372	96371392	ALU	96371372	NA12891	NA12891=30	402	477	11	19	0	3	0	0	0	0	8	19	0	0	-1	1	0	33.78	51	duplication
chr9	97314209	97314256	ALU	97314209	NA12891	NA12891=21	325	211	13	8	6	1	0	0	1	0	2	12	0	0	0	1	1	33.43	56	duplication
chr9	97387402	97387416	ALU	97387402	NA12891	NA12891=34	384	214	15	19	5	3	0	0	3	0	0	26	0	0	0	1	1	31.73	51.38	duplication
chr9	103223380	103223406	ALU	103223388	NA12891	NA12891=31	416	397	15	16	0	2	0	0	0	0	2	27	0	0	-1	1	0	32.75	71	duplication
chr9	105450599	105450619	ALU	105450619	NA12891	NA12891=23	271	434	17	6	2	0	0	0	0	0	2	19	0	-1	0	0	1	33.2	45	duplication
chr9	106244160	106244201	ALU	106244168	NA12891	NA12891=34	241	401	8	26	0	8	0	0	0	0	1	25	0	0	-1	1	0	30.06	52.75	unknown
chr9	109235154	109235258	ALU	109235258	NA12891	NA12891=21	305	317	5	16	0	2	0	0	0	0	0	19	0	0	-1	1	0	33.69	39	unknown
chr9	113491523	113491536	ALU	113491523	NA12891	NA12891=24	279	465	13	11	3	1	0	0	1	0	0	20	0	0	0	1	1	26.35	54	duplication
chr9	113571215	113571233	ALU	113571224	NA12891	NA12891=20	377	292	8	12	0	0	0	0	0	0	0	20	0	-1	-1	-1	-1	-1	-1	unknown
chr9	114869025	114869043	ALU	114869043	NA12891	NA12891=17	343	353	14	3	4	0	0	0	0	0	0	13	0	-1	0	0	1	29.04	59	duplication
chr9	117928262	117928281	ALU	117928262	NA12891	NA12891=66	449	601	39	27	9	2	0	0	2	0	4	51	0	0	0	1	1	33.51	59.73	duplication
chr9	118509722	118509733	ALU	118509730	NA12891	NA12891=26	369	277	10	16	0	6	0	0	0	0	0	20	0	0	-1	1	0	31.49	64.17	unknown
chr9	123055167	123055184	ALU	123055170	NA12891	NA12891=24	377	389	3	21	0	3	0	0	0	0	2	19	0	0	-1	1	0	32.32	46.33	duplication
chr9	128980160	128980176	ALU	128980160	NA12891	NA12891=19	239	156	9	10	2	5	0	0	5	0	1	11	0	0	0	1	1	19.89	60.86	duplication
chr9	134289806	134289821	SVA	134289808	NA12891	NA12891=13	272	101	12	1	0	0	0	0	0	0	0	13	0	-1	-1	-1	-1	-1	-1	unknown
chr10	2077542	2077560	ALU	2077542	NA12891	NA12891=48	296	208	32	16	11	2	0	0	2	0	1	34	0	0	0	1	1	33.47	64.92	duplication
chr10	2240994	2241011	ALU	2241011	NA12891	NA12891=20	269	189	14	6	4	0	0	0	0	0	1	15	0	-1	0	0	1	33.69	57	duplication
chr10	3083754	3083763	SVA	3083763	NA12891	NA12891=20	243	221	13	7	7	0	0	0	0	0	4	9	0	-1	0	0	1	34.06	50.57	duplication
chr10	8060918	8060957	L1	8060937	NA12891	NA12891=5	41	35	4	1	0	0	0	0	0	0	5	0	0	-1	-1	-1	-1	-1	-1	duplication
chr10	9474846	9474855	ALU	9474846	NA12891	NA12891=59	255	464	11	48	2	11	0	2	0	0	3	43	0	0	0	1	1	29.84	57.54	duplication
chr10	9510981	9510994	ALU	9510981	NA12891	NA12891=57	371	590	17	40	3	8	0	3	0	0	2	44	0	0	4	1	0.67	27.7	54.55	duplication
chr10	9683657	9683707	ALU	9683707	NA12891	NA12891=28	540	261	19	9	5	0	0	0	0	0	0	23	0	-1	0	0	1	33.17	62.6	duplication
chr10	9904386	9904398	ALU	9904392	NA12891	NA12891=58	585	300	15	43	0	7	0	0	0	0	15	36	0	0	-1	1	0	33.72	55	duplication
chr10	10135356	10135369	ALU	10135356	NA12891	NA12891=47	462	296	16	31	1	7	0	1	0	0	4	35	0	0	0	1	1	31.02	48.13	duplication
chr10	14396683	14396698	ALU	14396683	NA12891	NA12891=22	356	300	17	5	3	1	0	0	1	0	1	17	0	0	0	1	1	29.3	55.5	duplication
chr10	14484801	14484814	ALU	14484801	NA12891	NA12891=47	575	233	38	9	13	1	0	0	1	0	2	31	0	0	0	1	1	32.95	53.71	duplication
chr10	25707686	25707704	L1	25707686	NA12891	NA12891=40	261	261	20	20	0	7	0	0	0	0	1	32	0	0	-1	1	0	33.9	55.86	duplication
chr10	26225935	26225949	ALU	26225935	NA12891	NA12891=29	397	479	22	7	6	1	0	0	1	0	8	14	0	0	0	1	1	33.46	57.14	duplication
chr10	26852976	26852988	ALU	26852982	NA12891	NA12891=48	661	412	26	22	0	0	0	0	0	0	6	42	0	-1	-1	-1	-1	-1	-1	duplication
chr10	27929914	27929930	ALU	27929918	NA12891	NA12891=30	411	264	15	15	0	3	0	0	0	0	3	24	0	0	-1	1	0	21.85	58.33	duplication
chr10	29102526	29102547	ALU	29102527	NA12891	NA12891=44	355	378	8	36	0	11	0	0	0	0	2	31	0	0	-1	1	0	32.3	55	duplication
chr10	29105283	29105298	ALU	29105298	NA12891	NA12891=46	333	383	24	22	4	0	0	0	0	0	1	41	0	-1	0	0	1	26.91	66.25	duplication
chr10	32674065	32674102	ALU	32674065	NA12891	NA12891=26	676	247	6	20	0	7	0	0	0	0	2	17	0	0	-1	1	0	31.77	54.86	duplication
chr10	35995054	35995068	ALU	35995054	NA12891	NA12891=20	147	271	7	13	1	4	0	1	0	0	0	15	0	0	0	1	1	28.58	64.4	duplication
chr10	36467291	36467306	ALU	36467291	NA12891	NA12891=35	296	250	10	25	1	7	0	1	0	0	1	26	0	0	0	1	1	32.27	51.63	duplication
chr10	36593621	36593634	ALU	36593621	NA12891	NA12891=41	276	259	17	24	3	6	0	3	0	0	4	28	0	0	0	1	1	25.12	61.33	duplication
chr10	48419943	48419952	ALU	48419943	NA12891	NA12891=34	515	NA	25	9	2	9	0	2	0	0	1	22	0	0	0	1	1	29.86	61	duplication
chr10	48419943	48419952	ALU	48419943	NA12891	NA12891=42	NA	456	2	40	2	9	0	2	0	0	0	31	0	0	0	1	1	29.86	61	duplication
chr10	54805955	54805970	ALU	54805955	NA12891	NA12891=75	288	419	28	47	2	13	0	2	0	0	6	54	0	1	0	0.92	1	31.54	56.73	duplication
chr10	55983280	55983306	ALU	55983280	NA12891	NA12891=22	262	312	7	15	1	9	0	1	0	0	1	11	0	0	0	1	1	29.95	54.4	duplication
chr10	56140314	56140323	ALU	56140323	NA12891	NA12891=29	452	198	20	9	3	0	0	0	0	0	1	25	0	-1	0	0	1	33.43	67.33	duplication
chr10	56664643	56664659	ALU	56664643	NA12891	NA12891=38	388	243	28	10	3	3	0	0	3	0	0	32	0	0	0	1	1	25.79	61	duplication
chr10	57974629	57974657	ALU	57974632	NA12891	NA12891=61	750	195	53	8	9	0	0	0	0	0	3	49	0	-1	0	0	1	30.6	54	unknown
chr10	58902199	58902214	ALU	58902199	NA12891	NA12891=28	462	193	20	8	6	2	0	0	2	0	2	18	0	0	0	1	1	28.88	62	duplication
chr10	59257949	59258032	L1	59257949	NA12891	NA12891=21	273	288	18	3	4	0	0	0	0	0	14	2	1	-1	0	0	1	33.06	45.5	unknown
chr10	60984903	60984921	ALU	60984921	NA12891	NA12891=24	259	262	18	6	4	0	0	0	0	0	0	20	0	-1	0	0	1	32.91	57.5	duplication
chr10	62124856	62124858	ALU	62124858	NA12891	NA12891=40	430	224	24	16	4	0	0	0	0	0	1	35	0	-1	0	0	1	33.35	53	duplication
chr10	64510897	64510899	ALU	64510899	NA12891	NA12891=22	261	96	21	1	5	0	0	0	0	0	0	17	0	-1	0	0	1	32.01	49.6	duplication
chr10	66837054	66837075	ALU	66837054	NA12891	NA12891=27	244	282	7	20	0	6	0	0	0	0	0	21	0	0	-1	1	0	32.16	61.5	duplication
chr10	67430978	67431007	ALU	67431003	NA12891	NA12891=41	679	271	36	5	7	0	0	0	0	0	0	34	0	-1	0	0	1	32.54	58.71	duplication
chr10	68217401	68217413	ALU	68217408	NA12891	NA12891=40	301	480	24	16	3	0	0	0	0	0	1	36	0	-1	0	0	1	29.14	56.67	duplication
chr10	68336758	68336769	ALU	68336758	NA12891	NA12891=48	244	446	19	29	1	7	0	1	0	0	1	39	0	0	0	1	1	31.89	54.63	duplication
chr10	69994887	69994906	ALU	69994887	NA12891	NA12891=74	533	717	44	30	6	1	0	0	1	0	2	65	0	0	0	1	1	26.59	61.71	duplication
chr10	71610177	71610401	ALU	71610288	NA12891	NA12891=24	359	79	23	1	0	0	0	0	0	0	1	23	0	-1	-1	-1	-1	-1	-1	unknown
chr10	85064593	85064607	ALU	85064593	NA12891	NA12891=13	NA	NA	3	10	3	10	0	3	0	0	0	0	0	0	4	1	0.67	25.57	61.85	duplication
chr10	89373687	89373692	ALU	89373688	NA12891	NA12891=40	568	313	22	18	0	0	0	0	0	0	2	38	0	-1	-1	-1	-1	-1	-1	unknown
chr10	89814958	89814977	ALU	89814976	NA12891	NA12891=62	350	235	54	8	15	0	0	0	0	0	4	43	0	-1	0	0	1	33.44	59.8	duplication
chr10	92215056	92215067	ALU	92215056	NA12891	NA12891=58	494	307	17	41	0	12	0	0	0	0	0	46	0	0	-1	1	0	31.81	57.42	duplication
chr10	92227496	92227511	ALU	92227496	NA12891	NA12891=52	413	426	16	36	2	11	0	2	0	0	2	37	0	0	0	1	1	28.97	55.31	duplication
chr10	94571243	94571336	ALU	94571288	NA12891	NA12891=19	170	348	4	15	0	0	0	0	0	0	0	19	0	-1	-1	-1	-1	-1	-1	unknown
chr10	97668521	97668538	ALU	97668521	NA12891	NA12891=52	509	248	41	11	8	1	0	0	1	0	1	42	0	0	0	1	1	30.4	52.89	duplication
chr10	105817208	105817214	ALU	105817214	NA12891	NA12891=36	539	488	23	13	4	0	0	0	0	0	1	31	0	-1	4	0	0.75	29.96	47.25	duplication
chr10	107891546	107891561	ALU	107891546	NA12891	NA12891=93	547	512	43	50	2	11	0	0	0	0	15	65	0	0	0	1	1	32.49	54.38	duplication
chr10	114073843	114073882	ALU	114073874	NA12891	NA12891=59	406	351	41	18	11	0	0	0	0	0	5	43	0	-1	0	0	1	32.75	54.73	duplication
chr10	117006327	117006342	ALU	117006327	NA12891	NA12891=72	321	631	28	44	2	9	0	2	0	0	22	39	0	0	0	1	1	33.71	55.27	duplication
chr10	117703739	117703796	ALU	117703755	NA12891	NA12891=23	454	361	6	17	0	7	0	0	0	0	1	15	0	0	-1	1	0	33.13	59.86	unknown
chr10	119720647	119720698	ALU	119720672	NA12891	NA12891=5	38	35	4	1	0	0	0	0	0	0	2	3	0	-1	-1	-1	-1	-1	-1	duplication
chr10	124455231	124455237	L1	124455231	NA12891	NA12891=36	647	692	21	15	3	0	0	0	0	0	1	32	0	-1	0	0	1	34.17	56	unknown
chr10	124735990	124736004	ALU	124735990	NA12891	NA12891=82	428	614	49	33	4	1	0	0	1	0	0	77	0	0	0	1	1	29.54	60.6	duplication
chr10	134288514	134288531	ALU	134288531	NA12891	NA12891=36	298	390	9	27	0	4	0	0	0	0	0	32	0	0	-1	1	0	33.13	46.5	unknown
chr10	135355282	135355318	SVA	135355296	NA12891	NA12891=6	240	102	3	3	0	0	0	0	0	0	2	4	0	-1	-1	-1	-1	-1	-1	unknown
chr11	428004	428014	ALU	428014	NA12891	NA12891=49	559	383	17	32	0	6	0	0	0	0	3	40	0	0	-1	1	0	33.19	60.67	unknown
chr11	5885138	5885154	ALU	5885146	NA12891	NA12891=34	382	302	20	14	0	0	0	0	0	0	7	27	0	-1	-1	-1	-1	-1	-1	duplication
chr11	7092786	7092804	ALU	7092800	NA12891	NA12891=38	474	347	23	15	9	0	0	0	0	0	1	28	0	-1	0	0	1	32.68	56.89	duplication
chr11	7352443	7352464	ALU	7352446	NA12891	NA12891=31	273	491	12	19	0	2	0	0	0	0	2	27	0	0	-1	1	0	34.08	66.5	duplication
chr11	7612679	7612702	ALU	7612697	NA12891	NA12891=71	445	387	40	31	6	0	0	0	0	0	2	63	0	-1	0	0	1	33.13	65	duplication
chr11	8839489	8839670	SVA	8839580	NA12891	NA12891=22	102	380	2	20	0	0	0	0	0	0	1	21	0	-1	-1	-1	-1	-1	-1	unknown
chr11	9906799	9906835	L1	9906818	NA12891	NA12891=6	34	38	1	5	0	0	0	0	0	0	3	3	0	-1	-1	-1	-1	-1	-1	duplication
chr11	13813034	13813103	ALU	13813034	NA12891	NA12891=31	331	291	23	8	5	0	0	0	0	0	0	26	0	-1	0	0	1	32.19	54.2	unknown
chr11	23270706	23270716	ALU	23270706	NA12891	NA12891=31	308	277	10	21	1	6	0	1	0	0	2	22	0	0	0	1	1	29.27	58.71	duplication
chr11	23358501	23358518	ALU	23358517	NA12891	NA12891=38	458	386	28	10	4	0	0	0	0	0	0	34	0	-1	0	0	1	33.02	53.5	duplication
chr11	23522799	23522810	ALU	23522804	NA12891	NA12891=27	290	248	17	10	3	0	0	0	0	0	3	21	0	-1	0	0	1	32.86	64	duplication
chr11	24792900	24792956	ALU	24792942	NA12891	NA12891=25	255	379	4	21	0	4	0	0	0	0	0	21	0	0	-1	1	0	33.25	65.25	unknown
chr11	25605123	25605138	ALU	25605123	NA12891	NA12891=74	549	305	44	30	7	2	0	0	0	0	3	62	0	0	0	1	1	31.97	57.78	duplication
chr11	26601624	26601649	ALU	26601649	NA12891	NA12891=33	358	472	5	28	0	5	0	0	0	0	5	23	0	0	-1	1	0	33.93	60.6	unknown
chr11	27039965	27039982	ALU	27039982	NA12891	NA12891=28	312	342	22	6	6	0	0	0	0	0	1	21	0	-1	0	0	1	33.36	45.33	duplication
chr11	32192486	32192497	ALU	32192486	NA12891	NA12891=32	453	395	19	13	7	4	0	0	4	0	2	19	0	0	0	1	1	26.04	55	duplication
chr11	33235099	33235112	ALU	33235105	NA12891	NA12891=29	269	439	7	22	0	5	0	0	0	0	5	19	0	0	-1	1	0	32.7	48.6	duplication
chr11	33670138	33670146	L1	33670138	NA12891	NA12891=40	348	240	34	6	5	0	0	0	0	0	4	31	0	-1	0	0	1	34.16	56.2	unknown
chr11	36340037	36340047	ALU	36340037	NA12891	NA12891=26	496	302	6	20	0	8	0	0	0	0	0	18	0	0	-1	1	0	31.28	56.25	duplication
chr11	37706275	37706295	ALU	37706275	NA12891	NA12891=46	396	118	43	3	12	1	0	0	1	0	5	28	0	0	0	1	1	31.7	46.23	duplication
chr11	38801027	38801075	ALU	38801075	NA12891	NA12891=45	425	327	31	14	7	0	0	0	0	0	4	34	0	-1	0	0	1	31.55	54.86	duplication
chr11	40494004	40494018	ALU	40494018	NA12891	NA12891=20	624	500	15	5	2	0	0	0	0	0	2	16	0	-1	0	0	1	33	58	duplication
chr11	43356955	43356969	L1	43356960	NA12891	NA12891=25	289	207	16	9	0	0	0	0	0	0	6	18	1	-1	-1	-1	-1	-1	-1	unknown
chr11	43877439	43877448	ALU	43877439	NA12891	NA12891=27	341	321	7	20	2	8	0	2	0	0	3	14	0	0	0	1	1	32.85	54.2	duplication
chr11	45315246	45315256	ALU	45315246	NA12891	NA12891=23	278	229	8	15	1	2	0	1	0	0	1	19	0	0	0	1	1	33.02	55.67	duplication
chr11	48933109	48933125	ALU	48933109	NA12891	NA12891=95	408	530	31	64	1	13	0	1	0	0	11	70	0	0	0	1	1	33.87	51.64	duplication
chr11	49655809	49655822	ALU	49655809	NA12891	NA12891=48	287	563	11	37	2	9	0	2	0	0	2	35	0	5	4	0.89	0.5	28.18	60.91	duplication
chr11	56303345	56303370	ALU	56303363	NA12891	NA12891=33	288	192	25	8	7	0	0	0	0	0	6	20	0	-1	0	0	1	33.58	48.29	duplication
chr11	57774111	57774121	ALU	57774111	NA12891	NA12891=10	NA	217	6	4	6	1	0	0	1	0	0	2	1	0	0	1	1	23.99	57.29	duplication
chr11	58171837	58171849	L1	58171837	NA12891	NA12891=62	447	539	38	24	6	1	0	0	1	0	3	52	0	0	0	1	1	33.65	59	duplication
chr11	61145201	61145218	ALU	61145201	NA12891	NA12891=79	438	458	30	49	0	10	0	0	0	0	2	67	0	0	-1	1	0	33.15	57.4	duplication
chr11	61158720	61158758	L1	61158740	NA12891	NA12891=9	39	39	5	4	0	0	0	0	0	0	6	3	0	-1	-1	-1	-1	-1	-1	duplication
chr11	65503475	65503489	ALU	65503475	NA12891	NA12891=49	331	314	21	28	1	6	0	1	0	0	3	39	0	0	0	1	1	30.96	56	duplication
chr11	66161993	66162089	SVA	66162040	NA12891	NA12891=23	87	221	1	22	0	0	0	0	0	0	0	23	0	-1	-1	-1	-1	-1	-1	unknown
chr11	72320909	72320922	ALU	72320922	NA12891	NA12891=25	490	225	21	4	4	0	0	0	0	0	1	20	0	-1	0	0	1	30.76	57.75	duplication
chr11	76990570	76990591	ALU	76990570	NA12891	NA12891=47	242	663	21	26	0	9	0	0	0	0	1	37	0	0	-1	1	0	31.69	55.33	duplication
chr11	79191608	79191629	ALU	79191613	NA12891	NA12891=72	418	397	29	43	0	5	0	0	0	0	4	63	0	0	-1	1	0	33.62	54.2	duplication
chr11	81283858	81283872	ALU	81283867	NA12891	NA12891=34	298	474	11	23	0	2	0	0	0	0	5	27	0	0	-1	1	0	33.39	58.5	unknown
chr11	85542963	85542980	ALU	85542967	NA12891	NA12891=60	236	392	10	50	0	5	0	0	0	0	10	45	0	0	-1	1	0	33.48	57.4	duplication
chr11	88379753	88379774	ALU	88379774	NA12891	NA12891=47	289	332	42	5	12	0	0	0	0	0	1	34	0	-1	0	0	1	33.12	52.83	duplication
chr11	92608484	92608491	ALU	92608491	NA12891	NA12891=33	475	402	22	11	3	0	0	0	0	0	2	28	0	-1	0	0	1	33.55	51.67	duplication
chr11	94684369	94684375	L1	94684375	NA12891	NA12891=43	301	289	34	9	5	1	0	0	1	0	1	36	0	0	0	1	1	30.33	71.17	deletion
chr11	98774684	98774702	ALU	98774702	NA12891	NA12891=28	403	351	22	6	8	0	0	0	0	0	1	19	0	-1	0	0	1	33.06	48.38	duplication
chr11	100781393	100781400	ALU	100781393	NA12891	NA12891=40	326	420	24	16	5	0	0	0	0	0	0	35	0	-1	0	0	1	33	48.4	unknown
chr11	102169750	102169767	ALU	102169753	NA12891	NA12891=23	272	303	9	14	0	5	0	0	0	0	0	18	0	0	-1	1	0	33.85	61.2	duplication
chr11	102348312	102348326	ALU	102348312	NA12891	NA12891=10	96	136	2	8	1	6	0	1	0	0	0	3	0	0	0	1	1	30.49	51.14	duplication
chr11	103201265	103201267	ALU	103201264	NA12891	NA12891=29	364	362	16	13	0	0	0	0	0	0	10	19	0	-1	-1	-1	-1	-1	-1	unknown
chr11	103792582	103792604	ALU	103792604	NA12891	NA12891=35	632	286	27	8	3	0	0	0	0	0	21	11	0	-1	0	0	1	33.36	62.33	duplication
chr11	104144734	104144748	ALU	104144734	NA12891	NA12891=23	460	191	17	6	5	1	0	0	1	0	0	17	0	0	0	1	1	28.88	57.83	duplication
chr11	104556128	104556130	L1	104556128	NA12891	NA12891=46	224	538	15	31	3	6	0	3	0	0	2	35	0	0	0	1	1	33.68	48.89	duplication
chr11	104786590	104786608	ALU	104786590	NA12891	NA12891=49	437	276	40	9	8	3	0	0	3	0	0	38	0	0	0	1	1	27.3	53.91	duplication
chr11	106170467	106170481	ALU	106170467	NA12891	NA12891=43	289	564	31	12	10	3	0	0	3	0	0	30	0	0	0	1	1	30.88	51.23	duplication
chr11	110377889	110377896	L1	110377888	NA12891	NA12891=29	318	631	15	14	0	0	0	0	0	0	1	28	0	-1	-1	-1	-1	-1	-1	duplication
chr11	117683444	117683535	ALU	117683506	NA12891	NA12891=26	454	199	16	10	3	0	0	0	0	0	0	23	0	-1	0	0	1	33.62	59	unknown
chr11	122053552	122053582	ALU	122053552	NA12891	NA12891=17	280	271	6	11	0	2	0	0	0	0	2	13	0	0	-1	1	0	33.65	73	duplication
chr11	126903170	126903186	ALU	126903172	NA12891	NA12891=41	372	370	15	26	0	3	0	0	0	0	14	24	0	0	-1	1	0	29.32	60.67	duplication
chr11	126941117	126941122	ALU	126941117	NA12891	NA12891=28	197	327	10	18	0	6	0	0	0	0	1	21	0	0	-1	1	0	32.17	55	duplication
chr11	127740934	127741355	ALU	127741144	NA12891	NA12891=11	443	101	10	1	0	0	0	0	0	0	0	11	0	-1	-1	-1	-1	-1	-1	unknown
chr11	130675910	130675924	ALU	130675910	NA12891	NA12891=107	326	544	71	36	9	1	0	0	1	0	23	74	0	0	0	1	1	31.14	55.9	duplication
chr11	134305642	134305647	L1	134305647	NA12891	NA12891=100	398	466	36	64	8	19	0	8	0	0	2	71	0	0	0	1	1	33.53	59.04	deletion
chr12	2089798	2089838	ALU	2089818	NA12891	NA12891=19	506	292	6	13	0	0	0	0	0	0	11	8	0	-1	-1	-1	-1	-1	-1	unknown
chr12	4770874	4770885	ALU	4770874	NA12891	NA12891=40	585	641	19	21	1	4	0	1	0	0	1	34	0	0	0	1	1	29.57	55.2	duplication
chr12	4843816	4843914	ALU	4843865	NA12891	NA12891=14	258	160	9	5	0	0	0	0	0	0	2	12	0	-1	-1	-1	-1	-1	-1	unknown
chr12	5769592	5769609	ALU	5769592	NA12891	NA12891=31	446	178	25	6	3	1	0	0	1	0	1	26	0	0	0	1	1	27.99	57.25	duplication
chr12	7603968	7603983	ALU	7603968	NA12891	NA12891=58	270	370	11	47	1	18	0	1	0	0	2	37	0	0	0	1	1	31.11	66.53	duplication
chr12	7830041	7830054	ALU	7830041	NA12891	NA12891=44	586	357	17	27	1	5	0	1	0	0	7	31	0	0	0	1	1	28.76	59.33	duplication
chr12	9369217	9369239	ALU	9369239	NA12891	NA12891=42	352	311	29	13	5	0	0	0	0	0	0	37	0	-1	0	0	1	29.21	61.4	duplication
chr12	9871138	9871175	ALU	9871146	NA12891	NA12891=16	270	276	7	9	0	2	0	0	0	0	2	12	0	0	-1	1	0	32.34	53.5	unknown
chr12	10234184	10234202	ALU	10234184	NA12891	NA12891=77	355	512	30	47	1	8	0	1	0	0	3	65	0	0	0	1	1	29.2	52.44	duplication
chr12	11179044	11179075	ALU	11179060	NA12891	NA12891=21	535	433	12	9	0	0	0	0	0	0	6	15	0	-1	-1	-1	-1	-1	-1	unknown
chr12	11219179	11219330	L1	11219254	NA12891	NA12891=11	223	101	10	1	0	0	0	0	0	0	9	2	0	-1	-1	-1	-1	-1	-1	unknown
chr12	12933677	12933679	L1	12933679	NA12891	NA12891=64	289	411	21	43	0	11	0	0	0	0	4	49	0	0	-1	1	0	34.95	57.55	unknown
chr12	14173869	14173880	ALU	14173869	NA12891	NA12891=29	316	442	7	22	0	4	0	0	0	0	1	24	0	0	-1	1	0	33.38	66	duplication
chr12	15104647	15104665	ALU	15104647	NA12891	NA12891=29	287	349	17	12	4	0	0	0	0	0	2	22	1	-1	0	0	1	32.79	45.5	unknown
chr12	18368683	18368809	ALU	18368809	NA12891	NA12891=32	566	252	19	13	4	0	0	0	0	0	0	28	0	-1	0	0	1	29.98	60	duplication
chr12	18896170	18896187	ALU	18896187	NA12891	NA12891=45	412	258	36	9	10	0	0	0	0	0	4	31	0	-1	0	0	1	33.62	50.4	duplication
chr12	19806169	19806222	ALU	19806222	NA12891	NA12891=25	399	287	20	5	8	0	0	0	0	0	1	16	0	-1	0	0	1	32.79	59.5	duplication
chr12	20908670	20908685	ALU	20908670	NA12891	NA12891=66	454	421	20	46	1	10	0	1	0	0	4	51	0	0	0	1	1	30.19	52	duplication
chr12	22123782	22123796	ALU	22123782	NA12891	NA12891=55	459	306	22	33	2	3	0	2	0	0	3	47	0	0	0	1	1	23.57	63.6	duplication
chr12	24451725	24451733	ALU	24451728	NA12891	NA12891=37	430	261	26	11	0	0	0	0	0	0	1	36	0	-1	-1	-1	-1	-1	-1	duplication
chr12	24989944	24990136	ALU	24990040	NA12891	NA12891=5	264	108	2	3	0	0	0	0	0	0	1	4	0	-1	-1	-1	-1	-1	-1	unknown
chr12	25462934	25462986	ALU	25462949	NA12891	NA12891=15	316	267	11	4	7	0	0	0	0	0	4	4	0	-1	0	0	1	32.23	50.43	unknown
chr12	26697598	26697612	ALU	26697598	NA12891	NA12891=55	149	382	5	50	2	16	0	2	0	0	1	36	0	0	0	1	1	31.16	56.78	duplication
chr12	26958651	26958702	ALU	26958676	NA12891	NA12891=11	601	109	9	2	0	0	0	0	0	0	4	7	0	-1	-1	-1	-1	-1	-1	unknown
chr12	27864795	27864811	ALU	27864795	NA12891	NA12891=55	425	532	13	42	1	5	0	1	0	0	1	48	0	0	0	1	1	29.37	55.67	duplication
chr12	28288997	28289000	ALU	28289000	NA12891	NA12891=46	512	243	39	7	9	0	0	0	0	0	3	34	0	-1	0	0	1	33.54	51.11	duplication
chr12	30420645	30420657	ALU	30420645	NA12891	NA12891=36	295	533	7	29	1	6	0	1	0	0	8	21	0	0	0	1	1	28.82	53.57	duplication
chr12	30471040	30471069	ALU	30471069	NA12891	NA12891=29	505	324	18	11	3	0	0	0	0	0	0	26	0	-1	0	0	1	33.83	65	duplication
chr12	31120697	31120730	ALU	31120730	NA12891	NA12891=29	228	527	4	25	0	3	0	0	0	0	1	25	0	0	-1	1	0	33.2	51.67	unknown
chr12	32076427	32076443	ALU	32076427	NA12891	NA12891=24	473	173	16	8	2	0	0	0	0	0	0	22	0	-1	0	0	1	27	66	unknown
chr12	32358548	32358648	ALU	32358598	NA12891	NA12891=19	132	423	6	13	0	0	0	0	0	0	2	17	0	-1	-1	-1	-1	-1	-1	unknown
chr12	40672982	40673012	ALU	40673009	NA12891	NA12891=43	364	274	14	29	0	8	0	0	0	0	0	35	0	0	-1	1	0	30.88	61.75	unknown
chr12	40832796	40832808	ALU	40832796	NA12891	NA12891=18	456	194	14	4	3	0	0	0	0	0	1	14	0	-1	0	0	1	32.09	69	unknown
chr12	41847708	41847723	ALU	41847708	NA12891	NA12891=60	576	311	32	28	10	8	0	0	8	0	8	34	0	0	0	1	1	30.41	56.78	duplication
chr12	42432010	42432019	ALU	42432013	NA12891	NA12891=23	402	239	16	7	3	0	0	0	0	0	0	20	0	-1	0	0	1	32.29	49.67	duplication
chr12	43717928	43717946	ALU	43717928	NA12891	NA12891=39	262	281	10	29	0	7	0	0	0	0	3	29	0	0	-1	1	0	31.65	58.14	duplication
chr12	45064359	45064377	ALU	45064359	NA12891	NA12891=45	545	216	36	9	10	1	0	0	1	0	2	31	1	0	0	1	1	30.47	59.36	duplication
chr12	45131093	45131151	ALU	45131134	NA12891	NA12891=24	229	211	10	14	0	3	0	0	0	0	1	20	0	0	-1	1	0	30.07	58	unknown
chr12	46175155	46175166	ALU	46175155	NA12891	NA12891=63	502	463	22	41	5	5	0	0	0	0	19	33	1	0	0	1	1	33.27	48.9	duplication
chr12	48312490	48312508	ALU	48312490	NA12891	NA12891=30	277	291	24	6	4	0	0	0	0	0	3	23	0	-1	0	0	1	29.05	54.75	unknown
chr12	48841825	48841828	L1	48841826	NA12891	NA12891=37	303	232	28	9	3	0	0	0	0	0	1	33	0	-1	0	0	1	33.78	54.33	duplication
chr12	55155745	55155869	ALU	55155808	NA12891	NA12891=9	255	133	6	3	0	0	0	0	0	0	0	9	0	-1	-1	-1	-1	-1	-1	unknown
chr12	58359050	58359114	ALU	58359071	NA12891	NA12891=28	448	236	17	11	6	0	0	0	0	0	4	18	0	-1	0	0	1	33.82	61.83	unknown
chr12	58458220	58458239	ALU	58458223	NA12891	NA12891=32	418	246	23	9	7	0	0	0	0	0	2	23	0	-1	0	0	1	33.11	52.86	unknown
chr12	59029067	59029077	SVA	59029072	NA12891	NA12891=35	226	319	7	28	0	0	0	0	0	0	2	33	0	-1	-1	-1	-1	-1	-1	duplication
chr12	59219042	59219062	ALU	59219062	NA12891	NA12891=81	281	535	51	30	16	0	0	0	0	0	4	61	0	-1	0	0	1	32.38	53.81	duplication
chr12	60677805	60677830	ALU	60677830	NA12891	NA12891=25	298	237	11	14	0	2	0	0	0	0	4	19	0	0	-1	1	0	33.11	59	unknown
chr12	61537938	61537953	ALU	61537938	NA12891	NA12891=16	125	245	4	12	1	6	0	1	0	0	0	9	0	0	0	1	1	30.2	57.43	duplication
chr12	61704121	61704147	ALU	61704147	NA12891	NA12891=24	379	290	19	5	7	0	0	0	0	0	0	17	0	-1	0	0	1	31.54	52.57	duplication
chr12	61838505	61838511	ALU	61838505	NA12891	NA12891=45	411	362	15	30	2	7	0	2	0	0	0	36	0	0	0	1	1	29.63	55.89	duplication
chr12	63630483	63630499	ALU	63630483	NA12891	NA12891=43	615	235	32	11	5	0	0	0	0	0	4	34	0	-1	0	0	1	33.44	48.8	unknown
chr12	67011573	67011593	ALU	67011584	NA12891	NA12891=31	288	258	11	20	0	0	0	0	0	0	3	28	0	-1	-1	-1	-1	-1	-1	duplication
chr12	71525460	71525514	ALU	71525479	NA12891	NA12891=34	456	213	25	9	2	0	0	0	0	0	2	30	0	-1	0	0	1	33.45	45	unknown
chr12	75931081	75931108	ALU	75931085	NA12891	NA12891=84	346	359	28	56	0	9	0	0	0	0	10	65	0	0	-1	1	0	31.33	62.22	duplication
chr12	76823040	76823059	ALU	76823058	NA12891	NA12891=78	509	496	46	32	11	0	0	0	0	0	0	67	0	-1	0	0	1	32.47	49	duplication
chr12	84086112	84086129	ALU	84086112	NA12891	NA12891=28	336	281	9	19	0	7	0	0	0	0	1	20	0	0	-1	1	0	32.48	64	duplication
chr12	87870814	87870823	ALU	87870814	NA12891	NA12891=63	380	554	31	32	2	10	0	2	0	0	2	49	0	0	0	1	1	31.21	54.42	duplication
chr12	88338159	88338170	ALU	88338159	NA12891	NA12891=48	329	286	34	14	12	1	0	0	1	0	4	31	0	0	2	1	0.92	29.98	54.62	duplication
chr12	88579483	88579486	ALU	88579483	NA12891	NA12891=6	148	NA	2	4	0	4	0	0	0	0	0	2	0	0	-1	1	0	26.04	49.5	duplication
chr12	95589465	95589473	ALU	95589465	NA12891	NA12891=10	NA	NA	8	2	8	2	0	0	0	0	0	0	0	0	0	1	1	33.37	52.3	duplication
chr12	96513721	96513738	ALU	96513721	NA12891	NA12891=15	257	231	3	12	1	5	0	1	0	0	0	8	1	0	0	1	1	33.37	58	duplication
chr12	96705362	96705379	ALU	96705362	NA12891	NA12891=32	240	300	5	27	0	10	0	0	0	0	0	22	0	0	-1	1	0	30.78	60.4	duplication
chr12	97550752	97550772	ALU	97550758	NA12891	NA12891=40	271	491	16	24	0	4	0	0	0	0	4	32	0	0	-1	1	0	33.96	58.25	unknown
chr12	101450680	101450682	ALU	101450680	NA12891	NA12891=16	279	296	5	11	0	0	0	0	0	0	0	16	0	-1	-1	-1	-1	-1	-1	duplication
chr12	105438356	105438466	ALU	105438378	NA12891	NA12891=23	283	151	19	4	7	0	0	0	0	0	0	16	0	-1	0	0	1	31.49	55.43	unknown
chr12	105830876	105830905	ALU	105830905	NA12891	NA12891=25	224	350	14	11	5	0	0	0	0	0	1	19	0	-1	0	0	1	29.88	59.6	duplication
chr12	109887636	109887650	ALU	109887636	NA12891	NA12891=11	NA	NA	10	1	10	1	0	0	1	0	0	0	0	0	1	1	0.9	29.51	57	duplication
chr12	115731077	115731093	ALU	115731077	NA12891	NA12891=84	317	497	37	47	1	9	0	1	0	0	2	72	0	0	0	1	1	31.47	52.6	duplication
chr12	117814432	117814443	L1	117814440	NA12891	NA12891=24	191	278	4	20	0	0	0	0	0	0	0	24	0	-1	-1	-1	-1	-1	-1	unknown
chr12	126802928	126802943	L1	126802928	NA12891	NA12891=56	358	358	28	28	2	5	0	2	0	0	1	48	0	0	0	1	1	34	50.14	duplication
chr12	126889863	126889868	ALU	126889863	NA12891	NA12891=26	217	259	6	20	0	3	0	0	0	0	0	23	0	0	-1	1	0	32.06	59.67	duplication
chr12	130455047	130455100	ALU	130455055	NA12891	NA12891=20	258	164	17	3	6	0	0	0	0	0	3	11	0	-1	0	0	1	33.28	50.83	unknown
chr12	133468848	133469089	ALU	133468998	NA12891	NA12891=20	330	305	3	17	0	4	0	0	0	0	0	16	0	0	-1	1	0	33.76	48	unknown
chr13	21894764	21894780	ALU	21894764	NA12891	NA12891=49	253	294	12	37	2	4	0	2	0	0	3	39	1	0	0	1	1	24.81	65.67	duplication
chr13	22188479	22188494	ALU	22188479	NA12891	NA12891=24	281	274	18	6	4	1	0	0	1	0	3	16	0	0	0	1	1	29.68	66.2	duplication
chr13	22530305	22530419	ALU	22530362	NA12891	NA12891=22	418	152	19	3	3	0	0	0	0	0	0	19	0	-1	0	0	1	33.57	40.67	unknown
chr13	25567799	25567918	ALU	25567810	NA12891	NA12891=20	318	217	8	12	0	3	0	0	0	0	1	16	0	0	-1	1	0	32.88	75.33	unknown
chr13	26816253	26816256	ALU	26816254	NA12891	NA12891=74	373	575	27	47	0	11	0	0	0	0	6	57	0	0	-1	1	0	33.71	67.27	unknown
chr13	27488105	27488126	L1	27488105	NA12891	NA12891=52	424	280	25	27	6	3	0	0	3	0	1	42	0	0	0	1	1	33.45	53.67	duplication
chr13	32706387	32706400	ALU	32706387	NA12891	NA12891=40	315	253	27	13	9	1	0	0	1	0	0	30	0	0	0	1	1	29.74	56.4	duplication
chr13	34738955	34738966	ALU	34738955	NA12891	NA12891=38	341	242	28	10	4	1	0	0	1	0	3	30	0	0	6	1	0.75	29.91	58.4	duplication
chr13	37949973	37949984	ALU	37949981	NA12891	NA12891=28	220	293	4	24	0	7	0	0	0	0	1	20	0	0	-1	1	0	31.62	52.43	unknown
chr13	38181993	38181996	ALU	38181992	NA12891	NA12891=20	332	146	17	3	0	0	0	0	0	0	0	20	0	-1	-1	-1	-1	-1	-1	duplication
chr13	42940068	42940093	ALU	42940088	NA12891	NA12891=62	340	243	49	13	9	0	0	0	0	0	4	49	0	-1	0	0	1	32.66	58.33	duplication
chr13	45426601	45426614	ALU	45426601	NA12891	NA12891=31	287	259	23	8	10	1	0	0	1	0	0	20	0	0	0	1	1	31.69	54.64	duplication
chr13	46268065	46268079	ALU	46268065	NA12891	NA12891=39	498	316	23	16	4	1	0	0	1	0	1	33	0	0	0	1	1	32.88	57.2	duplication
chr13	48109556	48109756	ALU	48109651	NA12891	NA12891=15	147	117	13	2	7	0	0	0	0	0	1	7	0	-1	0	0	1	33.91	50.43	unknown
chr13	50042750	50042756	ALU	50042750	NA12891	NA12891=35	425	501	13	22	0	4	0	0	0	0	0	31	0	0	-1	1	0	33.45	52.75	duplication
chr13	50173356	50173361	ALU	50173360	NA12891	NA12891=20	397	170	15	5	0	0	0	0	0	0	0	20	0	-1	-1	-1	-1	-1	-1	unknown
chr13	53433776	53433800	ALU	53433776	NA12891	NA12891=14	194	333	2	12	0	5	0	0	0	0	0	9	0	0	-1	1	0	32.29	53.8	duplication
chr13	56186559	56186576	ALU	56186559	NA12891	NA12891=60	559	367	18	42	2	9	0	2	0	0	2	47	0	0	0	1	1	29.58	60.82	duplication
chr13	59396879	59396894	ALU	59396879	NA12891	NA12891=78	239	511	32	46	2	10	0	2	0	0	18	48	0	0	1	1	0.5	29.81	59.5	duplication
chr13	61162456	61162472	ALU	61162456	NA12891	NA12891=75	488	473	29	46	2	8	0	2	0	0	9	56	0	0	0	1	1	30.43	55.1	duplication
chr13	61462329	61462352	L1	61462331	NA12891	NA12891=78	652	442	43	35	0	7	0	0	0	0	10	60	1	0	-1	1	0	33.54	60.29	duplication
chr13	62721065	62721074	ALU	62721065	NA12891	NA12891=28	496	195	25	3	10	1	0	0	1	0	9	8	0	0	0	1	1	30.86	55.82	duplication
chr13	66014501	66014524	ALU	66014522	NA12891	NA12891=26	306	266	18	8	3	0	0	0	0	0	3	20	0	-1	0	0	1	32	45.67	duplication
chr13	67903454	67903471	ALU	67903454	NA12891	NA12891=56	381	463	16	40	1	18	0	1	0	0	1	35	1	0	0	1	1	32.68	53.84	duplication
chr13	69670751	69670764	ALU	69670751	NA12891	NA12891=12	101	101	3	9	2	7	0	2	0	0	1	1	1	0	0	1	1	23.65	54.67	duplication
chr13	70056949	70056965	ALU	70056949	NA12891	NA12891=18	216	353	6	12	0	2	0	0	0	0	1	15	0	0	-1	1	0	33.1	43	duplication
chr13	71142393	71142404	ALU	71142393	NA12891	NA12891=12	NA	294	1	11	1	3	0	1	0	0	0	8	0	0	0	1	1	16.22	52	duplication
chr13	72851428	72851448	ALU	72851429	NA12891	NA12891=35	265	268	17	18	0	6	0	0	0	0	0	29	0	0	-1	1	0	33.34	65.5	duplication
chr13	78584556	78584663	ALU	78584663	NA12891	NA12891=41	101	361	3	38	0	14	0	0	0	0	1	26	0	0	-1	1	0	31.49	60.86	unknown
chr13	78651671	78651687	ALU	78651671	NA12891	NA12891=60	330	450	43	17	11	3	0	0	3	0	3	43	0	0	0	1	1	32.77	56.57	duplication
chr13	79259787	79259800	L1	79259787	NA12891	NA12891=107	421	759	32	75	1	11	0	1	0	0	11	84	0	0	0	1	1	34.3	57.92	duplication
chr13	79271589	79271605	ALU	79271601	NA12891	NA12891=47	558	258	35	12	3	0	0	0	0	0	2	42	0	-1	0	0	1	31.11	48	duplication
chr13	81810172	81810192	ALU	81810172	NA12891	NA12891=27	217	480	13	14	2	3	0	0	3	0	2	20	0	0	0	1	1	29.82	51.2	duplication
chr13	85820336	85820352	ALU	85820336	NA12891	NA12891=59	388	221	44	15	13	1	0	0	1	0	2	43	0	0	1	1	0.92	31.89	57.86	duplication
chr13	85871596	85871614	L1	85871601	NA12891	NA12891=103	352	843	36	67	0	15	0	0	0	0	4	83	1	0	-1	1	0	34.38	59	duplication
chr13	86166444	86166446	ALU	86166444	NA12891	NA12891=15	184	207	8	7	2	4	0	2	0	0	1	8	0	0	0	1	1	30.02	51.33	duplication
chr13	86340149	86340152	L1	86340152	NA12891	NA12891=59	572	421	25	34	4	10	0	4	0	0	3	42	0	0	0	1	1	34.58	51	deletion
chr13	87307457	87307494	L1	87307472	NA12891	NA12891=5	36	37	3	2	0	0	0	0	0	0	3	2	0	-1	-1	-1	-1	-1	-1	duplication
chr13	87392944	87392969	ALU	87392944	NA12891	NA12891=43	412	386	12	31	3	9	0	3	0	0	1	29	1	0	8	1	0.67	27.38	63.5	duplication
chr13	87696240	87696257	ALU	87696240	NA12891	NA12891=30	202	319	11	19	5	1	0	0	1	0	2	21	1	0	2	1	0.8	26.51	64.67	duplication
chr13	90550538	90550575	ALU	90550575	NA12891	NA12891=30	358	329	23	7	4	0	0	0	0	0	1	25	0	-1	0	0	1	33.3	68	duplication
chr13	90947642	90947654	ALU	90947642	NA12891	NA12891=30	411	340	10	20	2	2	0	2	0	0	1	25	0	0	0	1	1	27.82	48.25	duplication
chr13	91149408	91149424	L1	91149408	NA12891	NA12891=14	NA	NA	9	5	9	5	0	9	0	0	0	0	0	0	0	1	1	24.99	50.71	duplication
chr13	91626221	91626236	L1	91626231	NA12891	NA12891=127	408	619	81	46	23	0	0	0	0	0	1	102	1	-1	0	0	1	34.62	57.87	duplication
chr13	92161658	92161674	ALU	92161658	NA12891	NA12891=43	398	677	15	28	2	5	0	2	0	0	0	36	0	0	0	1	1	31	56.86	duplication
chr13	92261273	92261286	ALU	92261273	NA12891	NA12891=69	331	442	34	35	9	3	0	0	3	0	4	53	0	0	0	1	1	29.06	55.75	duplication
chr13	92825226	92825238	ALU	92825226	NA12891	NA12891=47	459	323	39	8	9	2	0	0	2	0	2	34	0	0	0	1	1	29.53	63.27	duplication
chr13	93828386	93828403	ALU	93828403	NA12891	NA12891=50	636	306	12	38	0	13	0	0	0	0	0	37	0	0	-1	1	0	32.94	56.15	unknown
chr13	94105801	94105823	ALU	94105808	NA12891	NA12891=25	235	285	8	17	0	0	0	0	0	0	0	25	0	-1	-1	-1	-1	-1	-1	duplication
chr13	98734809	98734899	ALU	98734894	NA12891	NA12891=22	139	1008	3	19	0	3	0	0	0	0	2	17	0	0	-1	1	0	33.59	59.67	unknown
chr13	99764841	99765012	ALU	99764994	NA12891	NA12891=25	96	377	1	24	0	7	0	0	0	0	2	15	1	0	-1	1	0	33.64	59.86	unknown
chr13	100082611	100082646	ALU	100082611	NA12891	NA12891=63	428	436	33	30	0	5	0	0	0	0	3	55	0	0	-1	1	0	30.47	56	duplication
chr13	102389366	102389392	ALU	102389366	NA12891	NA12891=28	516	264	12	16	0	3	0	0	0	0	0	25	0	0	-1	1	0	34.01	53.33	duplication
chr13	105714920	105714937	ALU	105714920	NA12891	NA12891=68	543	448	26	42	1	11	0	1	0	0	5	48	3	0	0	1	1	32.43	61.5	duplication
chr13	108669012	108669030	ALU	108669012	NA12891	NA12891=52	383	306	45	7	10	2	0	0	2	0	3	37	0	0	0	1	1	29.24	59.92	duplication
chr13	112993786	112993799	ALU	112993786	NA12891	NA12891=28	794	110	25	3	3	1	0	0	1	0	2	22	0	0	0	1	1	30.21	57.25	duplication
chr13	113520949	113520956	ALU	113520952	NA12891	NA12891=23	384	398	10	13	0	0	0	0	0	0	1	22	0	-1	-1	-1	-1	-1	-1	duplication
chr13	114882008	114882021	ALU	114882021	NA12891	NA12891=42	508	344	25	17	3	0	0	0	0	0	2	37	0	-1	0	0	1	32.51	55.67	duplication
chr14	20484295	20484317	ALU	20484295	NA12891	NA12891=20	175	248	3	17	0	7	0	0	0	0	0	13	0	0	-1	1	0	32.57	54.57	duplication
chr14	20950440	20950451	ALU	20950440	NA12891	NA12891=44	629	253	31	13	5	2	0	0	2	0	2	35	0	0	0	1	1	34.18	59.43	duplication
chr14	28301251	28301264	L1	28301251	NA12891	NA12891=49	449	439	20	29	3	9	0	0	9	0	2	34	1	0	0	1	1	33.61	60.08	duplication
chr14	31150805	31150832	L1	31150808	NA12891	NA12891=40	385	480	20	20	0	4	0	0	0	0	1	35	0	0	-1	1	0	33.91	54	duplication
chr14	31444296	31444309	ALU	31444296	NA12891	NA12891=55	551	353	40	15	13	4	0	0	4	0	3	35	0	0	0	1	1	29.95	56.59	duplication
chr14	32669217	32669233	ALU	32669217	NA12891	NA12891=49	389	353	29	20	5	1	0	0	1	0	1	42	0	0	1	1	0.8	31.95	56.5	duplication
chr14	34493338	34493354	ALU	34493338	NA12891	NA12891=16	NA	341	2	14	2	4	0	2	0	0	0	10	0	0	0	1	1	29.47	57.83	duplication
chr14	34952469	34952484	ALU	34952469	NA12891	NA12891=39	438	466	13	26	2	7	0	2	0	0	0	30	0	0	2	1	0.5	27.48	54.11	duplication
chr14	35397375	35397390	ALU	35397375	NA12891	NA12891=23	292	308	15	8	4	1	0	0	1	0	1	17	0	0	0	1	1	28.92	53.2	duplication
chr14	36674744	36674760	L1	36674744	NA12891	NA12891=37	359	342	22	15	9	2	0	0	2	0	4	22	0	0	0	1	1	32.69	55.64	duplication
chr14	38359629	38359643	ALU	38359643	NA12891	NA12891=34	335	237	26	8	9	0	0	0	0	0	2	23	0	-1	1	0	0.89	31.61	59.22	duplication
chr14	40312947	40312966	ALU	40312947	NA12891	NA12891=29	497	501	11	18	2	3	0	2	0	0	1	23	0	0	0	1	1	24.84	57.8	duplication
chr14	40579671	40579685	ALU	40579671	NA12891	NA12891=27	337	145	21	6	3	2	0	0	2	0	1	21	0	0	0	1	1	28.09	47.4	duplication
chr14	40592428	40592443	ALU	40592428	NA12891	NA12891=13	101	211	3	10	2	6	0	2	0	0	0	5	0	0	0	1	1	23.26	53	duplication
chr14	40882886	40882900	ALU	40882886	NA12891	NA12891=65	170	538	15	50	9	11	0	9	0	0	1	44	0	0	0	1	1	33.36	52.1	duplication
chr14	41455965	41455980	ALU	41455966	NA12891	NA12891=30	298	235	24	6	8	0	0	0	0	0	0	22	0	-1	0	0	1	30.87	56.25	unknown
chr14	45014099	45014108	ALU	45014099	NA12891	NA12891=30	335	101	29	1	6	0	0	0	0	0	2	22	0	-1	0	0	1	30.97	46.33	unknown
chr14	51432074	51432079	ALU	51432079	NA12891	NA12891=20	188	337	10	10	0	3	0	0	0	0	3	14	0	0	-1	1	0	32.97	53.33	unknown
chr14	52667757	52667767	L1	52667757	NA12891	NA12891=42	NA	489	4	38	4	8	0	4	0	0	8	22	0	0	0	1	1	34.11	57.58	duplication
chr14	53778118	53778156	ALU	53778127	NA12891	NA12891=31	273	235	19	12	2	0	0	0	0	0	2	27	0	-1	0	0	1	33.88	51.5	unknown
chr14	55795846	55795875	ALU	55795852	NA12891	NA12891=31	281	438	7	24	0	6	0	0	0	0	1	24	0	0	-1	1	0	33.71	57.83	duplication
chr14	56437911	56437925	ALU	56437911	NA12891	NA12891=30	214	394	4	26	1	12	0	1	0	0	3	14	0	0	0	1	1	31.8	58.54	duplication
chr14	56606668	56606684	ALU	56606668	NA12891	NA12891=36	606	392	26	10	5	1	0	0	1	0	0	30	0	0	0	1	1	30.65	65	duplication
chr14	60454155	60454171	ALU	60454155	NA12891	NA12891=76	344	531	29	47	2	12	0	2	0	0	2	60	0	0	0	1	1	29.36	61.86	duplication
chr14	60575486	60575499	ALU	60575486	NA12891	NA12891=48	257	497	12	36	4	7	0	4	0	0	2	35	0	0	0	1	1	26.01	61	duplication
chr14	63226240	63226283	ALU	63226283	NA12891	NA12891=22	145	327	4	18	0	3	0	0	0	0	13	6	0	0	-1	1	0	33.54	63.67	unknown
chr14	65015035	65015043	ALU	65015035	NA12891	NA12891=67	256	349	24	43	2	10	0	2	0	0	1	54	0	0	0	1	1	30.59	51.92	duplication
chr14	73799439	73799452	ALU	73799448	NA12891	NA12891=10	598	153	7	3	0	0	0	0	0	0	2	7	1	-1	-1	-1	-1	-1	-1	unknown
chr14	74186516	74186528	ALU	74186528	NA12891	NA12891=34	262	361	7	27	0	7	0	0	0	0	0	27	0	0	-1	1	0	33.24	57	unknown
chr14	75499566	75499581	ALU	75499566	NA12891	NA12891=62	255	350	21	41	5	10	0	5	0	0	2	45	0	4	0	0.9	1	26.38	54.47	duplication
chr14	77116228	77116243	ALU	77116228	NA12891	NA12891=40	313	265	13	27	1	5	0	1	0	0	3	30	1	0	0	1	1	33.45	48.17	duplication
chr14	77926800	77926812	ALU	77926800	NA12891	NA12891=24	412	101	22	2	5	1	0	0	1	0	2	16	0	0	0	1	1	29.54	57.67	duplication
chr14	78982688	78982709	ALU	78982709	NA12891	NA12891=39	453	184	28	11	8	0	0	0	0	0	2	29	0	-1	0	0	1	32.79	54.63	duplication
chr14	81786794	81786807	SVA	81786800	NA12891	NA12891=41	507	101	40	1	0	0	0	0	0	0	3	38	0	-1	-1	-1	-1	-1	-1	unknown
chr14	84632740	84632744	ALU	84632740	NA12891	NA12891=28	261	180	24	4	4	0	0	0	0	0	1	23	0	-1	0	0	1	33.71	43.75	unknown
chr14	86630688	86630702	ALU	86630688	NA12891	NA12891=70	483	457	42	28	9	1	0	0	1	0	0	60	0	0	0	1	1	30.33	63	duplication
chr14	91185179	91185194	ALU	91185179	NA12891	NA12891=81	410	264	48	33	5	1	0	0	1	0	3	72	0	0	0	1	1	30.45	51.33	duplication
chr14	92125056	92125068	ALU	92125068	NA12891	NA12891=38	285	236	28	10	5	0	0	0	0	0	2	31	0	-1	0	0	1	33.95	63	duplication
chr14	92619405	92619420	SVA	92619405	NA12891	NA12891=21	237	169	13	8	5	6	0	5	0	0	0	10	0	0	0	1	1	33.99	49.27	duplication
chr14	93830926	93830941	ALU	93830941	NA12891	NA12891=44	224	428	22	22	8	0	0	0	0	0	0	36	0	-1	0	0	1	32.86	61.5	duplication
chr14	97151840	97151854	ALU	97151848	NA12891	NA12891=29	379	304	14	15	0	0	0	0	0	0	0	29	0	-1	-1	-1	-1	-1	-1	duplication
chr14	106788819	106788913	ALU	106788864	NA12891	NA12891=7	412	130	4	3	0	0	0	0	0	0	0	7	0	-1	-1	-1	-1	-1	-1	unknown
chr15	22769056	22769079	ALU	22769074	NA12891	NA12891=70	350	377	47	23	11	0	0	0	0	0	0	59	0	-1	0	0	1	32	51.09	duplication
chr15	24591228	24591254	ALU	24591228	NA12891	NA12891=20	392	359	5	15	0	5	0	0	0	0	4	11	0	0	-1	1	0	31.58	55.6	duplication
chr15	24757786	24757800	ALU	24757786	NA12891	NA12891=41	298	268	30	11	10	3	0	0	3	0	3	25	0	0	0	1	1	28.7	57.77	duplication
chr15	25735653	25735669	ALU	25735653	NA12891	NA12891=40	897	258	28	12	2	1	0	0	1	0	6	31	0	0	0	1	1	26.31	62.33	duplication
chr15	27765780	27765796	ALU	27765780	NA12891	NA12891=63	299	539	23	40	0	5	0	0	0	0	4	54	0	0	-1	1	0	31.93	61.6	duplication
chr15	28174959	28174977	ALU	28174959	NA12891	NA12891=9	NA	NA	3	6	3	6	0	3	0	0	0	0	0	0	0	1	1	25.4	59.33	duplication
chr15	34031838	34031855	L1	34031838	NA12891	NA12891=48	455	828	25	23	1	4	0	1	0	0	2	41	0	2	0	0.75	1	33.66	56.8	duplication
chr15	36096308	36096324	ALU	36096308	NA12891	NA12891=23	560	338	4	19	1	6	0	1	0	0	0	16	0	0	0	1	1	30.67	51	duplication
chr15	39691584	39691611	ALU	39691605	NA12891	NA12891=58	503	339	45	13	7	0	0	0	0	0	0	51	0	-1	0	0	1	33.07	51.71	duplication
chr15	44501997	44502013	ALU	44502002	NA12891	NA12891=40	263	427	11	29	0	8	0	0	0	0	3	29	0	0	-1	1	0	30.86	63.88	duplication
chr15	45569912	45569915	ALU	45569912	NA12891	NA12891=36	503	537	9	27	0	8	0	0	0	0	1	27	0	0	-1	1	0	33.05	65	duplication
chr15	46126006	46126013	ALU	46126006	NA12891	NA12891=9	NA	235	5	4	5	0	0	0	0	0	1	3	0	-1	0	0	1	32.58	55.4	unknown
chr15	47507328	47507342	L1	47507328	NA12891	NA12891=25	441	461	11	14	1	2	0	0	0	0	1	21	0	0	0	1	1	34.4	58.67	duplication
chr15	53453611	53453623	ALU	53453611	NA12891	NA12891=24	511	211	9	15	0	4	0	0	0	0	5	15	0	0	-1	1	0	25.58	51.75	duplication
chr15	54188217	54188243	ALU	54188232	NA12891	NA12891=30	394	199	23	7	0	0	0	0	0	0	0	30	0	-1	-1	-1	-1	-1	-1	unknown
chr15	54248771	54248789	ALU	54248784	NA12891	NA12891=29	207	201	20	9	8	0	0	0	0	0	3	18	0	-1	0	0	1	33.45	52.13	unknown
chr15	56833937	56834004	ALU	56833937	NA12891	NA12891=47	429	151	41	6	15	0	0	0	0	0	1	28	3	-1	0	0	1	33.47	61.4	unknown
chr15	60657243	60657259	ALU	60657243	NA12891	NA12891=46	166	462	9	37	1	6	0	1	0	0	1	38	0	0	0	1	1	30.47	50.57	duplication
chr15	61216542	61216545	ALU	61216544	NA12891	NA12891=64	354	404	44	20	13	0	0	0	0	0	2	49	0	-1	0	0	1	32.73	57.62	duplication
chr15	62318183	62318286	ALU	62318265	NA12891	NA12891=29	368	554	8	21	0	7	0	0	0	0	5	17	0	0	-1	1	0	31.61	60.71	unknown
chr15	62606046	62606131	ALU	62606046	NA12891	NA12891=21	156	201	5	16	0	6	0	0	0	0	2	13	0	0	-1	1	0	33.01	58.83	duplication
chr15	66513930	66513943	ALU	66513943	NA12891	NA12891=31	229	729	12	19	0	5	0	0	0	0	2	24	0	0	-1	1	0	33.05	48	unknown
chr15	70408631	70408637	ALU	70408637	NA12891	NA12891=42	520	408	27	15	5	0	0	0	0	0	2	35	0	-1	0	0	1	31.43	59.8	duplication
chr15	70839579	70839592	SVA	70839584	NA12891	NA12891=12	263	101	11	1	0	0	0	0	0	0	0	12	0	-1	-1	-1	-1	-1	-1	unknown
chr15	71153734	71153769	ALU	71153741	NA12891	NA12891=38	435	255	11	27	0	4	0	0	0	0	3	31	0	0	-1	1	0	31.77	49.5	duplication
chr15	73983310	73983314	ALU	73983310	NA12891	NA12891=31	275	455	6	25	0	3	0	0	0	0	5	23	0	0	-1	1	0	33.58	62.67	duplication
chr15	77092485	77092501	ALU	77092485	NA12891	NA12891=52	287	458	9	43	3	11	0	3	0	0	20	18	0	0	0	1	1	30.11	56.79	duplication
chr15	78936664	78936668	ALU	78936664	NA12891	NA12891=18	587	229	14	4	0	0	0	0	0	0	1	17	0	-1	-1	-1	-1	-1	-1	unknown
chr15	79795872	79795885	ALU	79795872	NA12891	NA12891=51	591	338	13	38	1	10	0	1	0	0	3	37	0	0	0	1	1	31.05	57.82	duplication
chr15	81392585	81392597	ALU	81392585	NA12891	NA12891=54	395	324	9	45	1	16	0	1	0	0	1	36	0	0	0	1	1	30.13	55.35	duplication
chr15	85815333	85815343	ALU	85815336	NA12891	NA12891=17	157	360	5	12	0	0	0	0	0	0	1	16	0	-1	-1	-1	-1	-1	-1	unknown
chr15	97585922	97585956	ALU	97585928	NA12891	NA12891=45	281	377	15	30	0	7	0	0	0	0	2	36	0	0	-1	1	0	33.01	58	duplication
chr15	97770218	97770234	ALU	97770218	NA12891	NA12891=45	613	425	36	9	9	2	0	0	2	0	5	29	0	0	0	1	1	30.04	53.82	duplication
chr15	100810976	100810993	ALU	100810976	NA12891	NA12891=37	261	372	12	25	2	7	0	2	0	0	4	24	0	0	0	1	1	31.09	54.22	duplication
chr15	100812787	100812817	ALU	100812817	NA12891	NA12891=33	296	210	27	6	9	0	0	0	0	0	2	21	1	-1	0	0	1	33.42	60.33	duplication
chr16	5111484	5111518	L1	5111501	NA12891	NA12891=9	36	41	2	7	0	0	0	0	0	0	4	5	0	-1	-1	-1	-1	-1	-1	duplication
chr16	6793826	6793834	L1	6793826	NA12891	NA12891=59	441	491	32	27	8	0	0	0	0	0	6	45	0	-1	0	0	1	33.08	69.38	unknown
chr16	7541390	7541395	ALU	7541395	NA12891	NA12891=25	374	178	20	5	7	0	0	0	0	0	0	18	0	-1	0	0	1	33.35	50.86	duplication
chr16	11086394	11086410	ALU	11086402	NA12891	NA12891=23	401	230	13	10	0	0	0	0	0	0	0	23	0	-1	-1	-1	-1	-1	-1	duplication
chr16	14499271	14499312	ALU	14499292	NA12891	NA12891=15	550	275	4	11	0	0	0	0	0	0	0	15	0	-1	-1	-1	-1	-1	-1	unknown
chr16	17755304	17755312	L1	17755304	NA12891	NA12891=33	273	367	12	21	0	4	0	0	0	0	2	26	1	0	-1	1	0	31.62	52.75	duplication
chr16	21239050	21239061	ALU	21239053	NA12891	NA12891=24	521	240	8	16	0	3	0	0	0	0	2	19	0	0	-1	1	0	33.13	64.67	unknown
chr16	23865270	23865284	ALU	23865284	NA12891	NA12891=48	333	332	7	41	0	12	0	0	0	0	9	27	0	0	-1	1	0	33.57	44.25	unknown
chr16	32398357	32398417	ALU	32398387	NA12891	NA12891=13	257	160	8	5	5	0	0	0	0	0	0	8	0	-1	0	0	1	33.63	55	unknown
chr16	32439092	32439223	SVA	32439156	NA12891	NA12891=14	133	119	11	3	0	0	0	0	0	0	1	13	0	-1	-1	-1	-1	-1	-1	unknown
chr16	46390899	46390942	L1	46390920	NA12891	NA12891=10	136	785	2	8	0	0	0	0	0	0	6	4	0	-1	-1	-1	-1	-1	-1	unknown
chr16	46391749	46391994	L1	46391872	NA12891	NA12891=6	496	69	4	2	0	0	0	0	0	0	3	3	0	-1	-1	-1	-1	-1	-1	unknown
chr16	46392813	46393068	L1	46392940	NA12891	NA12891=8	821	108	6	2	0	0	0	0	0	0	5	3	0	-1	-1	-1	-1	-1	-1	unknown
chr16	46406273	46406504	L1	46406388	NA12891	NA12891=5	101	518	1	4	0	0	0	0	0	0	2	3	0	-1	-1	-1	-1	-1	-1	unknown
chr16	53624420	53624485	ALU	53624452	NA12891	NA12891=14	488	130	12	2	0	0	0	0	0	0	1	13	0	-1	-1	-1	-1	-1	-1	unknown
chr16	53874976	53875022	ALU	53875000	NA12891	NA12891=34	316	320	16	18	0	0	0	0	0	0	0	34	0	-1	-1	-1	-1	-1	-1	unknown
chr16	55236479	55236607	ALU	55236552	NA12891	NA12891=22	390	212	14	8	7	0	0	0	0	0	1	14	0	-1	0	0	1	33.9	49.71	unknown
chr16	55292006	55292019	L1	55292019	NA12891	NA12891=40	391	238	31	9	5	0	0	0	0	0	4	31	0	-1	0	0	1	34.41	60	duplication
chr16	56075087	56075108	ALU	56075108	NA12891	NA12891=48	292	423	34	14	7	0	0	0	0	0	5	36	0	-1	0	0	1	33.51	56.86	duplication
chr16	59976425	59976456	ALU	59976440	NA12891	NA12891=15	189	158	5	10	0	0	0	0	0	0	11	4	0	-1	-1	-1	-1	-1	-1	unknown
chr16	60041117	60041155	ALU	60041136	NA12891	NA12891=19	255	549	5	14	0	0	0	0	0	0	1	18	0	-1	-1	-1	-1	-1	-1	unknown
chr16	65482184	65482188	ALU	65482187	NA12891	NA12891=38	499	422	10	28	0	7	0	0	0	0	3	28	0	0	-1	1	0	33.74	55.14	duplication
chr16	71131281	71131379	ALU	71131364	NA12891	NA12891=16	181	86	14	2	2	0	0	0	0	0	2	12	0	-1	0	0	1	33.17	55	unknown
chr16	74845006	74845022	SVA	74845006	NA12891	NA12891=25	248	458	11	14	2	4	0	0	4	0	0	19	0	0	0	1	1	34.75	64.67	duplication
chr16	75503329	75503333	SVA	75503328	NA12891	NA12891=19	145	272	2	17	0	0	0	0	0	0	0	19	0	-1	-1	-1	-1	-1	-1	unknown
chr16	80217424	80217439	ALU	80217424	NA12891	NA12891=34	479	285	24	10	7	1	0	0	1	0	0	25	1	0	0	1	1	29.91	57.13	duplication
chr16	80696992	80697035	ALU	80696994	NA12891	NA12891=17	432	265	14	3	4	0	0	0	0	0	1	12	0	-1	0	0	1	33.78	55.5	unknown
chr16	82164675	82164690	ALU	82164675	NA12891	NA12891=61	194	447	25	36	2	2	0	0	2	0	4	53	0	0	0	1	1	21.77	56.75	duplication
chr16	82827960	82827975	ALU	82827967	NA12891	NA12891=40	433	263	30	10	6	0	0	0	0	0	0	34	0	-1	0	0	1	33.53	54.33	duplication
chr16	83666366	83666378	ALU	83666368	NA12891	NA12891=24	391	275	12	12	0	0	0	0	0	0	2	22	0	-1	-1	-1	-1	-1	-1	duplication
chr16	85108692	85108698	ALU	85108692	NA12891	NA12891=25	233	325	6	19	0	4	0	0	0	0	4	17	0	0	-1	1	0	33.13	50.5	duplication
chr16	86560369	86560397	ALU	86560369	NA12891	NA12891=18	302	101	15	3	5	0	0	0	0	0	1	12	0	-1	0	0	1	33.37	62.6	unknown
chr17	4314977	4315023	L1	4314982	NA12891	NA12891=22	234	298	6	16	0	2	0	0	0	0	2	18	0	0	-1	1	0	33.2	57	unknown
chr17	4959188	4959220	SVA	4959204	NA12891	NA12891=36	254	85	32	4	0	0	0	0	0	0	13	23	0	-1	-1	-1	-1	-1	-1	duplication
chr17	6341633	6341648	L1	6341633	NA12891	NA12891=18	159	442	7	11	2	7	0	2	0	0	8	1	0	0	0	1	1	32.65	69.33	duplication
chr17	13045142	13045155	ALU	13045142	NA12891	NA12891=19	295	358	5	14	1	4	0	1	0	0	1	13	0	0	0	1	1	28.5	61	duplication
chr17	13799634	13799656	ALU	13799656	NA12891	NA12891=18	256	215	15	3	3	0	0	0	0	0	0	15	0	-1	0	0	1	30.81	60	duplication
chr17	15511193	15511300	L1	15511193	NA12891	NA12891=33	289	201	24	9	2	0	0	0	0	0	1	29	1	-1	0	0	1	35.7	58.5	unknown
chr17	21668210	21668224	ALU	21668210	NA12891	NA12891=11	NA	238	4	7	4	1	0	0	1	0	0	5	1	0	1	1	0.75	26.92	58.8	duplication
chr17	25595052	25595069	ALU	25595052	NA12891	NA12891=48	292	368	11	37	1	10	0	1	0	0	1	34	2	0	0	1	1	31.63	52	duplication
chr17	29842467	29842527	ALU	29842474	NA12891	NA12891=19	186	403	3	16	0	4	0	0	0	0	0	15	0	0	-1	1	0	32.89	55.25	unknown
chr17	30276678	30276718	L1	30276698	NA12891	NA12891=12	38	40	4	8	0	0	0	0	0	0	5	7	0	-1	-1	-1	-1	-1	-1	duplication
chr17	30893848	30893856	ALU	30893848	NA12891	NA12891=64	498	423	31	33	1	7	0	1	0	0	1	55	0	0	0	1	1	29.8	59.5	duplication
chr17	32629263	32629274	ALU	32629263	NA12891	NA12891=23	279	253	9	14	5	2	0	5	0	0	0	16	0	0	0	1	1	22	68.14	duplication
chr17	36169329	36169343	ALU	36169329	NA12891	NA12891=27	218	504	3	24	1	5	0	1	0	0	4	17	0	0	0	1	1	32.59	51.33	duplication
chr17	46505002	46505007	ALU	46505002	NA12891	NA12891=17	325	210	13	4	2	0	0	0	0	0	1	14	0	-1	0	0	1	33.55	55	unknown
chr17	48998423	48998434	ALU	48998434	NA12891	NA12891=62	444	433	40	22	4	0	0	0	0	0	13	45	0	-1	0	0	1	33.5	55	duplication
chr17	50398482	50398499	ALU	50398489	NA12891	NA12891=26	314	262	5	21	0	4	0	0	0	0	0	22	0	0	-1	1	0	30.84	61.75	unknown
chr17	51031203	51031228	ALU	51031203	NA12891	NA12891=20	117	286	4	16	0	5	0	0	0	0	2	13	0	0	-1	1	0	33.08	48	duplication
chr17	51427856	51427870	ALU	51427856	NA12891	NA12891=13	NA	NA	5	8	5	8	0	0	8	0	0	0	0	1	0	0.88	1	20.3	52.46	duplication
chr17	61565890	61565913	ALU	61565890	NA12891	NA12891=35	347	313	10	25	0	5	0	0	0	0	0	30	0	0	-1	1	0	33.51	58	duplication
chr17	64419935	64419956	ALU	64419944	NA12891	NA12891=19	518	101	18	1	0	0	0	0	0	0	2	17	0	-1	-1	-1	-1	-1	-1	duplication
chr17	68075387	68075407	ALU	68075387	NA12891	NA12891=17	433	256	3	14	0	4	0	0	0	0	0	13	0	1	-1	0.75	0	28.76	59.5	duplication
chr17	71683506	71683522	ALU	71683521	NA12891	NA12891=38	328	325	9	29	0	5	0	0	0	0	0	33	0	0	-1	1	0	31.27	56.2	unknown
chr17	72620206	72620217	ALU	72620206	NA12891	NA12891=34	521	287	22	12	4	2	0	0	2	0	1	27	0	0	0	1	1	27.79	51.5	duplication
chr17	74046805	74046820	ALU	74046809	NA12891	NA12891=19	204	305	4	15	0	2	0	0	0	0	0	17	0	0	-1	1	0	27.7	54.5	duplication
chr17	75935987	75936008	ALU	75936000	NA12891	NA12891=19	262	134	15	4	0	0	0	0	0	0	3	16	0	-1	-1	-1	-1	-1	-1	duplication
chr17	76052935	76052946	ALU	76052935	NA12891	NA12891=6	NA	NA	3	3	3	3	0	3	0	0	0	0	0	0	0	1	1	25.21	57	duplication
chr17	76347338	76347346	ALU	76347338	NA12891	NA12891=92	356	374	46	46	2	6	0	0	0	0	16	68	0	0	0	1	1	32.97	51.63	duplication
chr17	78056052	78056070	ALU	78056052	NA12891	NA12891=37	446	202	25	12	4	0	0	0	0	0	33	0	0	-1	0	0	1	34.38	63	unknown
chr17	80759951	80760219	SVA	80760088	NA12891	NA12891=9	196	101	8	1	0	0	0	0	0	0	3	6	0	-1	-1	-1	-1	-1	-1	unknown
chr18	853472	853483	ALU	853477	NA12891	NA12891=15	191	233	11	4	0	0	0	0	0	0	0	15	0	-1	-1	-1	-1	-1	-1	duplication
chr18	1235777	1235790	ALU	1235777	NA12891	NA12891=74	598	337	47	27	10	2	0	0	2	0	12	50	0	0	0	1	1	31.02	50.33	duplication
chr18	1830653	1830666	ALU	1830653	NA12891	NA12891=81	379	429	43	38	1	11	0	1	0	0	6	63	0	0	0	1	1	29.08	56	duplication
chr18	4355861	4355881	ALU	4355867	NA12891	NA12891=70	393	480	22	48	0	13	0	0	0	0	6	51	0	0	-1	1	0	31.56	61	duplication
chr18	15095150	15095247	L1	15095247	NA12891	NA12891=27	176	367	6	21	0	3	0	0	0	0	0	24	0	0	-1	1	0	33.55	48	unknown
chr18	19705053	19705155	ALU	19705150	NA12891	NA12891=19	147	334	2	17	0	6	0	0	0	0	6	7	0	0	-1	1	0	31.37	53.33	unknown
chr18	22101902	22101920	ALU	22101920	NA12891	NA12891=26	448	186	19	7	5	0	0	0	0	0	2	19	0	-1	0	0	1	33.49	52.4	duplication
chr18	23794203	23794221	ALU	23794203	NA12891	NA12891=12	NA	315	3	9	3	2	0	0	2	0	1	6	0	2	0	0.5	1	24.4	53.2	duplication
chr18	25871815	25871829	ALU	25871815	NA12891	NA12891=25	231	229	15	10	4	1	0	0	1	0	1	18	1	0	0	1	1	33.28	52.8	duplication
chr18	27156353	27156364	ALU	27156355	NA12891	NA12891=34	206	302	11	23	0	3	0	0	0	0	1	30	0	0	-1	1	0	32.24	65.33	duplication
chr18	27182103	27182108	ALU	27182104	NA12891	NA12891=29	266	242	24	5	8	0	0	0	0	0	0	20	1	-1	0	0	1	32.38	57	duplication
chr18	27531860	27531874	ALU	27531860	NA12891	NA12891=33	409	240	26	7	4	1	0	0	1	0	6	22	0	0	0	1	1	28.92	53.6	duplication
chr18	27800847	27800861	ALU	27800847	NA12891	NA12891=57	497	399	23	34	1	9	0	1	0	0	5	42	0	0	0	1	1	31.35	56	duplication
chr18	31533181	31533191	ALU	31533191	NA12891	NA12891=31	187	499	4	27	0	7	0	0	0	0	7	15	2	0	-1	1	0	29.41	59.14	unknown
chr18	36512532	36512546	ALU	36512532	NA12891	NA12891=24	392	260	18	6	3	1	0	0	1	0	1	19	0	0	0	1	1	27.71	55.25	duplication
chr18	38348147	38348172	ALU	38348168	NA12891	NA12891=65	476	357	43	22	9	0	0	0	0	0	3	53	0	-1	0	0	1	32.01	47.56	duplication
chr18	41821021	41821033	ALU	41821021	NA12891	NA12891=29	233	369	11	18	2	5	0	2	0	0	0	22	0	0	0	1	1	28.23	62.14	duplication
chr18	44176110	44176121	ALU	44176118	NA12891	NA12891=26	101	426	1	25	0	7	0	0	0	0	1	18	0	0	-1	1	0	32.96	64.43	unknown
chr18	46523833	46523846	ALU	46523833	NA12891	NA12891=10	NA	NA	5	5	5	5	0	0	5	0	0	0	0	3	0	0.8	1	25.15	62	duplication
chr18	47147420	47147434	ALU	47147428	NA12891	NA12891=9	231	90	7	2	0	0	0	0	0	0	2	2	5	-1	-1	-1	-1	-1	-1	unknown
chr18	47337301	47337316	SVA	47337308	NA12891	NA12891=13	311	396	3	10	0	0	0	0	0	0	0	13	0	-1	-1	-1	-1	-1	-1	unknown
chr18	50986554	50986578	ALU	50986568	NA12891	NA12891=27	303	250	14	13	0	0	0	0	0	0	1	26	0	-1	-1	-1	-1	-1	-1	unknown
chr18	51488331	51488332	L1	51488331	NA12891	NA12891=22	NA	NA	8	14	8	14	0	8	0	0	0	0	0	0	5	1	0.88	32.95	60.64	duplication
chr18	54706193	54706212	ALU	54706200	NA12891	NA12891=30	643	232	20	10	0	0	0	0	0	0	3	27	0	-1	-1	-1	-1	-1	-1	unknown
chr18	56819464	56819470	ALU	56819464	NA12891	NA12891=21	218	256	4	17	1	2	0	1	0	0	0	18	0	0	0	1	1	30.21	48.67	duplication
chr18	57372758	57372771	ALU	57372758	NA12891	NA12891=44	439	448	14	30	2	9	0	2	0	0	1	32	0	0	0	1	1	27.22	61.91	duplication
chr18	60686099	60686113	ALU	60686099	NA12891	NA12891=45	534	111	42	3	9	1	0	0	1	0	9	26	0	0	0	1	1	29.05	56.1	duplication
chr18	62173776	62173799	ALU	62173781	NA12891	NA12891=52	422	349	12	40	0	15	0	0	0	0	2	35	0	0	-1	1	0	32.73	58	duplication
chr18	63487269	63487287	ALU	63487269	NA12891	NA12891=59	386	432	36	23	10	2	0	0	2	0	2	44	1	0	0	1	1	29.74	53.67	duplication
chr18	63661986	63662002	ALU	63661986	NA12891	NA12891=52	531	653	19	33	1	5	0	1	0	0	1	45	0	0	0	1	1	29.78	53.17	duplication
chr18	66399156	66399181	ALU	66399175	NA12891	NA12891=44	276	290	39	5	12	0	0	0	0	0	2	30	0	-1	0	0	1	31.93	56.75	duplication
chr18	66572493	66572511	ALU	66572493	NA12891	NA12891=68	218	317	23	45	7	8	0	7	0	0	10	43	0	0	0	1	1	33.65	57.53	duplication
chr18	68097049	68097058	ALU	68097049	NA12891	NA12891=29	487	444	19	10	3	1	0	0	1	0	0	25	0	0	0	1	1	25.53	59.25	duplication
chr18	68438273	68438289	ALU	68438273	NA12891	NA12891=43	532	373	7	36	1	14	0	1	0	0	13	15	0	0	0	1	1	31.55	64.07	duplication
chr18	73953921	73953945	ALU	73953924	NA12891	NA12891=46	394	467	17	29	0	7	0	0	0	0	3	36	0	0	-1	1	0	33.84	65.86	duplication
chr18	74563043	74563049	ALU	74563049	NA12891	NA12891=17	254	131	14	3	2	0	0	0	0	0	1	14	0	-1	0	0	1	33.53	58	duplication
chr18	74638701	74638747	ALU	74638701	NA12891	NA12891=11	223	NA	6	5	3	5	0	0	5	0	1	2	0	0	0	1	1	34.35	49.63	duplication
chr18	74638701	74638747	ALU	74638701	NA12891	NA12891=22	NA	264	3	19	3	5	0	0	5	0	5	8	1	0	0	1	1	34.35	49.63	duplication
chr18	75846468	75846486	ALU	75846483	NA12891	NA12891=30	380	300	21	9	4	0	0	0	0	0	2	24	0	-1	0	0	1	30.3	55.25	duplication
chr19	20745969	20745994	ALU	20745972	NA12891	NA12891=41	254	763	14	27	0	4	0	0	0	0	2	35	0	0	-1	1	0	33.34	57.25	duplication
chr19	24011274	24011300	SVA	24011300	NA12891	NA12891=70	356	582	23	47	8	0	0	0	0	0	3	59	0	-1	0	0	1	34.04	64.13	duplication
chr19	27868607	27868730	L1	27868668	NA12891	NA12891=15	145	91	14	1	0	0	0	0	0	0	1	14	0	-1	-1	-1	-1	-1	-1	unknown
chr19	30448198	30448212	ALU	30448198	NA12891	NA12891=38	340	482	10	28	1	12	0	1	0	0	1	24	0	0	0	1	1	33.52	58	duplication
chr19	31690666	31690687	ALU	31690684	NA12891	NA12891=67	774	323	51	16	9	0	0	0	0	0	7	51	0	-1	0	0	1	33.5	57.11	duplication
chr19	35073552	35073587	ALU	35073552	NA12891	NA12891=23	500	304	15	8	4	0	0	0	0	0	1	18	0	-1	0	0	1	31.88	52.25	unknown
chr19	38031443	38031459	ALU	38031443	NA12891	NA12891=34	603	414	10	24	1	4	0	1	0	0	8	21	0	0	0	1	1	24.06	51.4	duplication
chr19	45444685	45444699	L1	45444685	NA12891	NA12891=51	146	146	28	23	23	19	0	0	0	0	4	1	4	4	0	0.95	1	32.91	60.98	duplication
chr19	52888043	52888074	ALU	52888074	NA12891	NA12891=50	548	224	46	4	11	0	0	0	0	0	2	37	0	-1	0	0	1	33.27	58	duplication
chr19	53799116	53799134	ALU	53799116	NA12891	NA12891=27	180	551	7	20	1	5	0	1	0	0	1	20	0	0	0	1	1	30.92	64.5	duplication
chr19	54036357	54036373	ALU	54036359	NA12891	NA12891=42	400	274	14	28	0	13	0	0	0	0	1	28	0	0	-1	1	0	32.17	57.54	duplication
chr19	55509979	55510019	L1	55510000	NA12891	NA12891=7	44	41	3	4	0	0	0	0	0	0	1	6	0	-1	-1	-1	-1	-1	-1	duplication
chr19	56865554	56865659	ALU	56865652	NA12891	NA12891=12	111	333	3	9	0	2	0	0	0	0	0	10	0	0	-1	1	0	32.06	61.5	unknown
chr19	57425515	57425532	ALU	57425515	NA12891	NA12891=23	NA	310	2	21	2	2	0	0	2	0	4	15	0	0	0	1	1	22.32	56.25	duplication
chr19	57636991	57637012	ALU	57637010	NA12891	NA12891=27	299	417	4	23	0	4	0	0	0	0	0	23	0	0	-1	1	0	33.51	58.25	unknown
chr20	8443469	8443485	ALU	8443469	NA12891	NA12891=41	464	650	8	33	1	5	0	1	0	0	4	31	0	0	0	1	1	30.37	52.5	duplication
chr20	8670600	8670617	ALU	8670600	NA12891	NA12891=69	375	401	17	52	3	8	0	3	0	0	1	57	0	3	2	0.88	0.67	28.81	59.64	duplication
chr20	8816494	8816504	ALU	8816504	NA12891	NA12891=33	495	416	20	13	9	0	0	0	0	0	2	22	0	-1	0	0	1	31.71	53.89	duplication
chr20	9640967	9640983	ALU	9640967	NA12891	NA12891=51	384	215	38	13	15	2	0	0	2	0	0	34	0	0	0	1	1	32.1	54.35	duplication
chr20	13704145	13704161	ALU	13704145	NA12891	NA12891=67	615	464	31	36	5	7	0	5	0	0	20	35	0	0	0	1	1	33.12	56.25	duplication
chr20	15087659	15087673	ALU	15087659	NA12891	NA12891=35	470	268	15	20	2	5	0	2	0	0	5	23	0	0	0	1	1	27.35	54.29	duplication
chr20	15106596	15106609	ALU	15106596	NA12891	NA12891=48	412	360	20	28	2	6	0	2	0	0	4	36	0	0	0	1	1	31.22	59.63	duplication
chr20	16830791	16830806	ALU	16830791	NA12891	NA12891=24	389	205	20	4	4	1	0	0	1	0	0	19	0	0	2	1	0.75	30.13	49.8	duplication
chr20	26190960	26190977	ALU	26190974	NA12891	NA12891=35	320	304	27	8	6	0	0	0	0	0	1	28	0	-1	0	0	1	33.48	65.67	duplication
chr20	41952082	41952114	L1	41952104	NA12891	NA12891=42	417	302	18	24	0	5	0	0	0	0	0	36	1	0	-1	1	0	34.13	55	unknown
chr20	43305486	43305490	SVA	43305488	NA12891	NA12891=27	254	134	24	3	0	0	0	0	0	0	0	27	0	-1	-1	-1	-1	-1	-1	duplication
chr20	52725176	52725225	ALU	52725222	NA12891	NA12891=25	438	269	14	11	0	2	0	0	0	0	0	23	0	0	-1	1	0	32.89	71	unknown
chr20	53761840	53761850	ALU	53761840	NA12891	NA12891=35	508	279	25	10	11	1	0	0	1	0	0	23	0	0	0	1	1	31.72	53.33	duplication
chr21	14390175	14390217	L1	14390175	NA12891	NA12891=58	248	538	19	39	0	5	0	0	0	0	12	40	1	0	-1	1	0	32.97	57.6	duplication
chr21	14414986	14415076	ALU	14415002	NA12891	NA12891=31	259	103	29	2	5	0	0	0	0	0	0	26	0	-1	0	0	1	33.08	63.6	unknown
chr21	15652861	15652909	ALU	15652886	NA12891	NA12891=21	474	257	16	5	0	0	0	0	0	0	2	19	0	-1	-1	-1	-1	-1	-1	unknown
chr21	19517289	19517322	L1	19517304	NA12891	NA12891=103	646	468	47	56	0	0	0	0	0	0	3	100	0	-1	-1	-1	-1	-1	-1	duplication
chr21	23243066	23243095	ALU	23243070	NA12891	NA12891=31	385	470	8	23	0	3	0	0	0	0	2	26	0	0	-1	1	0	33.33	52.33	duplication
chr21	23579565	23579573	ALU	23579570	NA12891	NA12891=21	320	239	16	5	4	0	0	0	0	0	2	15	0	-1	0	0	1	32.63	61.25	duplication
chr21	23817319	23817359	ALU	23817359	NA12891	NA12891=26	244	245	19	7	4	0	0	0	0	0	1	21	0	-1	0	0	1	33.99	53.25	duplication
chr21	25411367	25411384	ALU	25411367	NA12891	NA12891=13	NA	NA	2	11	2	11	0	2	0	0	0	0	0	0	0	1	1	29.1	61.08	duplication
chr21	26354217	26354233	ALU	26354222	NA12891	NA12891=79	354	417	28	51	0	7	0	0	0	0	3	68	1	0	-1	1	0	33.19	56.71	duplication
chr21	26497420	26497431	ALU	26497420	NA12891	NA12891=72	434	324	56	16	17	3	0	0	3	0	2	50	0	0	2	1	0.94	30.4	57.4	duplication
chr21	28249228	28249247	ALU	28249247	NA12891	NA12891=33	476	274	21	12	7	0	0	0	0	0	9	17	0	-1	0	0	1	32.92	65.57	duplication
chr21	33050829	33050849	ALU	33050849	NA12891	NA12891=27	300	396	18	9	3	0	0	0	0	0	2	22	0	-1	0	0	1	30.27	72.67	duplication
chr21	33398518	33398531	ALU	33398518	NA12891	NA12891=36	378	548	7	29	3	10	0	3	0	0	0	23	0	0	0	1	1	28.43	60.23	duplication
chr21	37237928	37237944	ALU	37237928	NA12891	NA12891=54	272	360	10	44	2	12	0	2	0	0	0	40	0	0	0	1	1	28.96	55.43	duplication
chr21	39004546	39004560	ALU	39004546	NA12891	NA12891=20	271	219	12	8	4	2	0	0	2	0	1	13	0	0	0	1	1	25.67	59.67	duplication
chr21	47042375	47042384	ALU	47042380	NA12891	NA12891=13	276	199	9	4	0	0	0	0	0	0	0	13	0	-1	-1	-1	-1	-1	-1	unknown
chr22	16918005	16918023	SVA	16918005	NA12891	NA12891=28	NA	308	8	20	8	1	0	0	1	0	3	15	1	0	0	1	1	34.09	55.67	duplication
chr22	17705308	17705321	ALU	17705314	NA12891	NA12891=26	272	256	11	15	0	0	0	0	0	0	1	25	0	-1	-1	-1	-1	-1	-1	unknown
chr22	19361445	19361460	ALU	19361445	NA12891	NA12891=6	NA	NA	2	4	2	4	0	2	0	0	0	0	0	0	5	1	0.5	25.96	43.83	duplication
chr22	22534122	22534142	ALU	22534122	NA12891	NA12891=28	449	84	25	3	3	1	0	0	1	0	4	20	0	0	0	1	1	23.16	44.75	duplication
chr22	23170871	23170887	ALU	23170871	NA12891	NA12891=31	274	356	20	11	6	2	0	0	2	0	0	23	0	0	0	1	1	28.81	53.38	duplication
chr22	23872668	23872686	ALU	23872668	NA12891	NA12891=54	534	306	28	26	3	1	0	0	1	0	9	40	1	0	0	1	1	26.98	55.25	duplication
chr22	24270448	24270462	ALU	24270462	NA12891	NA12891=47	448	566	31	16	5	0	0	0	0	0	2	40	0	-1	0	0	1	34.07	77.6	duplication
chr22	26997604	26997626	ALU	26997607	NA12891	NA12891=20	367	269	6	14	0	3	0	0	0	0	1	16	0	0	-1	1	0	32.51	55	duplication
chr22	28776037	28776052	ALU	28776037	NA12891	NA12891=23	443	101	21	2	9	1	0	0	1	0	0	13	0	0	0	1	1	32.02	61.2	duplication
chr22	32819922	32819947	ALU	32819942	NA12891	NA12891=36	300	475	24	12	6	0	0	0	0	0	1	28	1	-1	0	0	1	32.1	64.5	duplication
chr22	32827408	32827422	ALU	32827412	NA12891	NA12891=29	185	414	5	24	0	7	0	0	0	0	2	20	0	0	-1	1	0	33.15	54.57	duplication
chr22	34430598	34430612	ALU	34430598	NA12891	NA12891=65	272	374	14	51	1	6	0	1	0	0	3	55	0	0	0	1	1	30.06	51.86	duplication
chr22	40403325	40403346	ALU	40403336	NA12891	NA12891=12	365	115	7	5	0	0	0	0	0	0	1	11	0	-1	-1	-1	-1	-1	-1	duplication
chr22	44324584	44324599	L1	44324589	NA12891	NA12891=48	471	296	12	36	0	5	0	0	0	0	3	40	0	0	-1	1	0	34.49	57.8	duplication
chr22	49425444	49425452	SVA	49425448	NA12891	NA12891=21	172	375	6	15	0	0	0	0	0	0	2	19	0	-1	-1	-1	-1	-1	-1	unknown
chr22	50273260	50273372	ALU	50273364	NA12891	NA12891=41	271	379	6	35	0	3	0	0	0	0	3	35	0	0	-1	1	0	33.47	61.67	unknown
chrX	26922349	26922364	SVA	26922356	NA12891	NA12891=6	178	171	3	3	0	0	0	0	0	0	0	6	0	-1	-1	-1	-1	-1	-1	unknown
chrX	31275305	31275320	ALU	31275305	NA12891	NA12891=33	330	269	23	10	9	2	0	0	2	0	3	18	1	0	0	1	1	28.57	52.27	duplication
chrX	32001045	32001072	ALU	32001072	NA12891	NA12891=25	233	328	2	23	0	8	0	0	0	0	10	7	0	0	-1	1	0	32.01	63.88	unknown
chrX	33302836	33302850	ALU	33302850	NA12891	NA12891=38	352	318	26	12	10	0	0	0	0	0	2	26	0	-1	0	0	1	33.81	61.9	duplication
chrX	35028103	35028107	ALU	35028103	NA12891	NA12891=21	422	339	17	4	3	0	0	0	0	0	3	15	0	-1	0	0	1	30.81	68.33	unknown
chrX	76574640	76574665	ALU	76574656	NA12891	NA12891=26	555	351	20	6	0	0	0	0	0	0	0	26	0	-1	-1	-1	-1	-1	-1	duplication
chrX	88995913	88996118	ALU	88995949	NA12891	NA12891=10	352	111	4	6	0	4	0	0	0	0	6	0	0	0	-1	1	0	33.57	51.25	unknown
chrX	90187933	90188025	ALU	90188025	NA12891	NA12891=19	202	415	12	7	2	0	0	0	0	0	2	15	0	-1	0	0	1	33.74	53	duplication
chrX	111557718	111557749	L1	111557749	NA12891	NA12891=38	409	387	12	26	0	9	0	0	0	0	2	27	0	0	-1	1	0	32.91	57.78	unknown
chrX	116838845	116838864	ALU	116838864	NA12891	NA12891=35	503	255	24	11	4	0	0	0	0	0	9	22	0	-1	0	0	1	33.84	54.25	duplication
chrX	119892830	119892850	L1	119892830	NA12891	NA12891=45	323	560	22	23	0	6	0	0	0	0	2	37	0	0	-1	1	0	33.78	42.67	duplication
chrX	122672357	122672364	ALU	122672363	NA12891	NA12891=32	419	298	9	23	0	2	0	0	0	0	1	29	0	0	-1	1	0	32.83	54	unknown
chrX	126583430	126583555	ALU	126583432	NA12891	NA12891=14	241	117	12	2	4	0	0	0	0	0	1	8	1	-1	0	0	1	32.97	54.75	unknown
chrX	130921942	130921955	ALU	130921942	NA12891	NA12891=26	319	394	6	20	1	3	0	1	0	0	0	22	0	0	0	1	1	27.58	46	duplication
chrX	136349825	136349843	ALU	136349840	NA12891	NA12891=22	290	248	19	3	5	0	0	0	0	0	2	15	0	-1	0	0	1	33.52	62.2	duplication
chrX	136957280	136957298	ALU	136957282	NA12891	NA12891=41	232	355	11	30	0	7	0	0	0	0	0	34	0	0	-1	1	0	33.52	56.57	duplication
chrX	152001805	152001848	ALU	152001805	NA12891	NA12891=35	342	209	26	9	4	0	0	0	0	0	3	28	0	-1	0	0	1	32.2	53.5	unknown
chrY	3407700	3407805	ALU	3407718	NA12891	NA12891=29	422	147	26	3	9	0	0	0	0	0	0	20	0	-1	0	0	1	32.28	60.44	unknown
chrY	21204007	21204131	ALU	21204105	NA12891	NA12891=8	109	108	6	2	4	0	0	0	0	0	2	2	0	-1	0	0	1	21.08	65	unknown
