# Supplementary material for: Mobster: accurate detection of mobile element insertions in next generation sequencing data
Source: Genome Biol. 2014 Oct 28;15(10):488. doi: 10.1186/s13059-014-0488-x (PMC4228151; doi:10.1186/s13059-014-0488-x)
Supplement: Additional file 4: — Mobster’s double cluster calls on NA12892. [file 13059_2014_488_MOESM4_ESM.txt]

Chr	border5	border3	Mobile.Element	Insert.Point	sample	sample_counts	cluster5.length	cluster3.length	cluster5.hits	cluster3.hits	split5.hits	split3.hits	polyA5.hits	polyT5.hits	polyA3.hits	polyT3.hits	original.discordant.unique	original.multiple	original.unmapped	leftclipped.max.dist	rightclipped.max.dist	leftclipped.same.pos	rightclipped.same.pos	clipped.avg.qual	clipped.avg.length	target.site.duplication
chr1	5934288	5934301	ALU	5934288	NA12892	NA12892=56	509	251	43	13	8	1	0	0	1	0	6	41	0	0	0	1	1	30.99	56.89	duplication
chr1	8446617	8446703	ALU	8446627	NA12892	NA12892=23	305	300	4	19	0	6	0	0	0	0	1	16	0	0	-1	1	0	33.04	47.5	unknown
chr1	11830197	11830205	SVA	11830202	NA12892	NA12892=19	264	100	18	1	0	0	0	0	0	0	2	17	0	-1	-1	-1	-1	-1	-1	unknown
chr1	12941447	12941770	ALU	12941608	NA12892	NA12892=9	141	157	2	7	0	0	0	0	0	0	0	9	0	-1	-1	-1	-1	-1	-1	unknown
chr1	16329164	16329351	SVA	16329258	NA12892	NA12892=10	101	330	1	9	0	0	0	0	0	0	0	10	0	-1	-1	-1	-1	-1	-1	unknown
chr1	17234100	17234117	ALU	17234100	NA12892	NA12892=50	222	157	43	7	17	2	0	0	2	0	10	21	0	0	0	1	1	33.52	56.32	duplication
chr1	20944737	20944751	ALU	20944737	NA12892	NA12892=27	233	333	11	16	1	2	0	1	0	0	2	22	0	0	0	1	1	24.89	60	duplication
chr1	23981142	23981197	ALU	23981142	NA12892	NA12892=33	479	101	32	1	4	0	0	0	0	0	10	19	0	-1	0	0	1	31.62	51	unknown
chr1	24941265	24941277	ALU	24941265	NA12892	NA12892=27	313	283	12	15	1	2	0	1	0	0	2	22	0	0	0	1	1	33.95	57	duplication
chr1	37211666	37211683	ALU	37211666	NA12892	NA12892=39	256	253	23	16	5	2	0	0	2	0	1	31	0	0	0	1	1	30.56	64.43	duplication
chr1	37215720	37215810	ALU	37215810	NA12892	NA12892=20	242	294	14	6	4	0	0	0	0	0	1	15	0	-1	0	0	1	34.23	65	duplication
chr1	44208910	44208924	ALU	44208910	NA12892	NA12892=24	395	307	14	10	2	1	0	0	1	0	2	19	0	0	0	1	1	26.42	48.67	duplication
chr1	44933807	44933823	ALU	44933807	NA12892	NA12892=27	449	271	20	7	4	2	0	0	2	0	0	21	0	0	0	1	1	30.11	55.17	duplication
chr1	56879006	56879053	ALU	56879053	NA12892	NA12892=30	133	351	7	23	0	6	0	0	0	0	4	20	0	0	-1	1	0	30.94	57	unknown
chr1	58071854	58071869	ALU	58071854	NA12892	NA12892=29	279	203	10	19	4	3	0	4	0	0	0	22	0	0	0	1	1	33.28	55.71	duplication
chr1	59871862	59871876	ALU	59871862	NA12892	NA12892=67	594	343	16	51	3	16	0	3	0	0	3	45	0	0	0	1	1	30.43	57.16	duplication
chr1	64958026	64958061	ALU	64958061	NA12892	NA12892=45	321	451	10	35	0	2	0	0	0	0	1	42	0	0	-1	1	0	22.63	63	unknown
chr1	66055919	66055947	ALU	66055941	NA12892	NA12892=83	441	577	53	30	10	0	0	0	0	0	15	58	0	-1	0	0	1	32.41	64.6	duplication
chr1	70061655	70061670	ALU	70061655	NA12892	NA12892=76	294	346	45	31	11	3	0	0	3	0	4	58	0	0	0	1	1	32.15	61.5	duplication
chr1	70912414	70912440	ALU	70912433	NA12892	NA12892=43	427	345	33	10	5	0	0	0	0	0	11	27	0	-1	0	0	1	27.64	46.6	duplication
chr1	72514106	72514121	ALU	72514106	NA12892	NA12892=36	249	460	14	22	1	6	0	1	0	0	8	21	0	0	0	1	1	30.22	58.29	duplication
chr1	75301671	75301680	ALU	75301672	NA12892	NA12892=26	300	264	5	21	0	3	0	0	0	0	0	23	0	0	-1	1	0	33.43	57.33	duplication
chr1	75557160	75557174	ALU	75557160	NA12892	NA12892=16	271	116	13	3	3	1	0	0	1	0	0	12	0	0	0	1	1	28.52	43	duplication
chr1	79108828	79108845	ALU	79108828	NA12892	NA12892=18	466	272	4	14	1	10	0	1	0	0	0	7	0	4	0	0.9	1	30.34	63	duplication
chr1	79582075	79582082	ALU	79582075	NA12892	NA12892=67	457	533	22	45	1	11	0	1	0	0	1	54	0	0	0	1	1	32.85	60.75	duplication
chr1	80299096	80299106	ALU	80299096	NA12892	NA12892=53	305	298	18	35	2	6	0	2	0	0	4	41	0	0	0	1	1	31.15	56.63	duplication
chr1	81524115	81524137	ALU	81524115	NA12892	NA12892=18	257	276	2	16	0	4	0	0	0	0	0	14	0	0	-1	1	0	30.77	60.75	duplication
chr1	84437625	84437641	ALU	84437625	NA12892	NA12892=26	398	330	6	20	1	5	0	1	0	0	0	20	0	0	0	1	1	29.17	52.83	duplication
chr1	84833975	84833989	L1	84833975	NA12892	NA12892=17	NA	128	9	8	9	3	0	0	3	0	0	4	1	0	0	1	1	31.61	59.42	duplication
chr1	84913257	84913266	ALU	84913264	NA12892	NA12892=26	520	339	14	12	0	0	0	0	0	0	0	26	0	-1	-1	-1	-1	-1	-1	unknown
chr1	88813628	88813632	ALU	88813632	NA12892	NA12892=18	167	362	4	14	0	0	0	0	0	0	0	18	0	-1	-1	-1	-1	-1	-1	unknown
chr1	89219360	89219385	ALU	89219382	NA12892	NA12892=28	328	282	17	11	0	2	0	0	0	0	2	24	0	0	-1	1	0	32.77	74	unknown
chr1	93167514	93167525	ALU	93167519	NA12892	NA12892=44	287	489	12	32	0	8	0	0	0	0	0	36	0	0	-1	1	0	32.92	66.13	duplication
chr1	93498212	93498232	ALU	93498212	NA12892	NA12892=57	273	348	13	44	2	18	0	2	0	0	10	27	0	0	0	1	1	30.13	58.95	duplication
chr1	100994210	100994221	ALU	100994210	NA12892	NA12892=72	373	340	46	26	10	6	0	0	6	0	5	51	0	0	0	1	1	25.11	52.25	duplication
chr1	101770054	101770070	ALU	101770067	NA12892	NA12892=23	237	347	15	8	7	0	0	0	0	0	3	13	0	-1	0	0	1	33.46	53.86	duplication
chr1	101978980	101978995	L1	101978980	NA12892	NA12892=54	328	655	7	47	0	8	0	0	0	0	1	44	1	0	-1	1	0	34.33	57	duplication
chr1	105054071	105054083	ALU	105054071	NA12892	NA12892=19	207	313	9	10	2	1	0	0	1	0	0	16	0	0	0	1	1	29.72	53.67	duplication
chr1	105231103	105231111	ALU	105231103	NA12892	NA12892=23	218	293	8	15	2	4	0	2	0	0	0	17	0	0	0	1	1	23.47	58.67	duplication
chr1	108142466	108142479	ALU	108142466	NA12892	NA12892=42	524	458	14	28	1	4	0	1	0	0	2	35	0	0	0	1	1	29.57	58.8	duplication
chr1	112123675	112123678	ALU	112123675	NA12892	NA12892=29	205	308	8	21	0	5	0	0	0	0	0	24	0	0	-1	1	0	31.13	65.6	duplication
chr1	112735994	112736007	ALU	112735994	NA12892	NA12892=28	603	182	21	7	7	2	0	0	2	0	0	19	0	0	0	1	1	32.28	51.44	duplication
chr1	112991994	112992009	ALU	112991994	NA12892	NA12892=19	329	325	3	16	1	2	0	1	0	0	0	16	0	0	0	1	1	26.42	55.67	duplication
chr1	119080691	119080704	ALU	119080691	NA12892	NA12892=44	249	529	8	36	1	8	0	1	0	0	1	34	0	0	0	1	1	31.54	46.56	duplication
chr1	121481069	121481267	L1	121481168	NA12892	NA12892=8	107	96	4	4	0	0	0	0	0	0	0	8	0	-1	-1	-1	-1	-1	-1	unknown
chr1	121483649	121483818	L1	121483736	NA12892	NA12892=7	121	104	3	4	0	0	0	0	0	0	2	5	0	-1	-1	-1	-1	-1	-1	unknown
chr1	145098227	145098241	ALU	145098241	NA12892	NA12892=34	222	444	11	23	0	3	0	0	0	0	2	29	0	0	-1	1	0	33.37	55	unknown
chr1	145152718	145152736	ALU	145152718	NA12892	NA12892=19	109	NA	5	14	1	14	0	1	0	0	0	4	0	0	0	1	1	32.43	56.27	duplication
chr1	145211309	145211323	ALU	145211309	NA12892	NA12892=40	319	279	35	5	12	1	0	0	1	0	5	22	0	0	0	1	1	32.27	57.92	duplication
chr1	145235303	145235320	ALU	145235303	NA12892	NA12892=19	376	416	9	10	1	4	0	1	0	0	2	12	0	0	0	1	1	30.16	56	duplication
chr1	149308373	149308439	L1	149308439	NA12892	NA12892=19	191	108	16	3	3	0	0	0	0	0	1	15	0	-1	0	0	1	31.59	53.67	duplication
chr1	162761098	162761429	ALU	162761308	NA12892	NA12892=16	189	210	2	14	0	4	0	0	0	0	0	12	0	0	-1	1	0	33.62	71	unknown
chr1	163088837	163088849	ALU	163088849	NA12892	NA12892=20	272	326	7	13	0	2	0	0	0	0	0	18	0	0	-1	1	0	33.28	60.5	unknown
chr1	163314443	163314448	ALU	163314443	NA12892	NA12892=32	518	195	29	3	5	0	0	0	0	0	6	21	0	-1	0	0	1	32.87	56.4	unknown
chr1	165861400	165861424	SVA	165861408	NA12892	NA12892=11	219	76	10	1	0	0	0	0	0	0	0	11	0	-1	-1	-1	-1	-1	-1	unknown
chr1	170603434	170603451	ALU	170603434	NA12892	NA12892=23	400	101	21	2	4	1	0	0	1	0	2	16	0	0	0	1	1	28.77	65	duplication
chr1	178948171	178948185	ALU	178948171	NA12892	NA12892=21	261	286	17	4	7	1	0	0	1	0	0	13	0	0	0	1	1	30.52	58.13	duplication
chr1	179491966	179491978	ALU	179491966	NA12892	NA12892=16	343	101	15	1	3	0	0	0	0	0	0	13	0	-1	0	0	1	31.98	46	unknown
chr1	180857549	180857564	ALU	180857549	NA12892	NA12892=41	530	391	23	18	3	7	0	0	7	0	2	29	0	0	0	1	1	34.48	64.3	duplication
chr1	185504661	185504747	ALU	185504717	NA12892	NA12892=24	372	239	18	6	3	0	0	0	0	0	1	20	0	-1	0	0	1	32.31	61.33	unknown
chr1	188174641	188174655	ALU	188174641	NA12892	NA12892=24	180	263	8	16	2	4	0	2	0	0	2	16	0	0	4	1	0.5	23.46	59.83	duplication
chr1	188186441	188186464	ALU	188186441	NA12892	NA12892=67	460	313	28	39	1	8	0	1	0	0	3	55	0	7	0	0.88	1	29.21	52.78	duplication
chr1	189883354	189883360	ALU	189883360	NA12892	NA12892=17	399	183	12	5	0	0	0	0	0	0	1	16	0	-1	-1	-1	-1	-1	-1	unknown
chr1	191580768	191580781	ALU	191580768	NA12892	NA12892=25	266	116	20	5	4	2	0	0	2	0	0	19	0	0	0	1	1	27.22	48.67	duplication
chr1	191817425	191817437	ALU	191817425	NA12892	NA12892=26	362	254	15	11	3	2	0	0	2	0	1	20	0	0	0	1	1	34.31	47.6	duplication
chr1	193657660	193657669	ALU	193657664	NA12892	NA12892=27	407	305	19	8	0	0	0	0	0	0	1	26	0	-1	-1	-1	-1	-1	-1	unknown
chr1	198243283	198243304	ALU	198243288	NA12892	NA12892=28	340	409	8	20	0	2	0	0	0	0	0	26	0	0	-1	1	0	33.91	59.5	duplication
chr1	198469260	198469338	ALU	198469338	NA12892	NA12892=30	233	325	4	26	0	5	0	0	0	0	2	23	0	0	-1	1	0	33.38	55.2	unknown
chr1	200456999	200457038	L1	200457024	NA12892	NA12892=14	35	36	1	13	0	0	0	0	0	0	5	9	0	-1	-1	-1	-1	-1	-1	duplication
chr1	204238464	204238480	ALU	204238474	NA12892	NA12892=60	516	517	36	24	4	0	0	0	0	0	2	54	0	-1	0	0	1	33.33	51.75	duplication
chr1	218755925	218755959	ALU	218755933	NA12892	NA12892=37	250	416	12	25	0	5	0	0	0	0	3	29	0	0	-1	1	0	33.76	52.6	duplication
chr1	221827782	221827798	L1	221827792	NA12892	NA12892=18	286	213	14	4	0	0	0	0	0	0	3	15	0	-1	-1	-1	-1	-1	-1	unknown
chr1	221969155	221969173	ALU	221969155	NA12892	NA12892=33	233	241	8	25	0	5	0	0	0	0	1	27	0	0	-1	1	0	31.52	50.6	duplication
chr1	222870689	222870699	ALU	222870688	NA12892	NA12892=15	143	393	6	9	0	0	0	0	0	0	3	12	0	-1	-1	-1	-1	-1	-1	duplication
chr1	231085161	231085161	ALU	231085161	NA12892	NA12892=72	475	353	38	34	8	1	0	0	1	0	5	58	0	0	0	1	1	30.5	53.67	no tsd
chr1	232587756	232587789	ALU	232587774	NA12892	NA12892=32	307	294	15	17	2	0	0	0	0	0	1	29	0	-1	0	0	1	33.4	67	unknown
chr1	232869259	232869263	ALU	232869264	NA12892	NA12892=23	472	207	18	5	0	0	0	0	0	0	6	16	1	-1	-1	-1	-1	-1	-1	duplication
chr1	234805712	234805728	ALU	234805712	NA12892	NA12892=22	242	353	6	16	1	2	0	1	0	0	1	18	0	0	0	1	1	34.29	56	duplication
chr1	237569192	237569211	ALU	237569200	NA12892	NA12892=21	216	248	7	14	0	0	0	0	0	0	0	21	0	-1	-1	-1	-1	-1	-1	duplication
chr1	237967611	237967626	ALU	237967611	NA12892	NA12892=34	387	550	5	29	0	5	0	0	0	0	2	27	0	0	-1	1	0	33.06	54.8	duplication
chr1	241620073	241620095	ALU	241620091	NA12892	NA12892=23	613	230	17	6	6	0	0	0	0	0	2	15	0	-1	0	0	1	29.82	56.17	duplication
chr1	245989304	245989329	ALU	245989304	NA12892	NA12892=53	280	329	24	29	0	15	0	0	0	0	3	35	0	0	-1	1	0	33.12	59.2	duplication
chr1	246406702	246406719	ALU	246406702	NA12892	NA12892=21	245	408	5	16	1	3	0	1	0	0	1	16	0	0	0	1	1	28.34	63	duplication
chr1	246565669	246565683	ALU	246565669	NA12892	NA12892=37	184	385	10	27	3	10	0	3	0	0	5	18	1	0	0	1	1	29.25	60.46	duplication
chr2	1194857	1194870	ALU	1194865	NA12892	NA12892=31	359	271	22	9	8	0	0	0	0	0	1	22	0	-1	2	0	0.75	28.82	59.5	duplication
chr2	1471708	1471723	ALU	1471714	NA12892	NA12892=47	335	390	16	31	0	5	0	0	0	0	9	33	0	0	-1	1	0	33.86	44.4	duplication
chr2	2539934	2539974	ALU	2539934	NA12892	NA12892=17	533	219	8	9	0	2	0	0	0	0	0	15	0	0	-1	1	0	34.34	49	duplication
chr2	6601205	6601213	ALU	6601205	NA12892	NA12892=26	205	400	7	19	1	6	0	1	0	0	2	17	0	0	0	1	1	32.99	50.86	duplication
chr2	9888783	9888814	ALU	9888789	NA12892	NA12892=68	451	458	28	40	0	8	0	0	0	0	6	54	0	0	-1	1	0	33.77	59.5	duplication
chr2	11426234	11426368	ALU	11426360	NA12892	NA12892=9	101	354	1	8	0	4	0	0	0	0	0	5	0	0	-1	1	0	33.68	62.25	unknown
chr2	15163766	15163803	ALU	15163766	NA12892	NA12892=30	374	238	27	3	8	0	0	0	0	0	0	22	0	-1	0	0	1	32.37	59.25	unknown
chr2	15519539	15519553	ALU	15519539	NA12892	NA12892=53	560	451	24	29	2	1	0	0	1	0	6	44	0	0	0	1	1	33.7	63.33	duplication
chr2	20076853	20076878	L1	20076859	NA12892	NA12892=38	397	264	34	4	5	0	0	0	0	0	1	32	0	-1	0	0	1	34.77	53	unknown
chr2	20871867	20871907	ALU	20871888	NA12892	NA12892=10	35	43	1	9	0	0	0	0	0	0	6	4	0	-1	-1	-1	-1	-1	-1	duplication
chr2	21413559	21413850	ALU	21413562	NA12892	NA12892=11	259	101	10	1	5	0	0	0	0	0	0	6	0	-1	0	0	1	33.5	52.4	unknown
chr2	21796810	21796827	ALU	21796810	NA12892	NA12892=55	583	466	39	16	7	5	0	0	5	0	1	42	0	0	0	1	1	31.97	54	duplication
chr2	23190976	23191020	L1	23190996	NA12892	NA12892=21	233	286	6	15	0	4	0	0	0	0	0	17	0	0	-1	1	0	33.74	47.75	unknown
chr2	26473930	26473937	ALU	26473934	NA12892	NA12892=55	255	607	20	35	0	7	0	0	0	0	7	41	0	0	-1	1	0	32.13	50.14	duplication
chr2	26623625	26623672	ALU	26623668	NA12892	NA12892=25	430	235	8	17	0	7	0	0	0	0	7	10	1	0	-1	1	0	32.53	53.71	unknown
chr2	31527455	31527479	ALU	31527455	NA12892	NA12892=21	319	262	10	11	4	1	0	0	1	0	1	13	2	0	1	1	0.75	29.6	60	duplication
chr2	31559679	31559697	ALU	31559696	NA12892	NA12892=28	512	398	17	11	2	0	0	0	0	0	2	24	0	-1	0	0	1	32.89	47	duplication
chr2	31952200	31952211	ALU	31952210	NA12892	NA12892=45	374	284	35	10	5	0	0	0	0	0	1	39	0	-1	0	0	1	33.47	55.8	unknown
chr2	33141660	33141684	L1	33141672	NA12892	NA12892=20	387	35	19	1	0	0	0	0	0	0	11	9	0	-1	-1	-1	-1	-1	-1	duplication
chr2	35879345	35879358	L1	35879352	NA12892	NA12892=36	588	293	26	10	0	0	0	0	0	0	17	19	0	-1	-1	-1	-1	-1	-1	duplication
chr2	36381240	36381252	L1	36381252	NA12892	NA12892=47	280	234	40	7	9	0	0	0	0	0	2	36	0	-1	2	0	0.89	33.63	59.33	duplication
chr2	39315326	39315339	ALU	39315326	NA12892	NA12892=43	235	277	12	31	1	8	0	1	0	0	3	31	0	0	0	1	1	27.98	60.56	duplication
chr2	40613673	40613688	ALU	40613673	NA12892	NA12892=60	427	432	33	27	5	1	0	0	1	0	3	51	0	0	0	1	1	30.64	60.83	duplication
chr2	41985107	41985120	ALU	41985120	NA12892	NA12892=30	402	466	12	18	3	0	0	0	0	0	2	25	0	-1	0	0	1	30.81	55.33	duplication
chr2	43024067	43024076	ALU	43024067	NA12892	NA12892=27	209	534	7	20	2	6	0	2	0	0	1	18	0	0	0	1	1	26.87	60.88	duplication
chr2	44825847	44825860	ALU	44825850	NA12892	NA12892=28	533	235	24	4	7	0	0	0	0	0	4	17	0	-1	0	0	1	33.73	54.71	unknown
chr2	46928950	46928953	ALU	46928950	NA12892	NA12892=25	242	231	7	18	2	6	0	2	0	0	3	14	0	0	0	1	1	28.22	64.13	duplication
chr2	47319279	47319294	ALU	47319288	NA12892	NA12892=18	238	205	13	5	0	0	0	0	0	0	0	18	0	-1	-1	-1	-1	-1	-1	unknown
chr2	49780421	49780422	ALU	49780422	NA12892	NA12892=31	475	359	21	10	5	0	0	0	0	0	6	20	0	-1	1	0	0.8	29.55	70.6	duplication
chr2	50602622	50602647	ALU	50602629	NA12892	NA12892=43	243	512	12	31	0	5	0	0	0	0	2	36	0	0	-1	1	0	33.82	60.2	duplication
chr2	51469224	51469239	ALU	51469224	NA12892	NA12892=31	441	340	23	8	6	1	0	0	1	0	3	20	1	0	0	1	1	31.15	58.86	duplication
chr2	57247948	57247962	ALU	57247948	NA12892	NA12892=65	390	479	27	38	1	5	0	1	0	0	2	57	0	0	0	1	1	29.56	62.67	duplication
chr2	65333781	65333803	ALU	65333781	NA12892	NA12892=57	269	236	47	10	13	2	0	0	2	0	9	33	0	0	0	1	1	30.14	54.13	duplication
chr2	65746434	65746471	SVA	65746452	NA12892	NA12892=5	99	216	1	4	0	0	0	0	0	0	0	5	0	-1	-1	-1	-1	-1	-1	unknown
chr2	66658976	66658991	ALU	66658991	NA12892	NA12892=52	563	423	33	19	2	0	0	0	0	0	1	49	0	-1	0	0	1	33.86	50	duplication
chr2	74125344	74125476	ALU	74125408	NA12892	NA12892=19	90	461	2	17	0	0	0	0	0	0	0	19	0	-1	-1	-1	-1	-1	-1	unknown
chr2	78965410	78965426	ALU	78965410	NA12892	NA12892=29	489	249	22	7	2	1	0	0	1	0	1	25	0	0	0	1	1	23.59	56.33	duplication
chr2	80769000	80769012	ALU	80769010	NA12892	NA12892=44	626	360	12	32	0	11	0	0	0	0	1	32	0	0	-1	1	0	32.92	62.45	unknown
chr2	83188328	83188339	L1	83188339	NA12892	NA12892=50	596	416	29	21	6	0	0	0	0	0	8	36	0	-1	0	0	1	35.12	56.33	duplication
chr2	83831679	83831724	ALU	83831719	NA12892	NA12892=33	161	298	4	29	0	9	0	0	0	0	1	23	0	0	-1	1	0	31.4	60.11	unknown
chr2	84728741	84728755	ALU	84728741	NA12892	NA12892=72	469	423	45	27	11	2	0	0	2	0	2	57	0	0	0	1	1	28.3	49.54	duplication
chr2	97823697	97823802	L1	97823752	NA12892	NA12892=9	101	152	1	8	0	0	0	0	0	0	0	8	1	-1	-1	-1	-1	-1	-1	unknown
chr2	100437207	100437214	ALU	100437210	NA12892	NA12892=30	218	266	10	20	0	5	0	0	0	0	1	24	0	0	-1	1	0	31.94	57.2	duplication
chr2	106163143	106163164	L1	106163164	NA12892	NA12892=48	419	522	33	15	4	0	0	0	0	0	1	43	0	-1	0	0	1	33.6	53.5	duplication
chr2	106452566	106452585	ALU	106452566	NA12892	NA12892=46	349	294	18	28	1	8	0	1	0	0	2	35	0	0	0	1	1	31.09	53.67	duplication
chr2	106585611	106585627	ALU	106585611	NA12892	NA12892=43	413	247	36	7	12	1	0	0	1	0	0	30	0	0	1	1	0.92	29.17	55.85	duplication
chr2	111682359	111682364	ALU	111682362	NA12892	NA12892=24	669	342	5	19	0	5	0	0	0	0	2	16	1	0	-1	1	0	32.5	55.6	duplication
chr2	112447395	112447424	ALU	112447422	NA12892	NA12892=23	367	285	10	13	0	6	0	0	0	0	1	16	0	0	-1	1	0	32.08	48.83	unknown
chr2	112716539	112716557	ALU	112716542	NA12892	NA12892=29	405	324	3	26	0	4	0	0	0	0	5	20	0	0	-1	1	0	30.6	60.5	duplication
chr2	114106426	114106446	ALU	114106446	NA12892	NA12892=27	451	325	22	5	5	0	0	0	0	0	3	19	0	-1	0	0	1	33.65	64.4	duplication
chr2	119155715	119155729	ALU	119155715	NA12892	NA12892=29	507	339	20	9	3	1	0	0	1	0	2	23	0	0	0	1	1	28.43	54	duplication
chr2	122085247	122085270	ALU	122085247	NA12892	NA12892=17	244	375	7	10	0	3	0	0	0	0	2	12	0	0	-1	1	0	34.15	47	duplication
chr2	126370716	126370722	ALU	126370716	NA12892	NA12892=20	440	299	3	17	0	2	0	0	0	0	2	16	0	0	-1	1	0	33.97	44.5	duplication
chr2	126641631	126641643	ALU	126641642	NA12892	NA12892=51	467	348	33	18	5	0	0	0	0	0	2	44	0	-1	0	0	1	32.95	60.6	duplication
chr2	128638892	128638904	ALU	128638892	NA12892	NA12892=31	435	558	14	17	2	4	0	2	0	0	1	24	0	0	0	1	1	29.88	51.33	duplication
chr2	130968468	130968499	SVA	130968489	NA12892	NA12892=21	239	335	8	13	2	0	0	0	0	0	1	18	0	-1	0	0	1	33.2	51	duplication
chr2	138176893	138176944	ALU	138176912	NA12892	NA12892=14	330	434	6	8	0	0	0	0	0	0	2	12	0	-1	-1	-1	-1	-1	-1	duplication
chr2	138259792	138259814	ALU	138259792	NA12892	NA12892=38	330	342	21	17	0	7	0	0	0	0	1	30	0	0	-1	1	0	32.12	60.86	duplication
chr2	139380777	139380788	ALU	139380788	NA12892	NA12892=21	482	236	12	9	3	0	0	0	0	0	1	17	0	-1	0	0	1	33.28	63.33	duplication
chr2	141534055	141534074	ALU	141534055	NA12892	NA12892=25	182	286	5	20	1	3	0	1	0	0	1	20	0	0	0	1	1	28.32	64	duplication
chr2	142325348	142325366	ALU	142325360	NA12892	NA12892=31	561	370	21	10	4	0	0	0	0	0	4	23	0	-1	0	0	1	33.92	63.75	duplication
chr2	145346753	145346771	ALU	145346767	NA12892	NA12892=81	470	280	61	20	10	0	0	0	0	0	5	66	0	-1	0	0	1	32.95	51.9	duplication
chr2	147020926	147020947	L1	147020933	NA12892	NA12892=64	568	215	54	10	10	0	0	0	0	0	3	51	0	-1	0	0	1	34.74	61.5	unknown
chr2	148477017	148477029	ALU	148477019	NA12892	NA12892=40	382	262	32	8	12	0	0	0	0	0	0	28	0	-1	0	0	1	33.54	52.25	unknown
chr2	153248265	153248280	ALU	153248265	NA12892	NA12892=31	304	411	16	15	2	1	0	0	1	0	1	27	0	0	0	1	1	29.29	57.67	duplication
chr2	154160669	154160684	ALU	154160670	NA12892	NA12892=48	446	456	12	36	0	11	0	0	0	0	1	36	0	0	-1	1	0	32.53	60	duplication
chr2	157491683	157491722	ALU	157491714	NA12892	NA12892=20	151	292	4	16	0	5	0	0	0	0	2	13	0	0	-1	1	0	33.89	55.4	unknown
chr2	158279974	158279991	ALU	158279991	NA12892	NA12892=39	704	449	23	16	7	0	0	0	0	0	2	30	0	-1	0	0	1	29.81	48.71	duplication
chr2	158510355	158510372	ALU	158510355	NA12892	NA12892=32	315	295	19	13	2	1	0	0	1	0	5	24	0	0	0	1	1	26.11	55	duplication
chr2	160159006	160159014	ALU	160159011	NA12892	NA12892=44	649	349	37	7	10	0	0	0	0	0	0	33	1	-1	0	0	1	33.78	57.8	unknown
chr2	161952310	161952337	ALU	161952337	NA12892	NA12892=40	638	175	25	15	2	0	0	0	0	0	10	25	3	-1	0	0	1	34.08	55	duplication
chr2	163349375	163349419	ALU	163349392	NA12892	NA12892=9	44	35	8	1	0	0	0	0	0	0	3	6	0	-1	-1	-1	-1	-1	-1	duplication
chr2	163678580	163678650	ALU	163678617	NA12892	NA12892=17	199	185	4	13	0	3	0	0	0	0	2	12	0	0	-1	1	0	33.78	49	unknown
chr2	173316719	173316723	ALU	173316720	NA12892	NA12892=18	349	491	7	11	0	0	0	0	0	0	0	18	0	-1	-1	-1	-1	-1	-1	unknown
chr2	173522157	173522171	ALU	173522157	NA12892	NA12892=25	390	NA	14	11	1	11	0	1	0	0	1	10	2	0	0	1	1	31.13	56	duplication
chr2	175735945	175735997	ALU	175735945	NA12892	NA12892=58	487	435	51	7	11	0	0	0	0	0	6	41	0	-1	0	0	1	32.4	56.73	unknown
chr2	176728291	176728359	ALU	176728297	NA12892	NA12892=21	273	274	14	7	2	0	0	0	0	0	0	19	0	-1	0	0	1	33.11	55	unknown
chr2	178351454	178351472	ALU	178351454	NA12892	NA12892=64	253	730	25	39	1	9	0	1	0	0	20	34	0	0	0	1	1	31.86	57.1	duplication
chr2	178676239	178676309	L1	178676272	NA12892	NA12892=20	256	138	16	4	0	0	0	0	0	0	2	18	0	-1	-1	-1	-1	-1	-1	unknown
chr2	181000539	181000555	L1	181000539	NA12892	NA12892=72	462	434	39	33	10	3	0	0	3	0	4	54	1	0	0	1	1	34.78	58	duplication
chr2	181880730	181880746	ALU	181880730	NA12892	NA12892=41	412	295	31	10	5	3	0	0	3	0	1	32	0	0	0	1	1	30.36	53	duplication
chr2	182988233	182988241	ALU	182988240	NA12892	NA12892=17	192	268	7	10	0	0	0	0	0	0	0	17	0	-1	-1	-1	-1	-1	-1	unknown
chr2	185761548	185761570	ALU	185761556	NA12892	NA12892=22	415	298	5	17	0	3	0	0	0	0	0	18	1	0	-1	1	0	33.1	60	unknown
chr2	187208979	187208995	ALU	187208995	NA12892	NA12892=13	NA	209	5	8	5	0	0	0	0	0	0	8	0	-1	0	0	1	33.7	48	duplication
chr2	189163015	189163023	ALU	189163017	NA12892	NA12892=45	490	245	33	12	6	0	0	0	0	0	0	38	1	-1	0	0	1	31.47	54.83	duplication
chr2	189853863	189853876	ALU	189853875	NA12892	NA12892=24	342	206	16	8	3	0	0	0	0	0	2	19	0	-1	0	0	1	32.91	62	duplication
chr2	189959364	189959436	ALU	189959434	NA12892	NA12892=20	248	240	10	10	5	0	0	0	0	0	0	15	0	-1	0	0	1	29.69	49.6	unknown
chr2	192840005	192840053	ALU	192840005	NA12892	NA12892=37	498	507	28	9	8	2	0	0	0	2	0	27	0	0	0	1	1	29.04	58.7	duplication
chr2	198763445	198763465	ALU	198763445	NA12892	NA12892=59	337	529	12	47	0	15	0	0	0	0	2	42	0	0	-1	1	0	31.97	61.53	duplication
chr2	199828010	199828036	ALU	199828016	NA12892	NA12892=18	187	285	8	10	0	0	0	0	0	0	4	14	0	-1	-1	-1	-1	-1	-1	duplication
chr2	208472397	208472401	ALU	208472401	NA12892	NA12892=48	276	492	14	34	0	9	0	0	0	0	5	34	0	0	-1	1	0	32.63	66.44	unknown
chr2	210260741	210260754	ALU	210260754	NA12892	NA12892=29	473	191	25	4	9	0	0	0	0	0	0	20	0	-1	0	0	1	33.53	55.56	duplication
chr2	212707178	212707197	L1	212707197	NA12892	NA12892=43	524	311	31	12	10	0	0	0	0	0	1	32	0	-1	0	0	1	35.33	52.3	duplication
chr2	212708332	212708356	ALU	212708332	NA12892	NA12892=22	330	319	16	6	4	2	0	0	2	0	2	14	0	0	0	1	1	31.98	63	duplication
chr2	212925307	212925348	ALU	212925328	NA12892	NA12892=9	380	175	6	3	0	0	0	0	0	0	0	9	0	-1	-1	-1	-1	-1	-1	unknown
chr2	215201631	215201641	ALU	215201631	NA12892	NA12892=72	449	548	54	18	11	2	0	0	2	0	3	56	0	0	0	1	1	31.18	52.08	duplication
chr2	216548430	216548452	ALU	216548435	NA12892	NA12892=32	302	171	24	8	7	0	0	0	0	0	0	25	0	-1	0	0	1	30.08	65	unknown
chr2	218180765	218180798	ALU	218180772	NA12892	NA12892=24	350	258	16	8	3	0	0	0	0	0	3	18	0	-1	0	0	1	28.62	71	unknown
chr2	219576588	219576606	ALU	219576593	NA12892	NA12892=48	251	536	8	40	0	9	0	0	0	0	0	39	0	0	-1	1	0	32.68	57.44	duplication
chr2	220936379	220936393	ALU	220936379	NA12892	NA12892=9	NA	NA	2	7	2	7	0	2	0	0	0	0	0	0	4	1	0.5	29.94	57.56	duplication
chr2	220937913	220937928	ALU	220937913	NA12892	NA12892=18	403	262	14	4	3	1	0	0	1	0	0	14	0	0	0	1	1	29.06	56	duplication
chr2	223882868	223882884	ALU	223882868	NA12892	NA12892=53	627	211	46	7	6	1	0	0	1	0	0	44	2	0	0	1	1	29.89	55.71	duplication
chr2	225774509	225774524	ALU	225774509	NA12892	NA12892=10	NA	NA	4	6	4	6	0	4	0	0	0	0	0	0	0	1	1	24.41	50.5	duplication
chr2	228466212	228466236	ALU	228466224	NA12892	NA12892=22	362	322	10	12	0	0	0	0	0	0	4	18	0	-1	-1	-1	-1	-1	-1	unknown
chr2	232279808	232279819	ALU	232279814	NA12892	NA12892=34	528	940	20	14	3	0	0	0	0	0	4	27	0	-1	7	0	0.67	27.48	55.33	duplication
chr2	233845878	233845893	ALU	233845893	NA12892	NA12892=46	416	297	39	7	4	0	0	0	0	0	1	41	0	-1	0	0	1	31.59	56.75	duplication
chr2	239883393	239883408	ALU	239883393	NA12892	NA12892=45	554	487	23	22	6	2	0	0	2	0	2	35	0	0	0	1	1	28.23	57.63	duplication
chr3	656456	656856	L1	656656	NA12892	NA12892=10	480	94	9	1	0	0	0	0	0	0	2	8	0	-1	-1	-1	-1	-1	-1	unknown
chr3	2962003	2962011	ALU	2962004	NA12892	NA12892=58	464	393	50	8	8	0	0	0	0	0	6	44	0	-1	0	0	1	33.65	57.5	unknown
chr3	4205100	4205140	ALU	4205120	NA12892	NA12892=16	376	274	5	11	0	0	0	0	0	0	2	14	0	-1	-1	-1	-1	-1	-1	unknown
chr3	6395819	6395833	ALU	6395819	NA12892	NA12892=33	232	319	5	28	1	7	0	1	0	0	4	21	0	0	0	1	1	32.21	55	duplication
chr3	7130370	7130382	ALU	7130370	NA12892	NA12892=31	489	377	18	13	1	2	0	1	0	0	2	26	0	0	0	1	1	33.95	64.67	duplication
chr3	7318476	7318546	ALU	7318476	NA12892	NA12892=16	178	282	3	13	0	3	0	0	0	0	1	12	0	0	-1	1	0	33.49	58.33	duplication
chr3	12818452	12818472	ALU	12818452	NA12892	NA12892=57	309	749	26	31	0	3	0	0	0	0	9	45	0	0	-1	1	0	32.31	49.67	duplication
chr3	18995906	18995908	ALU	18995908	NA12892	NA12892=17	255	213	4	13	0	0	0	0	0	0	0	17	0	-1	-1	-1	-1	-1	-1	unknown
chr3	19035438	19035452	ALU	19035438	NA12892	NA12892=56	503	332	34	22	7	3	0	0	3	0	2	44	0	0	0	1	1	27.64	56.2	duplication
chr3	25278444	25278458	ALU	25278447	NA12892	NA12892=31	257	372	4	27	0	9	0	0	0	0	4	18	0	0	-1	1	0	30.2	60.78	duplication
chr3	28707044	28707068	ALU	28707044	NA12892	NA12892=27	493	223	20	7	8	1	0	0	1	0	0	17	1	0	0	1	1	31.66	53.22	duplication
chr3	28840163	28840179	ALU	28840163	NA12892	NA12892=21	304	198	16	5	5	1	0	0	1	0	2	13	0	0	0	1	1	32.07	62.17	duplication
chr3	29239865	29240096	ALU	29239899	NA12892	NA12892=11	205	101	10	1	3	0	0	0	0	0	2	6	0	-1	0	0	1	32.86	57.67	unknown
chr3	31881373	31881400	ALU	31881398	NA12892	NA12892=32	361	285	16	16	2	0	0	0	0	0	2	27	1	-1	0	0	1	30.34	61	duplication
chr3	37604433	37604442	ALU	37604436	NA12892	NA12892=24	453	418	16	8	0	0	0	0	0	0	1	23	0	-1	-1	-1	-1	-1	-1	duplication
chr3	38399695	38399710	ALU	38399708	NA12892	NA12892=71	513	193	64	7	9	0	0	0	0	0	7	55	0	-1	0	0	1	33.86	59.11	duplication
chr3	38626059	38626085	L1	38626082	NA12892	NA12892=28	329	228	21	7	2	0	0	0	0	0	0	26	0	-1	0	0	1	33.33	41.5	duplication
chr3	40241601	40241662	ALU	40241608	NA12892	NA12892=15	531	265	6	9	0	3	0	0	0	0	1	11	0	0	-1	1	0	33.16	58	unknown
chr3	42898407	42898420	ALU	42898407	NA12892	NA12892=59	354	311	23	36	2	5	0	2	0	0	1	51	0	0	0	1	1	23.7	62.14	duplication
chr3	44340290	44340304	ALU	44340304	NA12892	NA12892=29	301	101	28	1	6	0	0	0	0	0	0	23	0	-1	0	0	1	33.71	51.67	duplication
chr3	45542629	45542660	ALU	45542652	NA12892	NA12892=37	516	413	6	31	0	7	0	0	0	0	2	28	0	0	-1	1	0	32.17	53.29	unknown
chr3	45692495	45692496	ALU	45692496	NA12892	NA12892=26	436	249	15	11	0	0	0	0	0	0	1	25	0	-1	-1	-1	-1	-1	-1	unknown
chr3	46550740	46550902	ALU	46550791	NA12892	NA12892=16	181	366	4	12	0	7	0	0	0	0	1	7	1	0	-1	1	0	29.62	55.29	unknown
chr3	47782859	47782873	ALU	47782859	NA12892	NA12892=42	717	445	28	14	4	1	0	0	1	0	1	36	0	0	0	1	1	29.11	62.8	duplication
chr3	50879158	50879178	ALU	50879159	NA12892	NA12892=69	445	596	22	47	0	9	0	0	0	0	30	30	0	0	-1	1	0	32.96	46.11	duplication
chr3	55788560	55788581	L1	55788580	NA12892	NA12892=28	505	221	21	7	4	0	0	0	0	0	1	23	0	-1	0	0	1	33.35	62.75	unknown
chr3	59852886	59852903	L1	59852886	NA12892	NA12892=72	592	695	40	32	10	1	0	0	1	0	2	59	0	0	0	1	1	34.54	69.82	duplication
chr3	59894561	59894576	ALU	59894561	NA12892	NA12892=12	NA	NA	5	7	5	7	0	5	0	0	0	0	0	0	4	1	0.6	24.95	53.92	duplication
chr3	63540950	63540965	ALU	63540950	NA12892	NA12892=46	511	521	17	29	4	5	0	4	0	0	1	36	0	0	0	1	1	33.77	53.22	duplication
chr3	67570447	67570519	ALU	67570477	NA12892	NA12892=18	574	169	14	4	2	0	0	0	0	0	1	15	0	-1	0	0	1	33.81	61.5	unknown
chr3	68173019	68173056	ALU	68173040	NA12892	NA12892=5	35	37	1	4	0	0	0	0	0	0	2	3	0	-1	-1	-1	-1	-1	-1	duplication
chr3	76985870	76985883	ALU	76985870	NA12892	NA12892=35	290	306	22	13	10	3	0	0	3	0	11	11	0	0	0	1	1	33.19	59.23	duplication
chr3	82056134	82056145	ALU	82056134	NA12892	NA12892=27	830	274	6	21	1	6	0	1	0	0	2	18	0	0	0	1	1	30.77	54	duplication
chr3	82615549	82615593	SVA	82615568	NA12892	NA12892=11	274	170	2	9	0	0	0	0	0	0	0	11	0	-1	-1	-1	-1	-1	-1	unknown
chr3	84433391	84433395	L1	84433395	NA12892	NA12892=31	600	240	17	14	6	0	0	0	0	0	6	19	0	-1	0	0	1	34.11	52.33	duplication
chr3	85576546	85576546	L1	85576544	NA12892	NA12892=27	338	279	6	21	0	0	0	0	0	0	3	24	0	-1	-1	-1	-1	-1	-1	unknown
chr3	88478160	88478229	ALU	88478162	NA12892	NA12892=21	264	216	19	2	5	0	0	0	0	0	2	14	0	-1	0	0	1	32.47	63.8	unknown
chr3	89306823	89306843	ALU	89306839	NA12892	NA12892=19	452	218	17	2	2	0	0	0	0	0	0	17	0	-1	0	0	1	33.78	44.5	duplication
chr3	98726761	98726776	ALU	98726761	NA12892	NA12892=26	509	492	14	12	3	5	0	0	5	0	0	18	0	0	0	1	1	33.54	54.63	duplication
chr3	100112513	100112518	ALU	100112518	NA12892	NA12892=27	350	410	11	16	0	2	0	0	0	0	0	25	0	0	-1	1	0	30.91	49.5	unknown
chr3	103453380	103453396	ALU	103453380	NA12892	NA12892=53	388	342	15	38	3	12	0	3	0	0	5	33	0	0	0	1	1	27.9	54.6	duplication
chr3	106289189	106289201	ALU	106289201	NA12892	NA12892=25	373	247	15	10	2	0	0	0	0	0	0	23	0	-1	0	0	1	32.19	64	duplication
chr3	110413301	110413497	ALU	110413394	NA12892	NA12892=10	107	101	9	1	7	0	0	0	0	0	3	0	0	-1	0	0	1	34.11	46.43	unknown
chr3	111226356	111226375	ALU	111226375	NA12892	NA12892=57	410	326	38	19	8	0	0	0	0	0	3	46	0	-1	0	0	1	33.68	56.25	duplication
chr3	111712330	111712342	ALU	111712330	NA12892	NA12892=18	NA	215	1	17	1	10	0	1	0	0	0	7	0	0	0	1	1	32.49	54.73	duplication
chr3	112453492	112453505	ALU	112453492	NA12892	NA12892=28	394	479	21	7	4	1	0	0	1	0	3	20	0	0	0	1	1	28.04	66.8	duplication
chr3	114915088	114915095	ALU	114915094	NA12892	NA12892=39	229	278	23	16	2	0	0	0	0	0	1	36	0	-1	0	0	1	33.63	59	duplication
chr3	114976794	114976813	ALU	114976794	NA12892	NA12892=16	NA	NA	3	13	3	13	0	0	13	0	0	0	0	0	0	1	1	26.69	51.19	duplication
chr3	115018201	115018246	ALU	115018215	NA12892	NA12892=25	543	240	20	5	7	0	0	0	0	0	1	17	0	-1	0	0	1	32.04	51.43	unknown
chr3	115383077	115383091	ALU	115383077	NA12892	NA12892=35	533	540	11	24	0	6	0	0	0	0	2	27	0	0	-1	1	0	33.28	61.5	duplication
chr3	120425460	120425475	ALU	120425460	NA12892	NA12892=36	287	545	13	23	1	5	0	1	0	0	1	28	1	0	0	1	1	31.66	53.83	duplication
chr3	129938413	129938434	ALU	129938413	NA12892	NA12892=61	362	686	42	19	7	1	0	0	1	0	4	49	0	0	4	1	0.86	29.5	63.38	duplication
chr3	137845369	137845369	SVA	137845376	NA12892	NA12892=27	146	385	4	23	0	0	0	0	0	0	0	27	0	-1	-1	-1	-1	-1	-1	unknown
chr3	143194843	143194861	ALU	143194848	NA12892	NA12892=15	360	730	8	7	0	0	0	0	0	0	0	15	0	-1	-1	-1	-1	-1	-1	duplication
chr3	144687860	144687886	ALU	144687868	NA12892	NA12892=25	183	357	5	20	0	9	0	0	0	0	1	15	0	0	-1	1	0	33.37	57.33	duplication
chr3	147076710	147076712	ALU	147076711	NA12892	NA12892=14	372	233	5	9	0	2	0	0	0	0	0	12	0	0	-1	1	0	32.69	74.5	duplication
chr3	151148541	151148546	L1	151148544	NA12892	NA12892=27	256	328	13	14	0	0	0	0	0	0	10	17	0	-1	-1	-1	-1	-1	-1	duplication
chr3	151748833	151748850	ALU	151748833	NA12892	NA12892=54	550	224	41	13	20	1	0	0	1	0	9	24	0	0	0	1	1	32.05	55.62	duplication
chr3	155040660	155040675	ALU	155040660	NA12892	NA12892=16	190	215	5	11	3	5	0	3	0	0	1	7	0	0	0	1	1	27.71	60.25	duplication
chr3	155382859	155382871	ALU	155382859	NA12892	NA12892=34	527	199	26	8	11	1	0	0	1	0	1	21	0	0	0	1	1	31.69	63.5	duplication
chr3	156239767	156239874	ALU	156239873	NA12892	NA12892=23	102	365	1	22	0	4	0	0	0	0	0	19	0	0	-1	1	0	30.36	41.5	unknown
chr3	157962917	157962924	ALU	157962920	NA12892	NA12892=37	266	358	14	23	0	4	0	0	0	0	6	27	0	0	-1	1	0	30.72	55.25	unknown
chr3	166362247	166362384	ALU	166362314	NA12892	NA12892=15	331	126	13	2	5	0	0	0	0	0	0	10	0	-1	0	0	1	32.56	60	unknown
chr3	166390230	166390235	ALU	166390230	NA12892	NA12892=25	477	291	16	9	2	0	0	0	0	0	1	22	0	-1	0	0	1	33.75	60	unknown
chr3	166544587	166544608	ALU	166544588	NA12892	NA12892=16	35	345	1	15	0	4	0	0	0	0	0	12	0	0	-1	1	0	33.39	57.25	unknown
chr3	168885751	168885769	ALU	168885760	NA12892	NA12892=29	406	228	22	7	4	0	0	0	0	0	0	25	0	-1	0	0	1	32.17	52.75	unknown
chr3	171626373	171626388	ALU	171626373	NA12892	NA12892=49	471	465	6	43	1	7	0	1	0	0	7	34	0	0	0	1	1	29.39	60.25	duplication
chr3	172322936	172322950	ALU	172322936	NA12892	NA12892=11	190	NA	6	5	1	5	0	1	0	0	0	5	0	0	0	1	1	25.62	62.83	duplication
chr3	174250896	174250911	ALU	174250896	NA12892	NA12892=44	481	293	29	15	6	1	0	0	1	0	6	31	0	0	0	1	1	32.31	58.29	duplication
chr3	174410731	174410757	ALU	174410736	NA12892	NA12892=76	311	487	27	49	0	10	0	0	0	0	5	61	0	0	-1	1	0	33.46	57	duplication
chr3	175673929	175673943	ALU	175673929	NA12892	NA12892=32	311	354	6	26	2	9	0	2	0	0	1	20	0	0	0	1	1	27.58	65.18	duplication
chr3	176143017	176143034	ALU	176143034	NA12892	NA12892=47	356	567	36	11	6	0	0	0	0	0	10	31	0	-1	0	0	1	34.04	53.33	duplication
chr3	176913231	176913247	ALU	176913231	NA12892	NA12892=19	NA	NA	7	12	7	12	0	0	12	0	0	0	0	5	0	0.92	1	25.98	51.11	duplication
chr3	176990160	176990259	SVA	176990208	NA12892	NA12892=5	203	101	3	2	0	0	0	0	0	0	1	4	0	-1	-1	-1	-1	-1	-1	unknown
chr3	178111045	178111064	ALU	178111045	NA12892	NA12892=30	427	205	21	9	5	0	0	0	0	0	2	23	0	-1	0	0	1	34.06	71.8	unknown
chr3	186372123	186372141	L1	186372123	NA12892	NA12892=71	385	291	29	42	4	1	0	0	1	0	1	65	0	0	0	1	1	34.02	58	duplication
chr3	188883211	188883215	ALU	188883211	NA12892	NA12892=28	370	366	10	18	0	3	0	0	0	0	3	22	0	0	-1	1	0	32.78	63.33	unknown
chr3	189115854	189115862	ALU	189115854	NA12892	NA12892=31	377	192	26	5	8	0	0	0	0	0	2	21	0	-1	0	0	1	30.53	51.75	unknown
chr3	190999450	190999464	ALU	190999450	NA12892	NA12892=54	340	477	12	42	2	9	0	2	0	0	14	29	0	0	0	1	1	29.87	58.64	duplication
chr3	194768441	194768523	ALU	194768517	NA12892	NA12892=27	132	608	2	25	0	2	0	0	0	0	0	25	0	0	-1	1	0	26.67	62.5	unknown
chr3	195761767	195761800	ALU	195761769	NA12892	NA12892=22	512	307	15	7	3	0	0	0	0	0	3	16	0	-1	0	0	1	29.68	66	unknown
chr4	1301824	1301883	ALU	1301833	NA12892	NA12892=17	589	197	15	2	6	0	0	0	0	0	1	10	0	-1	0	0	1	33.15	51	unknown
chr4	9704788	9704840	SVA	9704814	NA12892	NA12892=11	171	94	10	1	0	0	0	0	0	0	1	10	0	-1	-1	-1	-1	-1	-1	unknown
chr4	10722273	10722293	ALU	10722273	NA12892	NA12892=43	435	376	29	14	8	2	0	0	2	0	3	30	0	0	1	1	0.88	27.87	60.7	duplication
chr4	12239276	12239289	ALU	12239276	NA12892	NA12892=34	94	311	4	30	2	14	0	2	0	0	2	15	1	1	0	0.93	1	29.34	62.56	duplication
chr4	18162677	18162696	L1	18162679	NA12892	NA12892=104	443	506	35	69	0	12	0	0	0	0	2	87	3	0	-1	1	0	34.14	64.17	duplication
chr4	19366156	19366176	ALU	19366160	NA12892	NA12892=19	239	321	14	5	4	0	0	0	0	0	1	14	0	-1	0	0	1	24.98	44.5	unknown
chr4	22043200	22043204	ALU	22043200	NA12892	NA12892=36	321	279	14	22	0	7	0	0	0	0	7	22	0	0	-1	1	0	30.2	57.14	duplication
chr4	26438617	26438630	ALU	26438617	NA12892	NA12892=28	293	256	5	23	1	7	0	1	0	0	2	18	0	0	0	1	1	30	65.88	duplication
chr4	29907819	29907848	ALU	29907823	NA12892	NA12892=33	439	451	14	19	0	3	0	0	0	0	1	29	0	0	-1	1	0	33.16	65.67	duplication
chr4	30892067	30892082	ALU	30892067	NA12892	NA12892=36	626	185	28	8	7	1	0	0	1	0	0	28	0	0	0	1	1	30.04	60.38	duplication
chr4	31841415	31841426	ALU	31841415	NA12892	NA12892=37	419	426	20	17	1	6	0	1	0	0	0	30	0	0	0	1	1	28.4	53.29	duplication
chr4	39410557	39410567	ALU	39410559	NA12892	NA12892=32	359	408	22	10	5	0	0	0	0	0	0	27	0	-1	0	0	1	30.45	56.2	unknown
chr4	40700712	40700739	ALU	40700739	NA12892	NA12892=30	200	282	5	25	0	4	0	0	0	0	1	25	0	0	-1	1	0	33.58	50.25	unknown
chr4	40881190	40881204	ALU	40881190	NA12892	NA12892=35	343	183	20	15	3	1	0	0	1	0	3	28	0	0	0	1	1	30.2	58	duplication
chr4	42088035	42088056	ALU	42088035	NA12892	NA12892=47	306	262	37	10	5	2	0	0	2	0	4	36	0	9	0	0.5	1	28.31	50.29	duplication
chr4	43399973	43399986	ALU	43399973	NA12892	NA12892=66	356	310	47	19	8	1	0	0	1	0	7	50	0	0	0	1	1	32.76	54.11	duplication
chr4	47007785	47007789	L1	47007789	NA12892	NA12892=107	440	396	43	64	1	16	0	1	0	0	1	89	0	0	0	1	1	32.5	57.88	deletion
chr4	47496515	47496529	ALU	47496529	NA12892	NA12892=23	352	226	15	8	3	0	0	0	0	0	5	15	0	-1	0	0	1	30.45	57.33	duplication
chr4	49513041	49513063	ALU	49513050	NA12892	NA12892=13	147	255	6	7	3	0	0	0	0	0	2	8	0	-1	1	0	0.67	25.76	76.67	unknown
chr4	53628474	53628490	L1	53628490	NA12892	NA12892=15	441	177	8	7	2	0	0	0	0	0	1	12	0	-1	0	0	1	31.33	55.5	duplication
chr4	53851836	53851856	ALU	53851852	NA12892	NA12892=23	388	389	18	5	5	0	0	0	0	0	0	18	0	-1	0	0	1	33.17	60.2	duplication
chr4	56371945	56371962	ALU	56371945	NA12892	NA12892=57	522	517	39	18	3	1	0	0	1	0	2	51	0	0	0	1	1	24.99	64.25	duplication
chr4	61825100	61825109	ALU	61825100	NA12892	NA12892=62	551	227	52	10	7	1	0	0	1	0	3	51	0	0	2	1	0.86	28.56	53	duplication
chr4	62983307	62983327	ALU	62983316	NA12892	NA12892=15	511	130	12	3	0	0	0	0	0	0	0	15	0	-1	-1	-1	-1	-1	-1	unknown
chr4	65216739	65216746	ALU	65216746	NA12892	NA12892=69	618	285	35	34	2	0	0	0	0	0	1	66	0	-1	0	0	1	34.09	79	duplication
chr4	66809059	66809067	L1	66809067	NA12892	NA12892=55	395	380	20	35	0	9	0	0	0	0	1	44	1	0	-1	1	0	35.01	55.11	unknown
chr4	67106601	67106616	ALU	67106616	NA12892	NA12892=34	394	400	24	10	4	0	0	0	0	0	1	29	0	-1	0	0	1	32.75	56.75	duplication
chr4	67963809	67963883	ALU	67963878	NA12892	NA12892=25	184	241	9	16	0	8	0	0	0	0	0	14	3	0	-1	1	0	31.21	66.75	unknown
chr4	70413662	70413673	ALU	70413673	NA12892	NA12892=40	269	264	24	16	7	0	0	0	0	0	3	30	0	-1	0	0	1	32.28	49.86	duplication
chr4	72970711	72970727	ALU	72970711	NA12892	NA12892=27	502	263	13	14	2	3	0	0	3	0	0	22	0	0	0	1	1	22.63	58.6	duplication
chr4	73889663	73889677	ALU	73889663	NA12892	NA12892=43	407	536	26	17	2	1	0	0	1	0	1	39	0	0	0	1	1	24.03	53	duplication
chr4	78873795	78873809	ALU	78873795	NA12892	NA12892=26	461	316	17	9	9	1	0	0	1	0	3	13	0	0	0	1	1	31.61	50.9	duplication
chr4	79159513	79159637	ALU	79159515	NA12892	NA12892=21	348	101	20	1	5	0	0	0	0	0	2	14	0	-1	0	0	1	34.23	59.8	unknown
chr4	79289434	79289445	ALU	79289434	NA12892	NA12892=19	209	439	4	15	1	4	0	1	0	0	1	13	0	0	0	1	1	28.82	64.2	duplication
chr4	79322982	79323001	ALU	79322982	NA12892	NA12892=36	432	396	22	14	3	0	0	0	0	0	1	32	0	-1	0	0	1	33.1	54.67	unknown
chr4	79359159	79359161	ALU	79359159	NA12892	NA12892=34	202	455	7	27	0	5	0	0	0	0	2	27	0	0	-1	1	0	33.7	51.6	duplication
chr4	82630132	82630148	ALU	82630132	NA12892	NA12892=29	235	290	20	9	5	1	0	0	1	0	2	21	0	0	0	1	1	30.03	50.83	duplication
chr4	83340653	83340696	ALU	83340696	NA12892	NA12892=18	179	204	13	5	6	0	0	0	0	0	1	11	0	-1	0	0	1	33.57	42.17	duplication
chr4	86099304	86099317	ALU	86099304	NA12892	NA12892=33	257	512	12	21	1	7	0	1	0	0	0	24	1	0	0	1	1	30.29	52.38	duplication
chr4	86470370	86470382	ALU	86470370	NA12892	NA12892=66	268	460	33	33	3	4	0	0	4	0	18	41	0	0	0	1	1	22.68	61	duplication
chr4	86584501	86584538	ALU	86584520	NA12892	NA12892=11	321	155	6	5	0	0	0	0	0	0	0	11	0	-1	-1	-1	-1	-1	-1	unknown
chr4	89963249	89963261	ALU	89963249	NA12892	NA12892=26	273	330	14	12	5	2	0	0	2	0	1	18	0	0	6	1	0.8	26.13	51	duplication
chr4	91193016	91193055	ALU	91193032	NA12892	NA12892=5	45	35	4	1	0	0	0	0	0	0	1	4	0	-1	-1	-1	-1	-1	-1	duplication
chr4	103343741	103343758	L1	103343756	NA12892	NA12892=95	721	279	80	15	11	0	0	0	0	0	1	81	2	-1	0	0	1	34.64	59.36	duplication
chr4	104214677	104214686	L1	104214686	NA12892	NA12892=65	748	150	63	2	8	0	0	0	0	0	7	50	0	-1	0	0	1	34.32	55.38	duplication
chr4	108381901	108381993	ALU	108381901	NA12892	NA12892=29	404	126	26	3	9	0	0	0	0	0	2	18	0	-1	0	0	1	33.54	60.78	unknown
chr4	110000957	110000964	ALU	110000964	NA12892	NA12892=22	419	394	17	5	5	0	0	0	0	0	1	16	0	-1	0	0	1	33.38	52.8	duplication
chr4	110934959	110934970	ALU	110934959	NA12892	NA12892=24	272	317	8	16	2	2	0	2	0	0	2	18	0	0	0	1	1	20.98	57.5	duplication
chr4	112628973	112628993	L1	112628973	NA12892	NA12892=45	584	293	26	19	9	0	0	0	0	0	3	33	0	-1	1	0	0.89	32.22	59.33	unknown
chr4	112698424	112698437	ALU	112698424	NA12892	NA12892=29	188	376	3	26	1	5	0	1	0	0	1	22	0	0	0	1	1	31.01	60	duplication
chr4	115132690	115132707	L1	115132690	NA12892	NA12892=58	427	291	32	26	6	1	0	0	0	0	2	47	2	0	0	1	1	34.1	60.86	duplication
chr4	115549913	115549938	ALU	115549930	NA12892	NA12892=82	623	528	51	31	10	0	0	0	0	0	3	69	0	-1	0	0	1	31.1	61.1	duplication
chr4	117350577	117350584	ALU	117350583	NA12892	NA12892=20	420	243	15	5	3	0	0	0	0	0	2	15	0	-1	0	0	1	33.57	56.67	unknown
chr4	119774716	119774732	ALU	119774716	NA12892	NA12892=20	241	371	5	15	0	2	0	0	0	0	0	18	0	0	-1	1	0	28.19	45	duplication
chr4	124967841	124967860	ALU	124967848	NA12892	NA12892=23	688	301	18	5	0	0	0	0	0	0	0	23	0	-1	-1	-1	-1	-1	-1	unknown
chr4	125812746	125812768	ALU	125812746	NA12892	NA12892=27	357	223	19	8	4	0	0	0	0	0	1	22	0	-1	0	0	1	33.13	45.5	unknown
chr4	132181647	132181675	L1	132181647	NA12892	NA12892=39	368	376	17	22	0	4	0	0	0	0	2	33	0	0	-1	1	0	34.34	60.5	duplication
chr4	134922346	134922359	ALU	134922346	NA12892	NA12892=41	286	517	16	25	4	3	0	4	0	0	6	28	0	0	0	1	1	32.49	57.57	duplication
chr4	135130258	135130289	ALU	135130272	NA12892	NA12892=13	118	296	7	6	0	0	0	0	0	0	0	13	0	-1	-1	-1	-1	-1	-1	unknown
chr4	138177324	138177334	L1	138177324	NA12892	NA12892=53	471	421	26	27	3	3	0	0	3	0	3	44	0	0	0	1	1	34.83	54.67	duplication
chr4	138189284	138189293	ALU	138189293	NA12892	NA12892=21	481	232	16	5	2	0	0	0	0	0	2	17	0	-1	0	0	1	33.7	72	duplication
chr4	139225199	139225217	ALU	139225199	NA12892	NA12892=30	370	331	11	19	1	6	0	1	0	0	1	22	0	0	0	1	1	31.51	55.57	duplication
chr4	140938920	140938935	ALU	140938920	NA12892	NA12892=20	101	312	7	13	6	3	0	0	3	0	0	11	0	1	0	0.67	1	20.69	59.67	duplication
chr4	143258300	143258343	ALU	143258300	NA12892	NA12892=28	320	294	11	17	0	4	0	0	0	0	1	23	0	0	-1	1	0	31.38	59.5	duplication
chr4	145395291	145395308	ALU	145395291	NA12892	NA12892=29	299	215	22	7	7	2	0	0	2	0	2	18	0	0	0	1	1	31.25	57.56	duplication
chr4	147225281	147225296	L1	147225281	NA12892	NA12892=55	NA	301	5	50	5	2	0	0	2	0	1	47	0	0	0	1	1	34.32	61.57	duplication
chr4	148053937	148053950	ALU	148053950	NA12892	NA12892=28	240	267	22	6	6	0	0	0	0	0	5	17	0	-1	0	0	1	33.36	56.5	duplication
chr4	150245256	150245271	ALU	150245256	NA12892	NA12892=29	487	354	12	17	1	4	0	1	0	0	5	19	0	0	0	1	1	29.48	55.8	duplication
chr4	151293902	151293917	ALU	151293902	NA12892	NA12892=58	332	273	18	40	0	7	0	0	0	0	0	51	0	0	-1	1	0	32.93	51.71	duplication
chr4	154188242	154188265	ALU	154188247	NA12892	NA12892=32	227	292	5	27	0	7	0	0	0	0	1	24	0	0	-1	1	0	32.91	55.29	duplication
chr4	154900990	154901314	ALU	154901152	NA12892	NA12892=13	173	90	12	1	0	0	0	0	0	0	0	13	0	-1	-1	-1	-1	-1	-1	unknown
chr4	166190786	166190810	ALU	166190800	NA12892	NA12892=20	374	181	15	5	0	0	0	0	0	0	1	19	0	-1	-1	-1	-1	-1	-1	unknown
chr4	167338783	167338794	ALU	167338783	NA12892	NA12892=52	184	483	11	41	2	11	0	2	0	0	0	39	0	0	0	1	1	32.55	60.77	duplication
chr4	171388800	171388882	ALU	171388800	NA12892	NA12892=25	351	260	23	2	5	0	0	0	0	0	2	18	0	-1	0	0	1	32.22	51.2	unknown
chr4	172288841	172288857	ALU	172288841	NA12892	NA12892=42	424	334	14	28	0	9	0	0	0	0	0	33	0	0	-1	1	0	32.94	55.56	duplication
chr4	174044214	174044228	ALU	174044214	NA12892	NA12892=51	276	360	27	24	3	4	0	3	0	0	16	28	0	0	0	1	1	22.84	64.71	duplication
chr4	175211579	175211588	ALU	175211579	NA12892	NA12892=25	276	202	14	11	5	1	0	0	1	0	2	17	0	0	0	1	1	30.44	46.33	duplication
chr4	179198309	179198321	ALU	179198311	NA12892	NA12892=20	193	264	6	14	0	7	0	0	0	0	2	11	0	0	-1	1	0	26.05	41.29	duplication
chr4	179444719	179444738	ALU	179444719	NA12892	NA12892=28	218	471	10	18	1	4	0	1	0	0	10	13	0	0	0	1	1	27.68	52.4	duplication
chr4	180256954	180256959	ALU	180256954	NA12892	NA12892=53	245	573	19	34	0	4	0	0	0	0	3	46	0	0	-1	1	0	34	64.5	duplication
chr4	181503021	181503031	ALU	181503024	NA12892	NA12892=14	454	268	7	7	0	0	0	0	0	0	1	13	0	-1	-1	-1	-1	-1	-1	duplication
chr4	185651652	185651680	ALU	185651677	NA12892	NA12892=57	433	257	32	25	4	0	0	0	0	0	11	42	0	-1	0	0	1	31.06	57.25	duplication
chr4	186361912	186361924	ALU	186361912	NA12892	NA12892=32	NA	270	8	24	8	3	0	0	3	0	2	19	0	6	0	0.67	1	28.84	59.09	duplication
chr4	188686137	188686149	ALU	188686146	NA12892	NA12892=16	191	232	2	14	0	5	0	0	0	0	0	11	0	0	-1	1	0	27.26	49.8	unknown
chr4	190659691	190659708	L1	190659708	NA12892	NA12892=35	591	358	23	12	6	0	0	0	0	0	0	29	0	-1	0	0	1	34.48	56	duplication
chr5	1585516	1585639	ALU	1585517	NA12892	NA12892=13	577	79	10	3	2	0	0	0	0	0	0	11	0	-1	0	0	1	33.89	74	unknown
chr5	1812634	1812649	ALU	1812640	NA12892	NA12892=43	248	281	8	35	0	6	0	0	0	0	2	35	0	0	-1	1	0	31.52	52.83	duplication
chr5	3995182	3995199	ALU	3995182	NA12892	NA12892=36	421	266	28	8	6	2	0	0	2	0	6	22	0	0	0	1	1	28.61	56.5	duplication
chr5	4075833	4075846	ALU	4075833	NA12892	NA12892=26	239	431	11	15	1	2	0	1	0	0	3	20	0	0	0	1	1	27.12	53.67	duplication
chr5	5595240	5595248	ALU	5595240	NA12892	NA12892=23	326	405	7	16	2	3	0	2	0	0	3	15	0	0	0	1	1	22.85	62.6	duplication
chr5	6284519	6284535	ALU	6284519	NA12892	NA12892=50	497	742	11	39	1	7	0	1	0	0	0	42	0	0	0	1	1	29.4	61.75	duplication
chr5	8749520	8749528	L1	8749528	NA12892	NA12892=41	428	208	37	4	13	0	0	0	0	0	0	26	2	-1	0	0	1	33.27	58.31	duplication
chr5	16391773	16391792	ALU	16391792	NA12892	NA12892=23	279	341	17	6	5	0	0	0	0	0	1	17	0	-1	0	0	1	27.08	74.6	duplication
chr5	18570155	18570164	ALU	18570155	NA12892	NA12892=76	430	379	27	49	4	7	0	4	0	0	8	57	0	0	0	1	1	29.94	58.91	duplication
chr5	19326399	19326401	ALU	19326400	NA12892	NA12892=25	666	543	12	13	0	0	0	0	0	0	0	25	0	-1	-1	-1	-1	-1	-1	duplication
chr5	21515270	21515363	ALU	21515316	NA12892	NA12892=26	217	160	19	7	0	0	0	0	0	0	0	26	0	-1	-1	-1	-1	-1	-1	unknown
chr5	25233913	25233926	ALU	25233913	NA12892	NA12892=58	329	246	43	15	18	3	0	0	3	0	3	34	0	3	0	0.67	1	29.58	56.67	duplication
chr5	32762570	32762580	ALU	32762576	NA12892	NA12892=64	345	351	28	36	0	0	0	0	0	0	0	64	0	-1	-1	-1	-1	-1	-1	duplication
chr5	33596281	33596298	ALU	33596281	NA12892	NA12892=26	471	291	19	7	5	1	0	0	1	0	2	18	0	0	0	1	1	28.98	51.67	duplication
chr5	33633334	33633348	L1	33633334	NA12892	NA12892=101	493	681	25	76	2	15	0	2	0	0	10	74	0	0	0	1	1	34.72	60.65	duplication
chr5	33797540	33797563	L1	33797543	NA12892	NA12892=46	434	440	23	23	0	8	0	0	0	0	2	36	0	0	-1	1	0	34.2	52.38	duplication
chr5	34113205	34113271	ALU	34113270	NA12892	NA12892=31	355	482	24	7	6	0	0	0	0	0	3	22	0	-1	0	0	1	32.99	61.33	unknown
chr5	36792614	36792620	ALU	36792620	NA12892	NA12892=69	555	438	51	18	15	0	0	0	0	0	13	41	0	-1	0	0	1	33.72	59.4	duplication
chr5	39292969	39292974	ALU	39292969	NA12892	NA12892=24	233	255	6	18	0	7	0	0	0	0	0	17	0	0	-1	1	0	28.66	59.29	duplication
chr5	40181644	40181649	ALU	40181649	NA12892	NA12892=44	221	375	9	35	0	11	0	0	0	0	0	33	0	0	-1	1	0	32.52	60.73	unknown
chr5	43541780	43541805	ALU	43541805	NA12892	NA12892=24	209	291	12	12	2	0	0	0	0	0	2	20	0	-1	0	0	1	33.03	62	duplication
chr5	49440180	49440370	L1	49440276	NA12892	NA12892=10	111	107	2	8	0	0	0	0	0	0	1	7	2	-1	-1	-1	-1	-1	-1	unknown
chr5	50785670	50785689	ALU	50785670	NA12892	NA12892=20	319	169	16	4	2	1	0	0	1	0	0	17	0	0	0	1	1	29.66	45.33	duplication
chr5	51432340	51432356	ALU	51432340	NA12892	NA12892=22	312	299	16	6	2	1	0	0	1	0	0	19	0	0	0	1	1	19.58	77.67	duplication
chr5	54865783	54865800	ALU	54865783	NA12892	NA12892=29	321	340	23	6	12	1	0	0	1	0	9	7	0	0	0	1	1	33.43	55.38	duplication
chr5	55447994	55448010	SVA	55447994	NA12892	NA12892=60	412	422	30	30	12	15	0	0	15	0	2	30	1	0	0	1	1	33.89	58.41	duplication
chr5	55689478	55689499	ALU	55689499	NA12892	NA12892=41	537	614	27	14	5	0	0	0	0	0	2	34	0	-1	0	0	1	33.95	69	duplication
chr5	55927966	55927980	ALU	55927966	NA12892	NA12892=36	418	275	26	10	6	1	0	0	1	0	2	27	0	0	0	1	1	30.51	50.71	duplication
chr5	57716218	57716229	ALU	57716224	NA12892	NA12892=25	372	388	16	9	0	0	0	0	0	0	3	22	0	-1	-1	-1	-1	-1	-1	duplication
chr5	61857102	61857118	ALU	61857102	NA12892	NA12892=72	462	451	41	31	9	1	0	0	1	0	3	58	1	0	0	1	1	30.27	54.8	duplication
chr5	63430686	63430885	ALU	63430784	NA12892	NA12892=7	228	164	4	3	0	0	0	0	0	0	0	7	0	-1	-1	-1	-1	-1	-1	unknown
chr5	68263452	68263484	L1	68263457	NA12892	NA12892=58	622	570	21	37	0	4	0	0	0	0	1	50	3	0	-1	1	0	34.96	76.25	duplication
chr5	75275331	75275374	ALU	75275331	NA12892	NA12892=23	468	170	19	4	6	0	0	0	0	0	7	10	0	-1	0	0	1	32.69	49	unknown
chr5	77654185	77654193	ALU	77654187	NA12892	NA12892=35	473	203	24	11	4	0	0	0	0	0	1	30	0	-1	0	0	1	31.33	60	duplication
chr5	83127425	83127434	ALU	83127432	NA12892	NA12892=21	381	185	19	2	6	0	0	0	0	0	0	15	0	-1	0	0	1	31	52	duplication
chr5	86372672	86372695	ALU	86372695	NA12892	NA12892=26	218	336	15	11	8	0	0	0	0	0	0	17	1	-1	0	0	1	31.03	50.75	duplication
chr5	89450781	89450785	L1	89450781	NA12892	NA12892=54	628	290	39	15	12	0	0	0	0	0	6	35	1	-1	0	0	1	33.64	60.67	unknown
chr5	90565630	90565982	L1	90565808	NA12892	NA12892=5	159	101	4	1	0	0	0	0	0	0	3	2	0	-1	-1	-1	-1	-1	-1	unknown
chr5	94994209	94994216	ALU	94994209	NA12892	NA12892=23	389	412	11	12	1	2	0	1	0	0	0	20	0	0	0	1	1	25.79	62.33	duplication
chr5	96866406	96866423	L1	96866406	NA12892	NA12892=55	753	339	42	13	4	1	0	0	1	0	3	46	1	0	0	1	1	34.67	58	duplication
chr5	99093297	99093328	ALU	99093323	NA12892	NA12892=12	101	292	1	11	0	6	0	0	0	0	2	4	0	0	-1	1	0	33.98	56.67	unknown
chr5	99299905	99299923	ALU	99299905	NA12892	NA12892=45	286	285	12	33	3	6	0	3	0	0	1	35	0	0	0	1	1	26.34	53.89	duplication
chr5	100060167	100060182	ALU	100060167	NA12892	NA12892=25	123	266	4	21	1	8	0	1	0	0	2	14	0	0	0	1	1	30.24	59.89	duplication
chr5	100497249	100497262	ALU	100497249	NA12892	NA12892=48	350	429	21	27	1	2	0	1	0	0	3	42	0	0	0	1	1	27.54	74.67	duplication
chr5	103464411	103464462	ALU	103464426	NA12892	NA12892=37	525	345	21	16	4	0	0	0	0	0	0	33	0	-1	1	0	0.75	30.6	51.5	unknown
chr5	114355244	114355251	ALU	114355248	NA12892	NA12892=24	219	277	8	16	0	0	0	0	0	0	0	24	0	-1	-1	-1	-1	-1	-1	unknown
chr5	114739722	114739739	ALU	114739722	NA12892	NA12892=66	479	566	32	34	0	3	0	0	0	0	4	59	0	0	-1	1	0	25.8	65.67	duplication
chr5	122582797	122582810	ALU	122582797	NA12892	NA12892=50	470	242	40	10	16	1	0	0	1	0	1	32	0	0	0	1	1	32.24	56.06	duplication
chr5	123194212	123194222	ALU	123194218	NA12892	NA12892=27	314	438	6	21	0	3	0	0	0	0	0	24	0	0	-1	1	0	33.71	60.67	unknown
chr5	124549721	124549731	ALU	124549721	NA12892	NA12892=20	272	183	15	5	5	1	0	0	1	0	0	14	0	0	0	1	1	29.15	56.17	duplication
chr5	130853244	130853267	ALU	130853258	NA12892	NA12892=27	515	180	22	5	4	0	0	0	0	0	1	22	0	-1	0	0	1	33.92	72.5	unknown
chr5	132170752	132170772	ALU	132170760	NA12892	NA12892=25	185	435	5	20	0	0	0	0	0	0	2	23	0	-1	-1	-1	-1	-1	-1	unknown
chr5	139595125	139595138	ALU	139595138	NA12892	NA12892=66	587	329	39	27	8	0	0	0	0	0	1	57	0	-1	0	0	1	33.34	59.25	duplication
chr5	143010789	143010806	ALU	143010789	NA12892	NA12892=25	293	154	19	6	8	2	0	0	2	0	0	15	0	0	0	1	1	29.41	59.8	duplication
chr5	146369609	146369630	ALU	146369626	NA12892	NA12892=35	480	356	20	15	8	0	0	0	0	0	1	26	0	-1	0	0	1	29.74	62.88	duplication
chr5	146637705	146637768	ALU	146637716	NA12892	NA12892=23	307	415	4	19	0	7	0	0	0	0	0	16	0	0	-1	1	0	30.64	65.29	unknown
chr5	148096776	148096780	ALU	148096780	NA12892	NA12892=35	369	262	23	12	6	0	0	0	0	0	1	27	1	-1	0	0	1	32.61	64.67	duplication
chr5	152529717	152529737	ALU	152529722	NA12892	NA12892=27	238	365	6	21	0	4	0	0	0	0	1	22	0	0	-1	1	0	32.41	50.75	duplication
chr5	155290613	155290624	ALU	155290613	NA12892	NA12892=19	335	226	16	3	3	1	0	0	1	0	0	15	0	0	0	1	1	29.13	58	duplication
chr5	156566722	156566751	ALU	156566740	NA12892	NA12892=30	423	259	20	10	5	0	0	0	0	0	8	17	0	-1	0	0	1	30.9	66.4	unknown
chr5	157802988	157803198	ALU	157803072	NA12892	NA12892=16	232	101	15	1	9	0	0	0	0	0	0	7	0	-1	0	0	1	33.07	60.78	unknown
chr5	158717143	158717187	ALU	158717157	NA12892	NA12892=20	224	324	7	13	0	2	0	0	0	0	1	17	0	0	-1	1	0	33.6	53.5	unknown
chr5	159122130	159122160	ALU	159122155	NA12892	NA12892=34	571	502	16	18	5	0	0	0	0	0	0	29	0	-1	0	0	1	32.2	54	duplication
chr5	166791068	166791108	ALU	166791108	NA12892	NA12892=22	245	279	7	15	0	2	0	0	0	0	3	17	0	0	-1	1	0	33.86	42.5	unknown
chr5	168911927	168911933	ALU	168911927	NA12892	NA12892=29	357	173	23	6	5	1	0	0	1	0	0	23	0	0	0	1	1	30.2	64.33	duplication
chr5	170201319	170201343	ALU	170201339	NA12892	NA12892=37	506	238	26	11	6	0	0	0	0	0	0	31	0	-1	0	0	1	33.35	60	duplication
chr5	171893727	171893749	ALU	171893733	NA12892	NA12892=64	364	519	17	47	0	7	0	0	0	0	4	53	0	0	-1	1	0	32.55	59.71	duplication
chr5	179369168	179369185	ALU	179369168	NA12892	NA12892=18	294	101	13	5	5	4	0	0	4	0	0	9	0	0	0	1	1	26.91	60.89	duplication
chr6	1674193	1674204	ALU	1674193	NA12892	NA12892=20	114	425	5	15	1	4	0	1	0	0	3	9	3	0	0	1	1	34.16	64.4	duplication
chr6	2774010	2774067	ALU	2774017	NA12892	NA12892=21	375	349	17	4	5	0	0	0	0	0	1	15	0	-1	0	0	1	32.26	45.2	unknown
chr6	6034776	6034894	ALU	6034776	NA12892	NA12892=16	478	85	15	1	4	0	0	0	0	0	1	11	0	-1	0	0	1	33.76	49	unknown
chr6	6742680	6742716	L1	6742698	NA12892	NA12892=5	36	37	2	3	0	0	0	0	0	0	2	3	0	-1	-1	-1	-1	-1	-1	duplication
chr6	9702220	9702252	ALU	9702250	NA12892	NA12892=29	306	202	25	4	7	0	0	0	0	0	0	22	0	-1	0	0	1	32.84	57.29	unknown
chr6	12102167	12102183	ALU	12102167	NA12892	NA12892=42	350	397	29	13	6	1	0	0	1	0	1	34	0	0	0	1	1	31.93	57.43	duplication
chr6	13191017	13191037	L1	13191028	NA12892	NA12892=37	333	526	17	20	0	0	0	0	0	0	2	35	0	-1	-1	-1	-1	-1	-1	duplication
chr6	13503029	13503052	L1	13503049	NA12892	NA12892=58	675	512	17	41	2	0	0	0	0	0	1	55	0	-1	0	0	1	34.17	75	duplication
chr6	13718464	13718481	ALU	13718464	NA12892	NA12892=24	409	438	5	19	1	6	0	1	0	0	1	16	0	0	0	1	1	28.52	53.57	duplication
chr6	15688936	15688953	ALU	15688944	NA12892	NA12892=24	221	269	10	14	0	0	0	0	0	0	2	22	0	-1	-1	-1	-1	-1	-1	duplication
chr6	16950483	16950974	L1	16950956	NA12892	NA12892=41	35	585	1	40	0	7	0	0	0	0	3	31	0	0	-1	1	0	34.34	63.57	unknown
chr6	18346385	18346399	ALU	18346385	NA12892	NA12892=20	194	386	6	14	1	2	0	1	0	0	1	16	0	0	0	1	1	29.24	64.33	duplication
chr6	18470154	18470163	ALU	18470163	NA12892	NA12892=21	211	347	14	7	6	0	0	0	0	0	0	15	0	-1	0	0	1	33.16	50	duplication
chr6	19137095	19137109	ALU	19137102	NA12892	NA12892=18	457	250	7	11	0	0	0	0	0	0	2	16	0	-1	-1	-1	-1	-1	-1	duplication
chr6	19346436	19346454	ALU	19346436	NA12892	NA12892=37	472	415	23	14	3	1	0	0	1	0	0	33	0	0	0	1	1	28.8	47	duplication
chr6	20887906	20887908	ALU	20887906	NA12892	NA12892=21	266	222	9	12	0	5	0	0	0	0	1	15	0	0	-1	1	0	33.29	48	duplication
chr6	23779233	23779509	ALU	23779372	NA12892	NA12892=5	140	109	3	2	0	0	0	0	0	0	0	5	0	-1	-1	-1	-1	-1	-1	unknown
chr6	23978353	23978361	ALU	23978361	NA12892	NA12892=40	548	405	26	14	2	0	0	0	0	0	16	22	0	-1	0	0	1	33.63	60	duplication
chr6	27885519	27885534	ALU	27885519	NA12892	NA12892=25	217	236	9	16	2	3	0	2	0	0	1	19	0	0	2	1	0.5	25.86	64.6	duplication
chr6	29818872	29818878	ALU	29818872	NA12892	NA12892=42	323	314	33	9	9	0	0	0	0	0	2	31	0	-1	0	0	1	34.35	52.22	unknown
chr6	31296794	31296928	ALU	31296860	NA12892	NA12892=6	198	100	5	1	0	0	0	0	0	0	2	3	1	-1	-1	-1	-1	-1	-1	unknown
chr6	32514586	32514731	SVA	32514658	NA12892	NA12892=7	289	116	5	2	0	0	0	0	0	0	1	6	0	-1	-1	-1	-1	-1	-1	unknown
chr6	32589821	32589878	ALU	32589834	NA12892	NA12892=33	468	394	28	5	11	0	0	0	0	0	2	20	0	-1	0	0	1	32.82	53.73	unknown
chr6	32687153	32687167	ALU	32687153	NA12892	NA12892=48	400	258	21	27	3	3	0	3	0	0	3	39	0	0	5	1	0.67	29.5	55.5	duplication
chr6	32688588	32688595	ALU	32688595	NA12892	NA12892=58	506	405	45	13	8	0	0	0	0	0	17	33	0	-1	0	0	1	33.5	60.75	duplication
chr6	32773435	32773448	ALU	32773435	NA12892	NA12892=57	341	704	11	46	2	13	0	2	0	0	7	35	0	0	0	1	1	30.5	52.27	duplication
chr6	33030294	33030388	SVA	33030340	NA12892	NA12892=29	483	101	28	1	0	0	0	0	0	0	6	23	0	-1	-1	-1	-1	-1	-1	unknown
chr6	36554497	36554532	ALU	36554513	NA12892	NA12892=32	276	346	20	12	5	0	0	0	0	0	1	26	0	-1	0	0	1	31.63	61.8	unknown
chr6	39350733	39350740	ALU	39350736	NA12892	NA12892=32	371	369	15	17	0	0	0	0	0	0	1	31	0	-1	-1	-1	-1	-1	-1	duplication
chr6	40046891	40046917	ALU	40046909	NA12892	NA12892=58	421	364	43	15	7	0	0	0	0	0	1	50	0	-1	0	0	1	33.59	47.57	duplication
chr6	40170279	40170298	ALU	40170279	NA12892	NA12892=30	350	301	10	20	0	4	0	0	0	0	2	24	0	0	-1	1	0	33.86	63.75	duplication
chr6	40731429	40731455	ALU	40731429	NA12892	NA12892=22	556	241	20	2	5	0	0	0	0	0	3	14	0	-1	0	0	1	33.97	59.4	unknown
chr6	40926793	40926829	ALU	40926829	NA12892	NA12892=18	219	434	12	6	4	0	0	0	0	0	0	14	0	-1	0	0	1	31.34	55.75	duplication
chr6	43280905	43281040	ALU	43280911	NA12892	NA12892=25	378	101	24	1	2	0	0	0	0	0	1	22	0	-1	0	0	1	33.95	62.5	unknown
chr6	43895471	43895474	ALU	43895474	NA12892	NA12892=21	193	566	4	17	0	3	0	0	0	0	1	17	0	0	-1	1	0	33.18	63	unknown
chr6	45260462	45260479	ALU	45260479	NA12892	NA12892=63	609	235	46	17	10	0	0	0	0	0	4	49	0	-1	0	0	1	31.95	59.2	duplication
chr6	47708253	47708271	ALU	47708253	NA12892	NA12892=27	374	145	22	5	7	1	0	0	1	0	3	16	0	0	1	1	0.86	30.47	54.38	duplication
chr6	49561926	49561929	ALU	49561929	NA12892	NA12892=31	260	245	20	11	6	0	0	0	0	0	1	24	0	-1	0	0	1	31.77	56.33	duplication
chr6	50756918	50756933	ALU	50756918	NA12892	NA12892=27	239	216	18	9	6	2	0	0	2	0	0	19	0	5	0	0.5	1	28.73	63.88	duplication
chr6	52537129	52537190	ALU	52537145	NA12892	NA12892=28	689	324	19	9	4	0	0	0	0	0	1	23	0	-1	0	0	1	33.16	53	unknown
chr6	52691418	52691455	ALU	52691436	NA12892	NA12892=8	163	332	4	4	0	0	0	0	0	0	4	4	0	-1	-1	-1	-1	-1	-1	unknown
chr6	53609680	53609695	ALU	53609680	NA12892	NA12892=39	548	292	25	14	4	1	0	0	1	0	2	32	0	0	0	1	1	29.27	62	duplication
chr6	53648758	53648875	ALU	53648758	NA12892	NA12892=27	443	162	25	2	2	0	0	0	0	0	4	21	0	-1	0	0	1	32.27	48	unknown
chr6	55007919	55007928	ALU	55007919	NA12892	NA12892=51	205	496	7	44	2	12	0	2	0	0	0	37	0	0	0	1	1	30.73	62.64	duplication
chr6	57403302	57403543	ALU	57403534	NA12892	NA12892=28	99	561	1	27	0	6	0	0	0	0	6	16	0	0	-1	1	0	32.58	54	unknown
chr6	57444944	57444970	ALU	57444958	NA12892	NA12892=14	288	379	3	11	0	6	0	0	0	0	0	8	0	0	-1	1	0	33.77	46.33	unknown
chr6	57465226	57465236	ALU	57465226	NA12892	NA12892=33	204	566	6	27	1	7	0	1	0	0	1	24	0	0	0	1	1	30.84	60.75	duplication
chr6	58776628	58776757	L1	58776692	NA12892	NA12892=6	101	272	1	5	0	0	0	0	0	0	3	3	0	-1	-1	-1	-1	-1	-1	unknown
chr6	58778605	58778692	ALU	58778648	NA12892	NA12892=13	123	456	4	9	0	0	0	0	0	0	3	10	0	-1	-1	-1	-1	-1	-1	unknown
chr6	58778764	58779091	L1	58778928	NA12892	NA12892=5	267	72	4	1	0	0	0	0	0	0	3	2	0	-1	-1	-1	-1	-1	-1	unknown
chr6	64836224	64836242	ALU	64836224	NA12892	NA12892=16	188	225	9	7	3	1	0	0	1	0	1	11	0	0	0	1	1	25.64	54.5	duplication
chr6	66163964	66163966	ALU	66163966	NA12892	NA12892=29	233	466	5	24	0	8	0	0	0	0	1	20	0	0	-1	1	0	32.62	50.38	unknown
chr6	66816111	66816134	ALU	66816116	NA12892	NA12892=81	475	444	28	53	0	10	0	0	0	0	2	69	0	0	-1	1	0	31.59	58.3	duplication
chr6	68311295	68311307	ALU	68311295	NA12892	NA12892=31	166	239	7	24	0	4	0	0	0	0	3	24	0	0	-1	1	0	33.68	51.5	duplication
chr6	68314029	68314049	ALU	68314049	NA12892	NA12892=49	271	350	7	42	0	13	0	0	0	0	4	32	0	0	-1	1	0	32.56	52.08	unknown
chr6	68502429	68502446	ALU	68502429	NA12892	NA12892=19	302	242	5	14	2	4	0	2	0	0	1	12	0	0	0	1	1	32.18	57	duplication
chr6	69642764	69642877	ALU	69642782	NA12892	NA12892=24	323	106	21	3	6	0	0	0	0	0	1	17	0	-1	0	0	1	33.68	59.5	unknown
chr6	70327722	70327748	ALU	70327733	NA12892	NA12892=31	234	340	9	22	0	7	0	0	0	0	1	23	0	0	-1	1	0	33.55	63.14	unknown
chr6	70958875	70958890	ALU	70958875	NA12892	NA12892=23	101	375	2	21	1	4	0	1	0	0	1	17	0	0	0	1	1	31.31	61.2	duplication
chr6	71729309	71729316	ALU	71729309	NA12892	NA12892=30	235	300	15	15	4	1	0	0	1	0	3	22	0	0	0	1	1	29.33	50.2	duplication
chr6	72753368	72753384	ALU	72753376	NA12892	NA12892=35	275	348	13	22	0	0	0	0	0	0	10	25	0	-1	-1	-1	-1	-1	-1	duplication
chr6	74504837	74504855	ALU	74504837	NA12892	NA12892=55	488	245	40	15	10	2	0	0	2	0	3	39	1	0	0	1	1	28.72	54.5	duplication
chr6	77357778	77357789	ALU	77357778	NA12892	NA12892=27	499	398	8	19	2	6	0	2	0	0	2	17	0	0	0	1	1	33.63	65.75	duplication
chr6	77548621	77548631	ALU	77548621	NA12892	NA12892=26	579	196	19	7	3	0	0	0	0	0	1	22	0	-1	0	0	1	33.68	59	unknown
chr6	77980645	77980649	L1	77980649	NA12892	NA12892=127	455	453	52	75	1	9	0	1	0	0	4	113	0	0	0	1	1	34.83	53.3	deletion
chr6	78364254	78364271	ALU	78364254	NA12892	NA12892=20	240	222	12	8	4	2	0	0	2	0	4	10	0	0	0	1	1	26.22	61	duplication
chr6	78843166	78843178	ALU	78843171	NA12892	NA12892=26	435	299	9	17	0	3	0	0	0	0	3	20	0	0	-1	1	0	32.83	47	duplication
chr6	88698062	88698075	ALU	88698064	NA12892	NA12892=33	479	538	10	23	0	6	0	0	0	0	1	26	0	0	-1	1	0	32.35	57.33	duplication
chr6	91125852	91125871	ALU	91125852	NA12892	NA12892=29	112	583	4	25	0	2	0	0	0	0	4	23	0	0	-1	1	0	33.95	73.5	duplication
chr6	93576134	93576148	ALU	93576134	NA12892	NA12892=26	339	187	22	4	4	1	0	0	1	0	1	20	0	0	0	1	1	29.59	53.6	duplication
chr6	93853180	93853195	ALU	93853180	NA12892	NA12892=48	220	753	7	41	1	8	0	1	0	0	11	28	0	0	0	1	1	30.7	50.22	duplication
chr6	94930769	94930802	ALU	94930769	NA12892	NA12892=25	128	423	5	20	0	6	0	0	0	0	3	15	1	0	-1	1	0	32.37	48.67	duplication
chr6	95368359	95368372	ALU	95368359	NA12892	NA12892=25	257	243	8	17	0	4	0	0	0	0	13	8	0	0	-1	1	0	33.61	54.25	duplication
chr6	96509158	96509181	ALU	96509162	NA12892	NA12892=37	388	361	14	23	0	6	0	0	0	0	0	31	0	0	-1	1	0	33.94	54.67	duplication
chr6	97017670	97017683	ALU	97017670	NA12892	NA12892=38	255	307	10	28	1	6	0	1	0	0	1	30	0	0	0	1	1	31.27	63.71	duplication
chr6	98251328	98251346	ALU	98251328	NA12892	NA12892=49	313	351	11	38	0	7	0	0	0	0	3	39	0	0	-1	1	0	31.09	57.57	duplication
chr6	100407485	100407499	ALU	100407485	NA12892	NA12892=42	271	242	19	23	4	1	0	0	1	0	3	34	0	0	0	1	1	28.93	55	duplication
chr6	104350564	104350579	ALU	104350564	NA12892	NA12892=56	189	349	11	45	1	15	0	1	0	0	1	39	0	0	0	1	1	32.46	57.75	duplication
chr6	104490246	104490421	ALU	104490336	NA12892	NA12892=11	122	439	2	9	0	0	0	0	0	0	4	7	0	-1	-1	-1	-1	-1	-1	unknown
chr6	110102976	110102982	ALU	110102976	NA12892	NA12892=89	542	431	34	55	4	17	0	4	0	0	4	60	4	0	0	1	1	28.77	56.38	duplication
chr6	114548402	114548415	ALU	114548411	NA12892	NA12892=35	468	349	29	6	13	0	0	0	0	0	1	21	0	-1	0	0	1	33	61.38	duplication
chr6	116307096	116307163	ALU	116307096	NA12892	NA12892=22	555	189	20	2	7	0	0	0	0	0	2	13	0	-1	0	0	1	32.77	59.57	unknown
chr6	118626148	118626231	ALU	118626148	NA12892	NA12892=32	308	284	12	20	0	6	0	0	0	0	2	23	1	0	-1	1	0	30.29	56.5	duplication
chr6	120380237	120380289	ALU	120380253	NA12892	NA12892=25	400	376	6	19	0	5	0	0	0	0	1	19	0	0	-1	1	0	33.81	61.6	unknown
chr6	120568239	120568257	ALU	120568246	NA12892	NA12892=62	296	360	15	47	0	5	0	0	0	0	5	52	0	0	-1	1	0	33.51	50.6	duplication
chr6	125421413	125421421	ALU	125421413	NA12892	NA12892=51	262	302	40	11	9	3	0	0	3	0	3	36	0	10	0	0.67	1	26.82	58.5	duplication
chr6	126423662	126423676	ALU	126423662	NA12892	NA12892=17	253	194	14	3	2	1	0	0	1	0	0	14	0	0	0	1	1	25.64	56.67	duplication
chr6	129828224	129828236	ALU	129828224	NA12892	NA12892=21	295	310	16	5	5	1	0	0	1	0	0	15	0	0	0	1	1	30.4	67.17	duplication
chr6	129895093	129895107	ALU	129895104	NA12892	NA12892=32	459	199	24	8	0	0	0	0	0	0	1	31	0	-1	-1	-1	-1	-1	-1	duplication
chr6	131113265	131113279	ALU	131113265	NA12892	NA12892=34	284	312	17	17	5	1	0	0	1	0	1	27	0	0	0	1	1	25.34	63.5	duplication
chr6	131273483	131273499	ALU	131273483	NA12892	NA12892=40	402	207	26	14	7	1	0	0	1	0	3	29	0	0	0	1	1	31.06	52.5	duplication
chr6	132320429	132320437	ALU	132320430	NA12892	NA12892=33	234	357	10	23	0	5	0	0	0	0	1	27	0	0	-1	1	0	31.53	51.4	duplication
chr6	133160097	133160111	ALU	133160106	NA12892	NA12892=21	318	387	4	17	0	5	0	0	0	0	0	16	0	0	-1	1	0	32.49	52.6	unknown
chr6	133731757	133731771	ALU	133731757	NA12892	NA12892=26	307	181	14	12	2	10	0	2	0	0	0	13	1	3	0	0.9	1	28.11	60.42	duplication
chr6	136367039	136367046	ALU	136367039	NA12892	NA12892=18	512	204	10	8	3	1	0	0	1	0	0	14	0	0	0	1	1	32.87	53.25	duplication
chr6	140269430	140269510	ALU	140269431	NA12892	NA12892=21	544	131	18	3	4	0	0	0	0	0	1	16	0	-1	0	0	1	33.84	48.5	unknown
chr6	141134051	141134067	ALU	141134051	NA12892	NA12892=24	370	448	9	15	1	4	0	1	0	0	1	18	0	0	0	1	1	33.5	53.8	duplication
chr6	141770869	141770889	ALU	141770869	NA12892	NA12892=45	473	411	20	25	0	4	0	0	0	0	1	40	0	0	-1	1	0	33.53	59.25	duplication
chr6	143951366	143951380	ALU	143951375	NA12892	NA12892=29	297	251	20	9	5	0	0	0	0	0	2	22	0	-1	0	0	1	29.81	51.6	duplication
chr6	148163576	148163587	L1	148163587	NA12892	NA12892=63	599	418	21	42	6	0	0	0	0	0	2	54	1	-1	0	0	1	34.31	57.33	duplication
chr6	153429836	153429856	SVA	153429836	NA12892	NA12892=80	562	80	76	4	19	3	0	0	3	0	3	55	0	0	0	1	1	34.95	55.91	duplication
chr6	157152815	157152836	L1	157152815	NA12892	NA12892=18	310	344	5	13	1	5	0	1	0	0	2	10	0	6	0	0.8	1	34.51	65.17	duplication
chr6	157397671	157397698	ALU	157397674	NA12892	NA12892=46	233	430	14	32	0	2	0	0	0	0	3	41	0	0	-1	1	0	33.87	60	duplication
chr6	157968667	157968737	L1	157968704	NA12892	NA12892=59	385	458	30	29	0	0	0	0	0	0	6	53	0	-1	-1	-1	-1	-1	-1	unknown
chr6	159166293	159166302	ALU	159166302	NA12892	NA12892=15	233	260	6	9	3	0	0	0	0	0	0	12	0	-1	0	0	1	33.7	51.67	duplication
chr6	159204419	159204431	ALU	159204419	NA12892	NA12892=19	410	262	15	4	4	1	0	0	1	0	3	11	0	0	0	1	1	29.58	58.8	duplication
chr6	161336410	161336440	ALU	161336440	NA12892	NA12892=27	141	332	4	23	0	5	0	0	0	0	0	22	0	0	-1	1	0	33.09	56.8	unknown
chr6	165186930	165186951	ALU	165186930	NA12892	NA12892=35	265	258	16	19	1	2	0	1	0	0	7	25	0	0	0	1	1	34.01	50	duplication
chr6	167124797	167124812	ALU	167124797	NA12892	NA12892=68	588	346	34	34	8	1	0	0	1	0	6	53	0	0	0	1	1	33.24	61.22	duplication
chr6	170500750	170500774	ALU	170500752	NA12892	NA12892=44	864	426	14	30	0	9	0	0	0	0	0	35	0	0	-1	1	0	33.25	49.78	duplication
chr7	5787384	5787426	L1	5787405	NA12892	NA12892=5	43	46	3	2	0	0	0	0	0	0	3	2	0	-1	-1	-1	-1	-1	-1	duplication
chr7	8019017	8019031	L1	8019027	NA12892	NA12892=38	425	461	19	19	4	0	0	0	0	0	3	31	0	-1	0	0	1	34.25	52.25	duplication
chr7	13649207	13649223	ALU	13649207	NA12892	NA12892=15	125	322	3	12	1	2	0	1	0	0	3	9	0	0	0	1	1	29.91	77.67	duplication
chr7	15666236	15666316	ALU	15666286	NA12892	NA12892=18	319	210	15	3	6	0	0	0	0	0	0	12	0	-1	0	0	1	32.15	68.67	unknown
chr7	17094714	17094833	L1	17094714	NA12892	NA12892=28	292	79	27	1	6	0	0	0	0	0	1	20	1	-1	0	0	1	33.82	65.67	unknown
chr7	23665672	23665685	ALU	23665685	NA12892	NA12892=10	120	384	6	4	2	0	0	0	0	0	0	8	0	-1	0	0	1	30.73	65	duplication
chr7	33195309	33195332	ALU	33195317	NA12892	NA12892=41	218	429	12	29	0	4	0	0	0	0	7	30	0	0	-1	1	0	31.6	46.25	duplication
chr7	36164937	36164942	ALU	36164937	NA12892	NA12892=34	476	445	23	11	7	0	0	0	0	0	0	27	0	-1	0	0	1	34.06	51.14	unknown
chr7	36252151	36252166	ALU	36252151	NA12892	NA12892=55	405	344	13	42	0	9	0	0	0	0	17	29	0	0	-1	1	0	33.99	49.33	duplication
chr7	37836636	37836651	ALU	37836636	NA12892	NA12892=85	668	395	36	49	3	11	0	3	0	0	0	71	0	0	0	1	1	32.91	63.93	duplication
chr7	38209199	38209213	ALU	38209199	NA12892	NA12892=20	177	273	5	15	2	4	0	2	0	0	0	14	0	0	0	1	1	28.55	56.33	duplication
chr7	38478164	38478173	ALU	38478164	NA12892	NA12892=24	442	270	2	22	0	6	0	0	0	0	3	15	0	0	-1	1	0	31.18	50.83	duplication
chr7	39749662	39749696	ALU	39749680	NA12892	NA12892=21	397	278	8	13	0	0	0	0	0	0	0	20	1	-1	-1	-1	-1	-1	-1	unknown
chr7	42529863	42529869	L1	42529863	NA12892	NA12892=29	185	527	7	22	0	5	0	0	0	0	4	20	0	0	-1	1	0	33.62	59	duplication
chr7	42579987	42580004	ALU	42579987	NA12892	NA12892=26	301	277	13	13	0	3	0	0	0	0	6	17	0	0	-1	1	0	33.75	65.67	duplication
chr7	42647563	42647641	ALU	42647600	NA12892	NA12892=12	101	278	1	11	0	0	0	0	0	0	0	12	0	-1	-1	-1	-1	-1	-1	unknown
chr7	45789210	45789213	ALU	45789213	NA12892	NA12892=9	412	224	5	4	2	0	0	0	0	0	0	7	0	-1	0	0	1	33.48	51	duplication
chr7	47551076	47551089	ALU	47551076	NA12892	NA12892=60	162	297	13	47	10	13	0	10	0	0	2	35	0	2	1	0.92	0.9	33.2	53.43	duplication
chr7	52403789	52403909	ALU	52403909	NA12892	NA12892=16	91	241	1	15	0	6	0	0	0	0	4	6	0	0	-1	1	0	33.37	50.83	unknown
chr7	52789464	52789472	L1	52789472	NA12892	NA12892=29	228	438	12	17	6	0	0	0	0	0	1	22	0	-1	0	0	1	34.09	48.67	duplication
chr7	55369218	55369232	ALU	55369218	NA12892	NA12892=24	189	350	5	19	1	4	0	1	0	0	1	18	0	0	0	1	1	27.89	59.6	duplication
chr7	63880180	63880196	ALU	63880180	NA12892	NA12892=75	376	292	24	51	3	9	0	3	0	0	2	61	0	0	0	1	1	28.54	54.42	duplication
chr7	66610004	66610032	ALU	66610032	NA12892	NA12892=26	239	498	10	16	0	2	0	0	0	0	6	18	0	0	-1	1	0	33.23	57	unknown
chr7	70188672	70188688	L1	70188680	NA12892	NA12892=34	504	426	7	27	0	0	0	0	0	0	0	34	0	-1	-1	-1	-1	-1	-1	duplication
chr7	76567212	76567219	ALU	76567212	NA12892	NA12892=16	413	NA	13	3	0	3	0	0	0	0	1	12	0	0	-1	1	0	34.12	47.33	duplication
chr7	81056063	81056102	L1	81056080	NA12892	NA12892=12	39	37	8	4	0	0	0	0	0	0	7	5	0	-1	-1	-1	-1	-1	-1	duplication
chr7	82851729	82851742	ALU	82851742	NA12892	NA12892=23	568	257	6	17	0	2	0	0	0	0	0	21	0	0	-1	1	0	32.83	69.5	unknown
chr7	82947143	82947153	ALU	82947143	NA12892	NA12892=35	263	425	11	24	1	5	0	1	0	0	1	28	0	0	0	1	1	30.83	51	duplication
chr7	84901723	84901725	L1	84901723	NA12892	NA12892=79	450	390	22	57	1	18	0	1	0	0	10	49	1	0	0	1	1	31.5	59.58	duplication
chr7	85044731	85044756	L1	85044751	NA12892	NA12892=131	685	604	86	45	13	0	0	0	0	0	8	110	0	-1	0	0	1	35.01	66.31	duplication
chr7	85860666	85860678	ALU	85860678	NA12892	NA12892=37	248	345	20	17	5	0	0	0	0	0	0	32	0	-1	0	0	1	32.56	50.2	duplication
chr7	86303597	86303634	ALU	86303597	NA12892	NA12892=31	460	453	23	8	7	0	0	0	0	0	3	21	0	-1	0	0	1	32.84	55	unknown
chr7	88380347	88380358	ALU	88380352	NA12892	NA12892=18	228	400	5	13	0	0	0	0	0	0	0	18	0	-1	-1	-1	-1	-1	-1	duplication
chr7	89946786	89946831	ALU	89946814	NA12892	NA12892=22	164	329	4	18	0	6	0	0	0	0	0	16	0	0	-1	1	0	33.34	52.5	unknown
chr7	93357377	93357411	ALU	93357377	NA12892	NA12892=14	204	212	2	12	0	4	0	0	0	0	6	4	0	0	-1	1	0	29.33	62	duplication
chr7	94877498	94877539	ALU	94877498	NA12892	NA12892=23	284	285	5	18	0	7	0	0	0	0	9	7	0	0	-1	1	0	33.69	59.43	duplication
chr7	95101182	95101205	ALU	95101182	NA12892	NA12892=38	368	352	13	25	0	3	0	0	0	0	6	28	1	0	-1	1	0	33.79	68.33	duplication
chr7	97067423	97067525	ALU	97067521	NA12892	NA12892=26	172	550	3	23	0	3	0	0	0	0	1	22	0	0	-1	1	0	33.58	61.67	unknown
chr7	104895534	104895586	ALU	104895560	NA12892	NA12892=21	135	270	7	14	0	0	0	0	0	0	5	16	0	-1	-1	-1	-1	-1	-1	unknown
chr7	105466060	105466071	ALU	105466060	NA12892	NA12892=26	199	534	8	18	2	3	0	2	0	0	0	21	0	0	0	1	1	31.26	54.8	duplication
chr7	105564460	105564550	ALU	105564472	NA12892	NA12892=25	323	117	23	2	4	0	0	0	0	0	1	20	0	-1	0	0	1	33.31	57.25	unknown
chr7	107829248	107829263	L1	107829248	NA12892	NA12892=68	361	239	44	24	11	5	0	0	0	0	5	47	0	0	0	1	1	34.17	65.25	duplication
chr7	108325656	108325682	L1	108325680	NA12892	NA12892=99	560	528	50	49	3	0	0	0	0	0	1	94	1	-1	0	0	1	34.76	70.33	duplication
chr7	109077999	109078009	ALU	109078008	NA12892	NA12892=6	131	227	2	4	0	2	0	0	0	0	0	4	0	0	-1	1	0	33.97	59	unknown
chr7	109283338	109283352	ALU	109283338	NA12892	NA12892=21	448	249	10	11	4	2	0	0	2	0	0	15	0	0	0	1	1	27.9	57	duplication
chr7	110484749	110484750	L1	110484750	NA12892	NA12892=23	370	324	13	10	6	3	0	0	3	0	4	8	2	0	0	1	1	32.04	54.44	deletion
chr7	117356236	117356250	ALU	117356240	NA12892	NA12892=37	365	524	14	23	0	0	0	0	0	0	2	35	0	-1	-1	-1	-1	-1	-1	duplication
chr7	120103449	120103471	ALU	120103449	NA12892	NA12892=29	250	291	5	24	0	8	0	0	0	0	1	20	0	0	-1	1	0	32.71	56	duplication
chr7	124593017	124593027	ALU	124593024	NA12892	NA12892=35	500	236	27	8	6	0	0	0	0	0	1	28	0	-1	2	0	0.83	32.59	60.5	duplication
chr7	129157160	129157184	ALU	129157179	NA12892	NA12892=28	547	149	21	7	4	0	0	0	0	0	4	20	0	-1	0	0	1	33.98	69.75	duplication
chr7	131851110	131851126	ALU	131851110	NA12892	NA12892=53	206	387	22	31	1	2	0	1	0	0	1	49	0	0	0	1	1	27.91	71.33	duplication
chr7	133130531	133130672	L1	133130600	NA12892	NA12892=5	101	93	1	4	0	0	0	0	0	0	1	4	0	-1	-1	-1	-1	-1	-1	unknown
chr7	138504447	138504459	ALU	138504447	NA12892	NA12892=84	491	450	48	36	11	3	0	0	3	0	0	70	0	3	0	0.67	1	28.13	58.43	duplication
chr7	138791612	138791618	ALU	138791612	NA12892	NA12892=37	273	222	25	12	6	0	0	0	0	0	3	28	0	-1	0	0	1	31.56	57.17	unknown
chr7	141013590	141013604	ALU	141013590	NA12892	NA12892=25	271	242	18	7	5	0	0	0	0	0	0	20	0	-1	0	0	1	32.84	53.6	unknown
chr7	147585775	147585790	ALU	147585775	NA12892	NA12892=29	225	346	4	25	2	5	0	2	0	0	2	20	0	0	0	1	1	27.06	61.86	duplication
chr7	150582271	150582289	ALU	150582275	NA12892	NA12892=27	393	300	16	11	3	0	0	0	0	0	2	22	0	-1	0	0	1	31.69	53.67	unknown
chr7	154858206	154858220	ALU	154858206	NA12892	NA12892=56	233	617	10	46	1	10	0	1	0	0	0	45	0	0	0	1	1	30.88	53.09	duplication
chr7	155110582	155110596	ALU	155110582	NA12892	NA12892=17	85	336	2	15	1	2	0	1	0	0	1	13	0	0	0	1	1	21.66	55.33	duplication
chr7	157350763	157350784	ALU	157350777	NA12892	NA12892=20	254	274	12	8	0	3	0	0	0	0	0	17	0	0	-1	1	0	33.88	69.33	unknown
chr7	157448730	157448781	ALU	157448752	NA12892	NA12892=31	480	265	13	18	0	0	0	0	0	0	0	31	0	-1	-1	-1	-1	-1	-1	unknown
chr8	4452893	4452893	L1	4452893	NA12892	NA12892=41	295	101	17	24	13	23	0	13	0	0	1	3	1	0	0	1	1	27.63	58.22	no tsd
chr8	5829275	5829282	L1	5829275	NA12892	NA12892=50	491	321	14	36	2	7	0	2	0	0	2	39	0	0	0	1	1	34.33	51.56	duplication
chr8	6044914	6044977	ALU	6044977	NA12892	NA12892=21	291	132	19	2	6	0	0	0	0	0	0	15	0	-1	0	0	1	32.15	47.17	duplication
chr8	8920045	8920165	ALU	8920127	NA12892	NA12892=16	447	175	12	4	3	0	0	0	0	0	1	12	0	-1	0	0	1	33.46	58.67	unknown
chr8	9463663	9463681	ALU	9463681	NA12892	NA12892=26	342	264	17	9	5	0	0	0	0	0	0	21	0	-1	0	0	1	33.91	46.6	duplication
chr8	9665652	9665673	ALU	9665673	NA12892	NA12892=25	291	414	14	11	3	0	0	0	0	0	0	22	0	-1	0	0	1	33.6	61	duplication
chr8	9807890	9807901	ALU	9807890	NA12892	NA12892=59	647	258	43	16	7	1	0	0	1	0	3	48	0	0	0	1	1	24.93	59.38	duplication
chr8	12956566	12956649	ALU	12956608	NA12892	NA12892=9	225	181	4	5	0	0	0	0	0	0	0	9	0	-1	-1	-1	-1	-1	-1	unknown
chr8	13650883	13650899	ALU	13650883	NA12892	NA12892=38	229	346	13	25	0	3	0	0	0	0	0	35	0	0	-1	1	0	33.61	55	duplication
chr8	15399335	15399345	ALU	15399340	NA12892	NA12892=32	544	307	19	13	0	0	0	0	0	0	0	32	0	-1	-1	-1	-1	-1	-1	duplication
chr8	16102806	16102822	ALU	16102806	NA12892	NA12892=52	257	290	14	38	1	10	0	1	0	0	2	38	1	0	0	1	1	31.61	59.64	duplication
chr8	17336009	17336024	ALU	17336009	NA12892	NA12892=20	408	400	5	15	0	4	0	0	0	0	1	15	0	0	-1	1	0	33.73	65.75	duplication
chr8	17943136	17943174	ALU	17943136	NA12892	NA12892=31	357	311	24	7	4	0	0	0	0	0	2	25	0	-1	0	0	1	29.9	62.75	unknown
chr8	18617462	18617515	ALU	18617477	NA12892	NA12892=26	540	172	21	5	2	0	0	0	0	0	4	20	0	-1	0	0	1	33.23	36	unknown
chr8	24779091	24779114	ALU	24779091	NA12892	NA12892=45	480	150	32	13	8	1	0	0	1	0	4	32	0	0	0	1	1	30.37	60.78	duplication
chr8	24926547	24926568	L1	24926549	NA12892	NA12892=42	358	233	15	27	0	6	0	0	0	0	1	33	2	0	-1	1	0	33.83	46.33	unknown
chr8	25172646	25172660	ALU	25172646	NA12892	NA12892=24	238	363	10	14	2	4	0	2	0	0	1	17	0	0	0	1	1	26.77	60	duplication
chr8	26742552	26742571	ALU	26742552	NA12892	NA12892=9	325	138	6	3	2	1	0	0	1	0	6	0	0	0	0	1	1	26.84	64	duplication
chr8	34457932	34457948	ALU	34457932	NA12892	NA12892=38	290	467	12	26	0	5	0	0	0	0	2	31	0	0	-1	1	0	33.47	62.6	duplication
chr8	35069022	35069040	ALU	35069032	NA12892	NA12892=31	526	418	19	12	0	0	0	0	0	0	3	27	1	-1	-1	-1	-1	-1	-1	duplication
chr8	39700455	39700475	ALU	39700475	NA12892	NA12892=20	272	252	12	8	3	0	0	0	0	0	7	10	0	-1	0	0	1	33.43	48	duplication
chr8	41270421	41270463	ALU	41270458	NA12892	NA12892=30	224	394	7	23	0	2	0	0	0	0	1	27	0	0	-1	1	0	33.64	61	unknown
chr8	42039896	42039906	ALU	42039896	NA12892	NA12892=15	235	288	4	11	1	5	0	1	0	0	0	9	0	0	0	1	1	29.87	54	duplication
chr8	59615977	59615990	ALU	59615977	NA12892	NA12892=68	447	400	46	22	8	1	0	0	1	0	6	53	0	0	0	1	1	30.47	59.44	duplication
chr8	60797358	60797941	ALU	60797921	NA12892	NA12892=12	99	347	5	7	4	0	0	0	0	0	0	8	0	-1	0	0	1	34.21	55	unknown
chr8	67381880	67381883	L1	67381880	NA12892	NA12892=34	473	321	13	21	1	6	0	1	0	0	1	25	1	0	0	1	1	27.01	62.43	duplication
chr8	71914578	71914591	ALU	71914578	NA12892	NA12892=30	574	186	22	8	6	3	0	0	3	0	1	20	0	0	0	1	1	32.46	55.11	duplication
chr8	76080138	76080147	ALU	76080146	NA12892	NA12892=25	440	457	21	4	7	0	0	0	0	0	0	18	0	-1	0	0	1	34.14	52.71	unknown
chr8	77248299	77248365	ALU	77248358	NA12892	NA12892=23	144	360	4	19	0	4	0	0	0	0	2	17	0	0	-1	1	0	30.38	62.25	unknown
chr8	77867086	77867124	ALU	77867091	NA12892	NA12892=26	482	186	22	4	2	0	0	0	0	0	0	24	0	-1	0	0	1	32.38	64	unknown
chr8	83351465	83351478	ALU	83351478	NA12892	NA12892=30	376	430	19	11	5	0	0	0	0	0	2	23	0	-1	0	0	1	33.54	54.8	duplication
chr8	83740678	83740693	L1	83740678	NA12892	NA12892=61	460	548	31	30	5	2	0	0	2	0	2	51	1	0	0	1	1	34.29	67.86	duplication
chr8	85437259	85437275	ALU	85437261	NA12892	NA12892=40	315	511	10	30	0	4	0	0	0	0	18	18	0	0	-1	1	0	33.08	44.5	duplication
chr8	87079614	87079642	ALU	87079637	NA12892	NA12892=80	617	250	60	20	15	0	0	0	0	0	4	60	1	-1	0	0	1	33.09	57.13	duplication
chr8	87315040	87315043	L1	87315043	NA12892	NA12892=62	425	271	43	19	20	5	0	0	5	0	9	26	2	0	0	1	1	27.68	63.28	deletion
chr8	88410400	88410462	ALU	88410424	NA12892	NA12892=25	190	301	7	18	0	3	0	0	0	0	1	21	0	0	-1	1	0	33.55	51.33	unknown
chr8	90669883	90669895	ALU	90669895	NA12892	NA12892=62	166	517	5	57	0	10	0	0	0	0	3	49	0	0	-1	1	0	33.14	58.1	unknown
chr8	92186264	92186284	L1	92186264	NA12892	NA12892=10	NA	NA	5	5	5	5	0	5	0	0	0	0	0	0	0	1	1	26.76	49.3	duplication
chr8	96467778	96467788	ALU	96467778	NA12892	NA12892=30	228	498	8	22	0	4	0	0	0	0	0	26	0	0	-1	1	0	33.84	51.75	duplication
chr8	96657266	96657285	ALU	96657266	NA12892	NA12892=27	231	248	9	18	0	5	0	0	0	0	9	13	0	0	-1	1	0	33.93	61	duplication
chr8	96783534	96783548	ALU	96783548	NA12892	NA12892=30	321	293	25	5	5	0	0	0	0	0	3	22	0	-1	0	0	1	33.59	52.6	duplication
chr8	106664511	106664522	ALU	106664511	NA12892	NA12892=36	96	489	2	34	1	6	0	0	0	0	1	28	0	0	0	1	1	32.14	71.86	duplication
chr8	107207875	107207884	ALU	107207878	NA12892	NA12892=34	399	296	15	19	0	7	0	0	0	0	3	24	0	0	-1	1	0	33.91	58.71	unknown
chr8	115881775	115881790	L1	115881781	NA12892	NA12892=20	421	253	14	6	3	0	0	0	0	0	2	14	1	-1	0	0	1	32.75	64	duplication
chr8	120800778	120800792	ALU	120800778	NA12892	NA12892=35	429	355	23	12	9	1	0	0	1	0	0	25	0	0	0	1	1	32.08	56.9	duplication
chr8	122155283	122155289	ALU	122155287	NA12892	NA12892=38	366	477	24	14	4	0	0	0	0	0	1	33	0	-1	0	0	1	33.82	62.5	duplication
chr8	122280523	122280676	ALU	122280604	NA12892	NA12892=23	574	169	19	4	8	0	0	0	0	0	0	15	0	-1	0	0	1	30.22	56.63	unknown
chr8	122663368	122663385	ALU	122663385	NA12892	NA12892=8	NA	239	3	5	3	0	0	0	0	0	0	5	0	-1	0	0	1	33.43	40.33	duplication
chr8	122731001	122731014	ALU	122731007	NA12892	NA12892=37	459	275	12	25	0	4	0	0	0	0	2	31	0	0	-1	1	0	31.51	63.5	unknown
chr8	124431313	124431348	L1	124431328	NA12892	NA12892=5	35	36	1	4	0	0	0	0	0	0	3	2	0	-1	-1	-1	-1	-1	-1	duplication
chr8	125518123	125518137	ALU	125518123	NA12892	NA12892=32	545	211	14	18	1	4	0	1	0	0	2	25	0	0	0	1	1	29.83	46.8	duplication
chr8	125889957	125889974	ALU	125889957	NA12892	NA12892=48	508	451	16	32	0	6	0	0	0	0	2	40	0	0	-1	1	0	34.12	62.5	duplication
chr8	127865405	127865606	ALU	127865479	NA12892	NA12892=14	212	101	13	1	8	0	0	0	0	0	1	5	0	-1	0	0	1	33.31	56.63	unknown
chr8	128356652	128356667	ALU	128356652	NA12892	NA12892=41	353	227	26	15	11	7	0	0	7	0	2	20	1	2	0	0.86	1	24.04	58.78	duplication
chr8	129244928	129244941	ALU	129244928	NA12892	NA12892=63	369	464	29	34	1	9	0	1	0	0	2	51	0	0	0	1	1	28.68	58.2	duplication
chr8	129707989	129708117	ALU	129708036	NA12892	NA12892=31	233	142	24	7	5	0	0	0	0	0	1	25	0	-1	0	0	1	32.92	55.4	unknown
chr8	132377874	132377888	ALU	132377874	NA12892	NA12892=42	369	573	10	32	1	10	0	1	0	0	1	30	0	0	0	1	1	33.41	63.09	duplication
chr8	139057044	139057067	ALU	139057056	NA12892	NA12892=15	193	381	6	9	0	0	0	0	0	0	0	15	0	-1	-1	-1	-1	-1	-1	unknown
chr8	142940043	142940055	ALU	142940043	NA12892	NA12892=29	254	318	5	24	1	3	0	1	0	0	0	25	0	0	0	1	1	29.17	64.5	duplication
chr9	262448	262463	ALU	262448	NA12892	NA12892=25	371	278	19	6	3	2	0	0	2	0	0	19	1	0	0	1	1	27.74	51.6	duplication
chr9	755221	755232	ALU	755221	NA12892	NA12892=20	368	102	13	7	3	5	0	0	5	0	0	12	0	1	0	0.8	1	26.48	59.63	duplication
chr9	4237105	4237123	ALU	4237114	NA12892	NA12892=30	529	536	18	12	0	0	0	0	0	0	2	28	0	-1	-1	-1	-1	-1	-1	unknown
chr9	5491400	5491419	L1	5491418	NA12892	NA12892=29	430	290	14	15	2	0	0	0	0	0	1	26	0	-1	0	0	1	34.53	53	duplication
chr9	6780317	6780320	ALU	6780318	NA12892	NA12892=24	554	432	7	17	0	0	0	0	0	0	11	13	0	-1	-1	-1	-1	-1	-1	unknown
chr9	7852515	7852538	ALU	7852538	NA12892	NA12892=55	493	312	39	16	9	0	0	0	0	0	1	45	0	-1	0	0	1	32.32	62.89	duplication
chr9	8344960	8344973	L1	8344960	NA12892	NA12892=11	NA	NA	9	2	9	2	0	0	2	0	0	0	0	0	0	1	1	33.73	47.18	duplication
chr9	10461248	10461263	ALU	10461248	NA12892	NA12892=29	455	236	18	11	4	1	0	0	1	0	1	23	0	0	0	1	1	28.52	59.6	duplication
chr9	16682299	16682315	ALU	16682299	NA12892	NA12892=39	449	592	14	25	0	3	0	0	0	0	0	36	0	0	-1	1	0	33	62.33	duplication
chr9	17874420	17874441	ALU	17874425	NA12892	NA12892=28	234	294	8	20	0	3	0	0	0	0	8	17	0	0	-1	1	0	32.91	52.67	duplication
chr9	22288707	22288724	ALU	22288707	NA12892	NA12892=55	689	349	12	43	1	6	0	1	0	0	2	46	0	0	0	1	1	29.94	56.86	duplication
chr9	22395706	22395722	ALU	22395706	NA12892	NA12892=35	361	431	23	12	2	2	0	0	2	0	1	30	0	0	0	1	1	28.68	48.75	duplication
chr9	27922107	27922142	L1	27922124	NA12892	NA12892=6	35	43	1	5	0	0	0	0	0	0	3	3	0	-1	-1	-1	-1	-1	-1	duplication
chr9	30734680	30734691	ALU	30734684	NA12892	NA12892=25	228	315	18	7	6	0	0	0	0	0	1	18	0	-1	0	0	1	32.94	58.67	duplication
chr9	32463887	32463894	L1	32463894	NA12892	NA12892=46	365	291	27	19	1	3	0	1	0	0	2	40	0	0	0	1	1	25	58	deletion
chr9	37594234	37594244	ALU	37594234	NA12892	NA12892=33	345	404	13	20	1	2	0	1	0	0	10	20	0	0	0	1	1	30.03	52.67	duplication
chr9	38767767	38767779	ALU	38767774	NA12892	NA12892=39	298	273	24	15	4	0	0	0	0	0	3	32	0	-1	0	0	1	31.07	47.25	duplication
chr9	67070071	67070085	ALU	67070071	NA12892	NA12892=9	102	NA	8	1	4	1	0	0	1	0	0	4	0	0	0	1	1	28.49	52.6	duplication
chr9	74544776	74544792	ALU	74544776	NA12892	NA12892=50	479	302	36	14	2	1	0	0	1	0	1	46	0	0	0	1	1	30.68	58	duplication
chr9	75231524	75231546	ALU	75231546	NA12892	NA12892=23	255	578	16	7	4	0	0	0	0	0	1	18	0	-1	0	0	1	33.26	57	duplication
chr9	75542973	75542984	ALU	75542976	NA12892	NA12892=27	411	454	20	7	0	0	0	0	0	0	2	25	0	-1	-1	-1	-1	-1	-1	duplication
chr9	76238775	76238787	ALU	76238775	NA12892	NA12892=38	298	227	27	11	4	1	0	0	1	0	3	30	0	0	0	1	1	32.18	59.6	duplication
chr9	79451270	79451284	ALU	79451270	NA12892	NA12892=41	204	356	8	33	1	9	0	1	0	0	4	27	0	0	0	1	1	33.46	54.1	duplication
chr9	81498436	81498482	L1	81498456	NA12892	NA12892=5	42	55	2	3	0	0	0	0	0	0	4	1	0	-1	-1	-1	-1	-1	-1	duplication
chr9	81596118	81596134	ALU	81596118	NA12892	NA12892=29	556	289	21	8	4	1	0	0	1	0	1	23	0	0	0	1	1	27.22	67.4	duplication
chr9	91099725	91099740	ALU	91099725	NA12892	NA12892=20	331	236	12	8	2	1	0	0	1	0	0	17	0	0	0	1	1	30	53.33	duplication
chr9	93057509	93057523	ALU	93057511	NA12892	NA12892=38	318	482	9	29	0	3	0	0	0	0	0	35	0	0	-1	1	0	33.93	57	duplication
chr9	93194530	93194544	ALU	93194530	NA12892	NA12892=39	428	444	15	24	2	9	0	2	0	0	0	28	0	0	0	1	1	33.12	53.82	duplication
chr9	94416750	94416774	L1	94416754	NA12892	NA12892=31	359	389	9	22	0	3	0	0	0	0	13	15	0	2	-1	0.67	0	32.6	49	duplication
chr9	95680488	95680508	ALU	95680508	NA12892	NA12892=42	586	352	31	11	5	0	0	0	0	0	0	37	0	-1	0	0	1	31.96	45.4	duplication
chr9	96371367	96371383	ALU	96371372	NA12892	NA12892=39	433	373	16	23	0	2	0	0	0	0	7	30	0	0	-1	1	0	33.57	35.5	duplication
chr9	97314241	97314256	ALU	97314241	NA12892	NA12892=33	240	369	26	7	6	1	0	0	1	0	4	22	0	0	0	1	1	30.71	56.57	duplication
chr9	97387402	97387416	ALU	97387402	NA12892	NA12892=26	354	412	14	12	2	3	0	0	3	0	1	20	0	0	0	1	1	24.87	55.6	duplication
chr9	100675533	100675550	L1	100675533	NA12892	NA12892=22	40	364	3	19	2	6	0	2	0	0	0	14	0	0	0	1	1	31.43	51.13	duplication
chr9	101090311	101090325	ALU	101090311	NA12892	NA12892=16	183	268	6	10	1	3	0	1	0	0	0	12	0	0	0	1	1	30.42	55.25	duplication
chr9	105450599	105450619	ALU	105450619	NA12892	NA12892=44	591	246	29	15	6	0	0	0	0	0	1	37	0	-1	0	0	1	29.78	56.67	duplication
chr9	106244168	106244182	ALU	106244168	NA12892	NA12892=24	306	394	6	18	1	5	0	1	0	0	1	17	0	0	0	1	1	31	61	duplication
chr9	109235253	109235272	ALU	109235264	NA12892	NA12892=34	351	318	11	23	0	0	0	0	0	0	1	33	0	-1	-1	-1	-1	-1	-1	duplication
chr9	112261353	112261402	ALU	112261376	NA12892	NA12892=13	270	212	9	4	0	0	0	0	0	0	1	12	0	-1	-1	-1	-1	-1	-1	unknown
chr9	113491527	113491607	ALU	113491536	NA12892	NA12892=23	426	103	18	5	2	0	0	0	0	0	2	19	0	-1	0	0	1	32.96	49	unknown
chr9	120390719	120390733	ALU	120390719	NA12892	NA12892=34	291	342	22	12	5	1	0	0	1	0	1	27	0	0	0	1	1	30.69	52.17	duplication
chr9	123055170	123055184	ALU	123055170	NA12892	NA12892=52	285	375	11	41	1	11	0	1	0	0	2	38	0	4	0	0.91	1	27.97	56.08	duplication
chr9	128980160	128980176	ALU	128980160	NA12892	NA12892=13	198	NA	11	2	3	2	0	0	2	0	0	8	0	0	0	1	1	27.78	52.4	duplication
chr9	134289816	134289960	SVA	134289888	NA12892	NA12892=29	499	101	28	1	0	0	0	0	0	0	3	25	1	-1	-1	-1	-1	-1	-1	unknown
chr10	2077506	2077594	ALU	2077560	NA12892	NA12892=16	187	205	12	4	5	0	0	0	0	0	1	10	0	-1	0	0	1	33.3	48.8	unknown
chr10	2241009	2241016	ALU	2241011	NA12892	NA12892=32	600	134	27	5	3	0	0	0	0	0	2	27	0	-1	0	0	1	33.27	60.33	duplication
chr10	3569010	3569025	ALU	3569025	NA12892	NA12892=39	360	370	21	18	8	0	0	0	0	0	0	31	0	-1	3	0	0.88	32.48	59.75	duplication
chr10	9474846	9474855	ALU	9474846	NA12892	NA12892=52	566	576	10	42	2	9	0	2	0	0	3	38	0	0	0	1	1	29.58	57.91	duplication
chr10	9510975	9510984	ALU	9510981	NA12892	NA12892=51	271	517	14	37	0	5	0	0	0	0	3	43	0	0	-1	1	0	30.76	57.4	duplication
chr10	9904392	9904407	ALU	9904392	NA12892	NA12892=29	277	230	13	16	1	9	0	1	0	0	1	18	0	0	0	1	1	31.34	58.5	duplication
chr10	10135356	10135369	ALU	10135356	NA12892	NA12892=28	275	308	8	20	3	2	0	3	0	0	1	22	0	0	0	1	1	18.37	68.8	duplication
chr10	14484814	14484865	ALU	14484814	NA12892	NA12892=26	368	208	21	5	7	0	0	0	0	0	3	16	0	-1	0	0	1	33.37	54.86	unknown
chr10	21688224	21688244	ALU	21688224	NA12892	NA12892=31	503	411	7	24	0	7	0	0	0	0	1	23	0	0	-1	1	0	31.74	59.14	duplication
chr10	25707682	25707709	L1	25707686	NA12892	NA12892=68	321	445	35	33	0	11	0	0	0	0	7	50	0	0	-1	1	0	33.82	54.09	duplication
chr10	25957321	25957322	ALU	25957320	NA12892	NA12892=36	450	403	18	18	0	0	0	0	0	0	2	34	0	-1	-1	-1	-1	-1	-1	unknown
chr10	26852958	26852988	ALU	26852979	NA12892	NA12892=46	400	361	28	18	3	0	0	0	0	0	2	41	0	-1	0	0	1	33.75	47	duplication
chr10	27929918	27929928	ALU	27929918	NA12892	NA12892=77	482	298	30	47	1	9	0	1	0	0	7	59	1	0	0	1	1	30.26	59.1	duplication
chr10	29102527	29102541	ALU	29102527	NA12892	NA12892=57	300	433	20	37	3	11	0	3	0	0	2	41	0	0	0	1	1	29.13	56.79	duplication
chr10	29105279	29105284	ALU	29105280	NA12892	NA12892=46	501	745	25	21	0	0	0	0	0	0	1	45	0	-1	-1	-1	-1	-1	-1	duplication
chr10	31001224	31001333	ALU	31001279	NA12892	NA12892=17	204	164	14	3	3	0	0	0	0	0	0	14	0	-1	0	0	1	32.92	50.33	unknown
chr10	35995031	35995054	ALU	35995054	NA12892	NA12892=30	607	270	8	22	0	4	0	0	0	0	1	25	0	0	-1	1	0	32.85	45.5	unknown
chr10	36593614	36593626	ALU	36593621	NA12892	NA12892=26	236	273	9	17	0	3	0	0	0	0	2	21	0	0	-1	1	0	33.99	63.67	duplication
chr10	42673869	42674102	ALU	42674017	NA12892	NA12892=17	177	102	14	3	4	0	0	0	0	0	1	12	0	-1	0	0	1	33.94	55	unknown
chr10	53209402	53209423	ALU	53209412	NA12892	NA12892=9	133	171	3	6	0	0	0	0	0	0	3	5	1	-1	-1	-1	-1	-1	-1	unknown
chr10	54466928	54466942	ALU	54466928	NA12892	NA12892=36	235	213	30	6	6	3	0	0	3	0	18	6	3	0	0	1	1	26.32	56.89	duplication
chr10	54805955	54805970	ALU	54805955	NA12892	NA12892=73	606	509	25	48	1	15	0	1	0	0	1	56	0	0	0	1	1	32.35	55.88	duplication
chr10	55983247	55983281	ALU	55983280	NA12892	NA12892=19	180	306	4	15	0	5	0	0	0	0	1	13	0	0	-1	1	0	31.18	59.2	unknown
chr10	56140320	56140357	ALU	56140323	NA12892	NA12892=21	315	113	18	3	2	0	0	0	0	0	1	18	0	-1	0	0	1	33.34	44	unknown
chr10	56181220	56181261	ALU	56181220	NA12892	NA12892=16	202	233	8	8	2	2	0	0	0	0	1	11	0	0	0	1	1	33.6	53	duplication
chr10	56902353	56902378	ALU	56902353	NA12892	NA12892=44	449	304	13	31	1	9	0	1	0	0	3	31	0	0	0	1	1	30.46	61.2	duplication
chr10	57974617	57974632	ALU	57974617	NA12892	NA12892=43	336	237	33	10	7	1	0	0	1	0	0	35	0	0	0	1	1	29.68	52.25	duplication
chr10	58902196	58902218	ALU	58902214	NA12892	NA12892=53	385	629	42	11	15	0	0	0	0	0	0	38	0	-1	0	0	1	32.23	62.73	duplication
chr10	59257951	59257986	L1	59257968	NA12892	NA12892=30	288	473	25	5	0	0	0	0	0	0	25	4	1	-1	-1	-1	-1	-1	-1	unknown
chr10	60984905	60984926	ALU	60984921	NA12892	NA12892=41	465	332	34	7	6	0	0	0	0	0	1	34	0	-1	0	0	1	33.37	54.33	duplication
chr10	62124861	62124865	ALU	62124864	NA12892	NA12892=29	426	216	19	10	0	0	0	0	0	0	1	28	0	-1	-1	-1	-1	-1	-1	unknown
chr10	65356099	65356118	ALU	65356099	NA12892	NA12892=45	252	383	19	26	0	6	0	0	0	0	4	35	0	0	-1	1	0	33.72	46	duplication
chr10	66837054	66837069	ALU	66837054	NA12892	NA12892=20	292	257	5	15	0	3	0	0	0	0	1	16	0	0	-1	1	0	31.86	48.33	duplication
chr10	67430981	67431008	ALU	67431003	NA12892	NA12892=27	416	252	21	6	4	0	0	0	0	0	1	22	0	-1	0	0	1	33.63	53.25	duplication
chr10	68084651	68084665	ALU	68084651	NA12892	NA12892=25	240	263	5	20	1	7	0	1	0	0	0	17	0	0	0	1	1	27.81	59.13	duplication
chr10	68336726	68336775	ALU	68336758	NA12892	NA12892=29	303	330	9	20	0	3	0	0	0	0	0	26	0	0	-1	1	0	33.14	45.33	unknown
chr10	69994887	69994906	ALU	69994887	NA12892	NA12892=61	264	274	35	26	5	1	0	0	1	0	3	52	0	0	0	1	1	29	57.5	duplication
chr10	70361602	70361604	ALU	70361600	NA12892	NA12892=34	309	531	19	15	0	0	0	0	0	0	1	33	0	-1	-1	-1	-1	-1	-1	duplication
chr10	71308734	71308748	ALU	71308748	NA12892	NA12892=51	329	313	42	9	13	0	0	0	0	0	2	36	0	-1	0	0	1	32.34	61.31	duplication
chr10	71610169	71610181	ALU	71610175	NA12892	NA12892=43	604	374	35	8	10	0	0	0	0	0	1	32	0	-1	0	0	1	32.9	54.4	unknown
chr10	73193529	73193547	ALU	73193529	NA12892	NA12892=48	243	389	13	35	3	3	0	3	0	0	1	41	0	0	0	1	1	29.48	44.67	duplication
chr10	79452568	79452573	ALU	79452568	NA12892	NA12892=10	275	89	9	1	2	0	0	0	0	0	1	7	0	-1	0	0	1	32.94	55	unknown
chr10	87963300	87963319	ALU	87963306	NA12892	NA12892=23	471	236	19	4	5	0	0	0	0	0	1	17	0	-1	0	0	1	30.81	66.2	unknown
chr10	89373666	89373681	ALU	89373666	NA12892	NA12892=28	328	347	21	7	2	1	0	0	1	0	2	23	0	0	0	1	1	26.04	69.67	duplication
chr10	89814972	89815007	ALU	89814976	NA12892	NA12892=36	546	416	30	6	9	0	0	0	0	0	2	25	0	-1	0	0	1	33.16	53.67	unknown
chr10	92215056	92215072	ALU	92215056	NA12892	NA12892=18	289	300	7	11	2	4	0	2	0	0	2	10	0	0	0	1	1	26.7	62	duplication
chr10	92227496	92227511	ALU	92227496	NA12892	NA12892=30	231	577	7	23	1	5	0	1	0	0	2	22	0	0	0	1	1	30.29	54.33	duplication
chr10	98418578	98418593	ALU	98418578	NA12892	NA12892=14	NA	354	7	7	7	1	0	0	1	0	1	5	0	0	2	1	0.86	28.8	60.25	duplication
chr10	105817176	105817214	ALU	105817214	NA12892	NA12892=29	175	257	17	12	5	0	0	0	0	0	1	23	0	-1	0	0	1	30.15	57.4	duplication
chr10	106437938	106437944	ALU	106437938	NA12892	NA12892=31	490	233	25	6	7	0	0	0	0	0	1	23	0	-1	0	0	1	32.93	57.71	unknown
chr10	107285489	107285506	ALU	107285489	NA12892	NA12892=16	101	389	4	12	3	5	0	3	0	0	0	8	0	0	0	1	1	32.59	56.75	duplication
chr10	107891546	107891561	ALU	107891546	NA12892	NA12892=85	495	674	38	47	3	10	0	0	0	0	11	61	0	0	0	1	1	33.53	61.69	duplication
chr10	108991268	108991284	ALU	108991268	NA12892	NA12892=24	211	354	10	14	3	7	0	3	0	0	1	13	0	0	2	1	0.67	27.46	60.7	duplication
chr10	114073847	114073874	ALU	114073847	NA12892	NA12892=26	293	551	12	14	2	1	0	0	0	0	5	18	0	0	0	1	1	33.66	45	duplication
chr10	115048265	115048269	ALU	115048265	NA12892	NA12892=34	291	192	28	6	2	0	0	0	0	0	2	30	0	-1	0	0	1	33.25	58.5	unknown
chr10	117006326	117006332	ALU	117006327	NA12892	NA12892=48	556	304	17	31	0	7	0	0	0	0	14	27	0	0	-1	1	0	33.59	49.14	unknown
chr10	123228962	123228971	ALU	123228968	NA12892	NA12892=12	277	243	4	8	0	0	0	0	0	0	1	11	0	-1	-1	-1	-1	-1	-1	unknown
chr10	124455220	124455231	L1	124455231	NA12892	NA12892=42	NA	501	7	35	7	0	0	0	0	0	0	35	0	-1	0	0	1	33.72	49.14	duplication
chr10	124735990	124736004	ALU	124735990	NA12892	NA12892=33	288	553	21	12	2	2	0	0	2	0	1	28	0	0	0	1	1	26.5	50.75	duplication
chr10	126873792	126874108	ALU	126873952	NA12892	NA12892=12	430	101	11	1	0	0	0	0	0	0	0	12	0	-1	-1	-1	-1	-1	-1	unknown
chr11	428009	428032	ALU	428014	NA12892	NA12892=47	335	276	21	26	0	4	0	0	0	0	4	39	0	0	-1	1	0	33.62	54.75	duplication
chr11	3267702	3267796	ALU	3267796	NA12892	NA12892=9	163	NA	3	6	0	6	0	0	0	0	0	3	0	0	-1	1	0	31.42	60.5	unknown
chr11	4907947	4907963	ALU	4907947	NA12892	NA12892=34	425	390	10	24	2	5	0	2	0	0	1	26	0	0	0	1	1	27.28	62.86	duplication
chr11	5885136	5885149	ALU	5885136	NA12892	NA12892=41	516	332	23	18	7	1	0	0	1	0	9	24	0	0	0	1	1	29.08	68.88	duplication
chr11	7092800	7092827	ALU	7092800	NA12892	NA12892=33	466	184	22	11	4	0	0	0	0	0	2	27	0	-1	0	0	1	33.16	60.25	unknown
chr11	7352446	7352460	ALU	7352446	NA12892	NA12892=39	297	733	10	29	1	4	0	1	0	0	0	34	0	0	0	1	1	30.83	52	duplication
chr11	8887300	8887317	ALU	8887300	NA12892	NA12892=76	470	236	46	30	9	2	0	0	2	0	4	61	0	0	0	1	1	29.77	59.09	duplication
chr11	9104529	9104555	SVA	9104542	NA12892	NA12892=22	220	335	3	19	0	0	0	0	0	0	1	21	0	-1	-1	-1	-1	-1	-1	duplication
chr11	9331058	9331072	ALU	9331066	NA12892	NA12892=18	344	177	13	5	0	0	0	0	0	0	4	14	0	-1	-1	-1	-1	-1	-1	duplication
chr11	10733380	10733395	ALU	10733380	NA12892	NA12892=22	248	300	8	14	1	5	0	1	0	0	0	16	0	0	0	1	1	25.33	48.67	duplication
chr11	11948505	11948509	SVA	11948508	NA12892	NA12892=12	256	101	11	1	0	0	0	0	0	0	0	12	0	-1	-1	-1	-1	-1	-1	unknown
chr11	16019976	16019994	ALU	16019976	NA12892	NA12892=27	301	217	18	9	10	1	0	0	1	0	0	15	1	0	0	1	1	32.63	56.91	duplication
chr11	16587164	16587253	ALU	16587208	NA12892	NA12892=21	197	48	20	1	0	0	0	0	0	0	14	7	0	-1	-1	-1	-1	-1	-1	unknown
chr11	23358482	23358569	ALU	23358517	NA12892	NA12892=18	218	179	14	4	2	0	0	0	0	0	2	14	0	-1	0	0	1	27.25	71	unknown
chr11	23522790	23522804	ALU	23522790	NA12892	NA12892=55	596	403	34	21	6	1	0	0	1	0	1	47	0	0	0	1	1	29.67	58	duplication
chr11	24792942	24792959	ALU	24792942	NA12892	NA12892=39	354	467	9	30	1	7	0	1	0	0	1	30	0	0	0	1	1	30.4	45.38	duplication
chr11	25140797	25140801	ALU	25140801	NA12892	NA12892=21	328	276	8	13	0	3	0	0	0	0	0	17	1	0	-1	1	0	32.94	59.33	unknown
chr11	25605133	25605143	ALU	25605138	NA12892	NA12892=36	402	215	24	12	3	0	0	0	0	0	2	31	0	-1	0	0	1	33.47	53.67	duplication
chr11	26293259	26293273	ALU	26293259	NA12892	NA12892=35	288	242	19	16	7	1	0	0	1	0	1	26	0	0	0	1	1	33.3	60.88	duplication
chr11	26601597	26601653	ALU	26601649	NA12892	NA12892=27	445	297	7	20	0	7	0	0	0	0	1	19	0	0	-1	1	0	33.14	65.29	unknown
chr11	27039961	27039985	ALU	27039972	NA12892	NA12892=32	381	403	19	13	0	0	0	0	0	0	0	32	0	-1	-1	-1	-1	-1	-1	duplication
chr11	32388069	32388079	ALU	32388069	NA12892	NA12892=50	431	436	16	34	1	7	0	1	0	0	0	42	0	0	0	1	1	30.31	57.13	duplication
chr11	32434265	32434278	ALU	32434265	NA12892	NA12892=38	462	267	24	14	5	2	0	0	2	0	1	30	0	0	0	1	1	34.2	49.86	duplication
chr11	32892059	32892063	ALU	32892060	NA12892	NA12892=17	162	381	5	12	0	0	0	0	0	0	0	17	0	-1	-1	-1	-1	-1	-1	unknown
chr11	33624788	33624793	ALU	33624793	NA12892	NA12892=27	413	292	19	8	2	0	0	0	0	0	4	21	0	-1	0	0	1	30.17	42.5	duplication
chr11	33670117	33670138	L1	33670138	NA12892	NA12892=91	582	215	76	15	6	0	0	0	0	0	2	81	2	-1	0	0	1	33.92	55.33	duplication
chr11	37706267	37706295	ALU	37706267	NA12892	NA12892=39	575	128	34	5	7	1	0	0	1	0	5	25	1	0	0	1	1	31.85	49.88	duplication
chr11	38801075	38801082	ALU	38801075	NA12892	NA12892=53	420	390	45	8	8	0	0	0	0	0	5	40	0	-1	0	0	1	32.21	56.25	unknown
chr11	40494006	40494018	ALU	40494006	NA12892	NA12892=31	366	250	24	7	4	1	0	0	1	0	1	25	0	0	0	1	1	29.59	66.2	duplication
chr11	41831791	41831813	L1	41831796	NA12892	NA12892=94	587	358	27	67	0	6	0	0	0	0	3	84	1	0	-1	1	0	34.09	60.83	duplication
chr11	43191327	43191345	ALU	43191343	NA12892	NA12892=89	557	659	53	36	15	0	0	0	0	0	1	73	0	-1	0	0	1	33.61	57.4	duplication
chr11	48933109	48933125	ALU	48933109	NA12892	NA12892=74	679	751	30	44	2	6	0	2	0	0	16	50	0	0	0	1	1	33.25	54	duplication
chr11	56303363	56303369	ALU	56303363	NA12892	NA12892=69	514	309	43	26	9	0	0	0	0	0	8	52	0	-1	0	0	1	31.75	53.56	unknown
chr11	57774111	57774121	ALU	57774111	NA12892	NA12892=25	101	238	11	14	10	6	0	0	6	0	1	8	0	3	0	0.67	1	24.22	60.56	duplication
chr11	58171837	58171849	L1	58171837	NA12892	NA12892=59	481	555	34	25	8	2	0	0	2	0	3	46	0	0	0	1	1	34.8	55.6	duplication
chr11	61145201	61145214	ALU	61145201	NA12892	NA12892=88	456	701	25	63	1	13	0	1	0	0	2	72	0	0	0	1	1	30.14	56.14	duplication
chr11	61158718	61158755	L1	61158736	NA12892	NA12892=5	37	42	2	3	0	0	0	0	0	0	3	2	0	-1	-1	-1	-1	-1	-1	duplication
chr11	65503471	65503490	ALU	65503475	NA12892	NA12892=64	468	619	25	39	0	5	0	0	0	0	3	56	0	0	-1	1	0	32.71	56.6	duplication
chr11	66162074	66162089	SVA	66162080	NA12892	NA12892=30	71	270	1	29	0	0	0	0	0	0	0	30	0	-1	-1	-1	-1	-1	-1	unknown
chr11	67599054	67599054	L1	67599056	NA12892	NA12892=25	397	398	6	19	0	0	0	0	0	0	0	25	0	-1	-1	-1	-1	-1	-1	unknown
chr11	76990564	76990570	ALU	76990570	NA12892	NA12892=29	531	288	12	17	0	2	0	0	0	0	3	24	0	0	-1	1	0	33.49	73.5	unknown
chr11	81283852	81283867	ALU	81283867	NA12892	NA12892=27	341	365	5	22	0	4	0	0	0	0	0	23	0	0	-1	1	0	32.78	75.5	unknown
chr11	84701716	84701731	ALU	84701716	NA12892	NA12892=25	404	391	17	8	3	1	0	0	1	0	1	20	0	0	0	1	1	27.1	56.75	duplication
chr11	88379769	88379843	ALU	88379774	NA12892	NA12892=23	367	125	20	3	5	0	0	0	0	0	1	16	1	-1	0	0	1	33.09	49.4	unknown
chr11	91746501	91746508	ALU	91746501	NA12892	NA12892=28	508	493	8	20	0	3	0	0	0	0	0	25	0	0	-1	1	0	26.67	55	duplication
chr11	92608489	92608491	ALU	92608491	NA12892	NA12892=76	550	443	47	29	12	0	0	0	0	0	4	60	0	-1	0	0	1	32.9	54.25	unknown
chr11	94684366	94684370	L1	94684369	NA12892	NA12892=47	328	409	26	21	5	0	0	0	0	0	10	32	0	-1	0	0	1	33.93	68.8	duplication
chr11	98774687	98774702	ALU	98774702	NA12892	NA12892=25	585	486	12	13	4	0	0	0	0	0	0	21	0	-1	0	0	1	31.1	51	duplication
chr11	100781379	100781393	ALU	100781379	NA12892	NA12892=36	353	355	23	13	4	2	0	0	2	0	2	28	0	0	0	1	1	26.96	61.67	duplication
chr11	102169747	102169774	ALU	102169753	NA12892	NA12892=63	399	591	24	39	0	12	0	0	0	0	0	51	0	0	-1	1	0	33.73	64.67	duplication
chr11	102525459	102525483	ALU	102525466	NA12892	NA12892=46	576	409	23	23	0	3	0	0	0	0	2	41	0	0	-1	1	0	27.93	63.67	duplication
chr11	103201266	103201280	ALU	103201266	NA12892	NA12892=85	263	607	34	51	4	11	0	4	0	0	30	40	0	0	2	1	0.75	27.09	57.53	duplication
chr11	103792594	103792605	ALU	103792604	NA12892	NA12892=42	523	373	31	11	11	0	0	0	0	0	13	18	0	-1	0	0	1	33.9	61.91	duplication
chr11	104556128	104556130	L1	104556128	NA12892	NA12892=105	553	491	38	67	6	10	0	6	0	0	0	88	1	0	0	1	1	33.78	50.5	duplication
chr11	104786608	104786614	ALU	104786608	NA12892	NA12892=29	528	237	25	4	4	0	0	0	0	0	0	25	0	-1	0	0	1	33.47	55.5	unknown
chr11	105215115	105215125	ALU	105215115	NA12892	NA12892=14	275	208	8	6	5	0	0	0	0	0	0	8	1	-1	0	0	1	25.75	63.8	unknown
chr11	105836053	105836082	ALU	105836064	NA12892	NA12892=25	236	425	16	9	0	0	0	0	0	0	4	21	0	-1	-1	-1	-1	-1	-1	unknown
chr11	106044550	106044601	ALU	106044581	NA12892	NA12892=25	223	390	20	5	4	0	0	0	0	0	0	21	0	-1	0	0	1	32.91	63.75	unknown
chr11	106170449	106170496	ALU	106170481	NA12892	NA12892=35	273	239	26	9	6	0	0	0	0	0	0	29	0	-1	0	0	1	31.77	62.67	unknown
chr11	109749054	109749092	ALU	109749072	NA12892	NA12892=8	44	35	7	1	0	0	0	0	0	0	4	4	0	-1	-1	-1	-1	-1	-1	duplication
chr11	110377897	110377920	L1	110377904	NA12892	NA12892=33	309	309	20	13	0	0	0	0	0	0	4	29	0	-1	-1	-1	-1	-1	-1	unknown
chr11	117683439	117683634	ALU	117683536	NA12892	NA12892=12	853	95	10	2	0	0	0	0	0	0	1	11	0	-1	-1	-1	-1	-1	-1	unknown
chr11	126915313	126915330	ALU	126915325	NA12892	NA12892=30	524	171	26	4	6	0	0	0	0	0	6	18	0	-1	0	0	1	33	57.33	unknown
chr11	126941115	126941122	ALU	126941117	NA12892	NA12892=24	225	235	9	15	0	3	0	0	0	0	1	20	0	0	-1	1	0	31.41	61.33	duplication
chr11	127740934	127741389	ALU	127740935	NA12892	NA12892=13	161	89	8	5	0	4	0	0	0	0	0	9	0	0	-1	1	0	27.78	50.5	unknown
chr11	127997806	127997858	ALU	127997826	NA12892	NA12892=19	206	301	4	15	0	6	0	0	0	0	1	12	0	0	-1	1	0	29.98	59.33	unknown
chr11	128997465	128997480	ALU	128997465	NA12892	NA12892=29	257	188	23	6	6	2	0	0	2	0	1	20	0	0	0	1	1	28.21	63.75	duplication
chr11	130675912	130675967	ALU	130675924	NA12892	NA12892=58	467	181	34	24	6	0	0	0	0	0	13	39	0	-1	0	0	1	33.49	65	unknown
chr11	134305642	134305647	L1	134305647	NA12892	NA12892=45	417	277	22	23	9	5	0	9	0	0	4	27	0	0	0	1	1	35.16	57.43	deletion
chr12	2089841	2089856	ALU	2089841	NA12892	NA12892=42	184	409	6	36	1	12	0	1	0	0	17	12	0	0	0	1	1	32.14	55.38	duplication
chr12	8105571	8105642	L1	8105606	NA12892	NA12892=21	390	300	8	13	0	0	0	0	0	0	3	17	1	-1	-1	-1	-1	-1	-1	unknown
chr12	10234187	10234202	ALU	10234194	NA12892	NA12892=24	323	252	14	10	0	0	0	0	0	0	1	23	0	-1	-1	-1	-1	-1	-1	duplication
chr12	10346045	10346077	SVA	10346062	NA12892	NA12892=15	98	198	1	14	0	0	0	0	0	0	1	14	0	-1	-1	-1	-1	-1	-1	unknown
chr12	12933671	12933697	L1	12933679	NA12892	NA12892=132	453	460	60	72	0	17	0	0	0	0	7	108	0	0	-1	1	0	34.3	54.35	duplication
chr12	14173869	14173879	ALU	14173869	NA12892	NA12892=25	167	541	5	20	1	5	0	1	0	0	2	17	0	0	0	1	1	29.63	65.33	duplication
chr12	18368668	18368819	ALU	18368809	NA12892	NA12892=17	130	514	7	10	4	0	0	0	0	0	1	12	0	-1	0	0	1	30.11	54	unknown
chr12	19806192	19806222	ALU	19806222	NA12892	NA12892=20	209	639	11	9	5	0	0	0	0	0	1	14	0	-1	0	0	1	33.74	59.6	duplication
chr12	20908670	20908681	ALU	20908670	NA12892	NA12892=64	316	628	18	46	1	9	0	1	0	0	3	51	0	0	0	1	1	29.94	62.3	duplication
chr12	22085938	22085947	ALU	22085942	NA12892	NA12892=25	419	281	16	9	0	0	0	0	0	0	1	24	0	-1	-1	-1	-1	-1	-1	duplication
chr12	22123776	22123785	ALU	22123782	NA12892	NA12892=51	461	541	12	39	0	6	0	0	0	0	3	42	0	0	-1	1	0	31.84	64	duplication
chr12	24451712	24451714	ALU	24451712	NA12892	NA12892=35	245	254	19	16	0	0	0	0	0	0	1	34	0	-1	-1	-1	-1	-1	-1	duplication
chr12	24518611	24518627	ALU	24518611	NA12892	NA12892=27	NA	322	1	26	1	5	0	1	0	0	0	21	0	0	0	1	1	27.15	64	duplication
chr12	25462919	25462954	ALU	25462936	NA12892	NA12892=9	236	236	6	3	0	0	0	0	0	0	2	7	0	-1	-1	-1	-1	-1	-1	unknown
chr12	25775839	25775857	L1	25775848	NA12892	NA12892=16	195	179	5	11	0	0	0	0	0	0	1	15	0	-1	-1	-1	-1	-1	-1	duplication
chr12	26697309	26697598	ALU	26697598	NA12892	NA12892=24	101	294	1	23	0	9	0	0	0	0	0	15	0	0	-1	1	0	32.46	59.33	unknown
chr12	27864795	27864811	ALU	27864795	NA12892	NA12892=57	469	285	22	35	2	7	0	2	0	0	1	47	0	0	0	1	1	28.93	52.89	duplication
chr12	28274578	28274596	ALU	28274591	NA12892	NA12892=20	266	165	16	4	4	0	0	0	0	0	1	15	0	-1	0	0	1	33.98	54.5	duplication
chr12	30420645	30420657	ALU	30420645	NA12892	NA12892=36	225	751	12	24	1	3	0	1	0	0	3	29	0	0	0	1	1	27.77	61.25	duplication
chr12	31406632	31406643	ALU	31406635	NA12892	NA12892=24	226	328	6	18	0	3	0	0	0	0	1	20	0	0	-1	1	0	33.28	57.33	duplication
chr12	38023087	38023168	ALU	38023087	NA12892	NA12892=15	268	101	14	1	3	0	0	0	0	0	7	4	1	-1	0	0	1	33.19	71.33	unknown
chr12	42432003	42432034	ALU	42432016	NA12892	NA12892=16	372	168	14	2	0	0	0	0	0	0	1	15	0	-1	-1	-1	-1	-1	-1	unknown
chr12	42482685	42482698	ALU	42482685	NA12892	NA12892=11	NA	NA	4	7	4	7	0	0	7	0	0	0	0	5	0	0.71	1	24.28	48.09	duplication
chr12	43717928	43717940	ALU	43717928	NA12892	NA12892=43	347	364	14	29	1	11	0	1	0	0	6	25	0	0	0	1	1	31.63	59.58	duplication
chr12	44487570	44487581	ALU	44487570	NA12892	NA12892=28	368	308	9	19	0	6	0	0	0	0	1	21	0	0	-1	1	0	34.56	64.17	duplication
chr12	45419541	45419555	ALU	45419541	NA12892	NA12892=19	489	163	16	3	3	1	0	0	1	0	1	14	0	0	0	1	1	33.42	58.25	duplication
chr12	46175155	46175166	ALU	46175155	NA12892	NA12892=71	534	416	27	44	9	10	0	0	0	0	20	32	0	0	0	1	1	34.23	57.89	duplication
chr12	46648099	46648106	ALU	46648106	NA12892	NA12892=27	197	372	6	21	0	5	0	0	0	0	0	22	0	0	-1	1	0	33.83	58.6	unknown
chr12	48312490	48312505	ALU	48312490	NA12892	NA12892=24	441	201	21	3	5	0	0	0	0	0	0	19	0	-1	0	0	1	28.01	64.4	unknown
chr12	52813680	52813687	ALU	52813680	NA12892	NA12892=32	220	497	11	21	0	2	0	0	0	0	1	29	0	0	-1	1	0	32.05	57	duplication
chr12	55155713	55155826	ALU	55155768	NA12892	NA12892=7	522	213	3	4	0	0	0	0	0	0	0	7	0	-1	-1	-1	-1	-1	-1	unknown
chr12	59219051	59219068	ALU	59219062	NA12892	NA12892=43	337	362	28	15	4	0	0	0	0	0	0	39	0	-1	0	0	1	32.4	56.75	duplication
chr12	59491905	59492005	ALU	59491937	NA12892	NA12892=23	255	166	21	2	10	0	0	0	0	0	0	13	0	-1	0	0	1	32.48	47.7	unknown
chr12	60677825	60677841	ALU	60677832	NA12892	NA12892=33	365	163	20	13	0	0	0	0	0	0	1	32	0	-1	-1	-1	-1	-1	-1	duplication
chr12	61704135	61704147	ALU	61704135	NA12892	NA12892=47	444	287	34	13	5	4	0	0	4	0	0	38	0	0	0	1	1	31.24	60.44	duplication
chr12	62880035	62880052	ALU	62880035	NA12892	NA12892=38	478	354	22	16	2	2	0	0	2	0	1	33	0	0	0	1	1	25.38	52.75	duplication
chr12	67011528	67011588	ALU	67011528	NA12892	NA12892=58	356	385	43	15	12	1	0	0	1	0	4	41	0	0	0	1	1	32.79	56.85	duplication
chr12	70122625	70122626	ALU	70122626	NA12892	NA12892=28	204	453	4	24	0	9	0	0	0	0	1	18	0	0	-1	1	0	33.6	56.78	unknown
chr12	71525465	71525479	ALU	71525465	NA12892	NA12892=39	557	317	32	7	7	1	0	0	1	0	1	30	0	0	0	1	1	33.07	62.25	duplication
chr12	77275716	77275726	ALU	77275716	NA12892	NA12892=26	207	282	5	21	1	6	0	1	0	0	3	16	0	0	0	1	1	32.92	49.71	duplication
chr12	78396933	78396945	ALU	78396933	NA12892	NA12892=34	549	444	5	29	0	5	0	0	0	0	2	27	0	0	-1	1	0	33.66	50.8	duplication
chr12	84086112	84086124	ALU	84086112	NA12892	NA12892=36	338	308	14	22	1	4	0	1	0	0	0	31	0	0	0	1	1	27.96	59.6	duplication
chr12	87870814	87870823	ALU	87870814	NA12892	NA12892=32	267	367	7	25	1	7	0	1	0	0	4	20	0	0	0	1	1	30.42	61.38	duplication
chr12	88338159	88338170	ALU	88338159	NA12892	NA12892=41	501	308	26	15	5	1	0	0	1	0	1	34	0	0	0	1	1	34	55.33	duplication
chr12	97495350	97495358	ALU	97495350	NA12892	NA12892=50	288	385	30	20	6	1	0	0	1	0	3	40	0	0	0	1	1	30.39	46.57	duplication
chr12	99781613	99781669	ALU	99781638	NA12892	NA12892=15	160	360	3	12	0	6	0	0	0	0	0	9	0	6	-1	0.83	0	30.57	57.33	unknown
chr12	101450649	101450679	ALU	101450664	NA12892	NA12892=19	197	276	7	12	0	0	0	0	0	0	0	19	0	-1	-1	-1	-1	-1	-1	unknown
chr12	102855247	102855265	ALU	102855260	NA12892	NA12892=38	440	240	24	14	6	0	0	0	0	0	3	29	0	-1	0	0	1	33.51	62.33	duplication
chr12	105438367	105438378	ALU	105438367	NA12892	NA12892=61	517	486	38	23	7	1	0	0	1	0	1	52	0	0	0	1	1	29.42	59.25	duplication
chr12	115731072	115731078	ALU	115731077	NA12892	NA12892=36	222	444	13	23	0	5	0	0	0	0	1	30	0	0	-1	1	0	33.37	60	unknown
chr12	117814446	117814453	L1	117814448	NA12892	NA12892=15	274	275	9	6	0	0	0	0	0	0	2	13	0	-1	-1	-1	-1	-1	-1	unknown
chr12	126802928	126802948	L1	126802928	NA12892	NA12892=33	331	322	18	15	0	2	0	0	0	0	2	29	0	0	-1	1	0	34.32	44.5	duplication
chr12	130454998	130455059	ALU	130455055	NA12892	NA12892=28	343	314	18	10	4	0	0	0	0	0	1	23	0	-1	0	0	1	33.9	61.5	unknown
chr13	19423351	19423377	ALU	19423364	NA12892	NA12892=17	417	101	16	1	0	0	0	0	0	0	2	15	0	-1	-1	-1	-1	-1	-1	unknown
chr13	21894764	21894782	ALU	21894764	NA12892	NA12892=28	268	308	13	15	0	5	0	0	0	0	1	22	0	0	-1	1	0	34.36	56.4	duplication
chr13	22188476	22188494	ALU	22188494	NA12892	NA12892=56	300	338	36	20	6	0	0	0	0	0	9	40	1	-1	0	0	1	32.94	63.5	duplication
chr13	22489790	22489805	L1	22489790	NA12892	NA12892=38	291	244	20	18	9	5	0	0	0	0	1	22	1	0	0	1	1	30.73	56.86	duplication
chr13	22530336	22530380	ALU	22530362	NA12892	NA12892=24	339	348	17	7	3	0	0	0	0	0	1	20	0	-1	0	0	1	33.54	54.67	unknown
chr13	26816254	26816264	ALU	26816254	NA12892	NA12892=58	272	474	14	44	1	8	0	1	0	0	7	42	0	0	0	1	1	32.01	53.33	duplication
chr13	29538872	29538892	ALU	29538875	NA12892	NA12892=53	371	464	18	35	0	11	0	0	0	0	4	38	0	0	-1	1	0	32.29	53.82	duplication
chr13	31892029	31892045	ALU	31892029	NA12892	NA12892=18	35	434	10	8	9	2	0	0	2	0	0	7	0	0	0	1	1	24.91	55.09	duplication
chr13	34738955	34738966	ALU	34738955	NA12892	NA12892=28	497	122	25	3	6	1	0	0	1	0	0	21	0	0	0	1	1	29.47	66.14	duplication
chr13	36325326	36325466	SVA	36325326	NA12892	NA12892=30	530	208	25	5	0	3	0	0	0	0	3	24	0	0	-1	1	0	34.47	62.67	duplication
chr13	37949981	37949983	ALU	37949981	NA12892	NA12892=19	241	224	6	13	0	5	0	0	0	0	0	14	0	0	-1	1	0	32.94	44.8	duplication
chr13	39499616	39499717	ALU	39499637	NA12892	NA12892=19	222	208	16	3	6	0	0	0	0	0	2	11	0	-1	0	0	1	32.86	49.17	unknown
chr13	42571547	42571560	ALU	42571547	NA12892	NA12892=39	438	406	27	12	4	1	0	0	1	0	2	32	0	0	0	1	1	29.65	70.8	duplication
chr13	42771387	42771404	L1	42771396	NA12892	NA12892=38	434	311	19	19	0	0	0	0	0	0	5	33	0	-1	-1	-1	-1	-1	-1	duplication
chr13	42940080	42940094	ALU	42940088	NA12892	NA12892=71	496	585	44	27	9	0	0	0	0	0	3	59	0	-1	0	0	1	33.22	57.78	duplication
chr13	46268069	46268100	ALU	46268079	NA12892	NA12892=39	324	215	30	9	3	0	0	0	0	0	3	33	0	-1	0	0	1	33.73	52	unknown
chr13	51293713	51293756	ALU	51293746	NA12892	NA12892=27	194	299	4	23	0	2	0	0	0	0	1	24	0	0	-1	1	0	33.58	44.5	unknown
chr13	53433773	53433808	ALU	53433792	NA12892	NA12892=15	215	254	7	8	0	0	0	0	0	0	2	13	0	-1	-1	-1	-1	-1	-1	unknown
chr13	54606496	54606530	ALU	54606514	NA12892	NA12892=15	177	453	2	13	0	4	0	0	0	0	0	11	0	0	-1	1	0	29.41	55.5	unknown
chr13	57589014	57589029	ALU	57589014	NA12892	NA12892=20	NA	NA	3	17	3	17	0	3	0	0	0	0	0	3	0	0.94	1	28.89	68.25	duplication
chr13	58621051	58621066	ALU	58621051	NA12892	NA12892=71	547	587	20	51	3	12	0	3	0	0	2	54	0	0	0	1	1	31.31	60.8	duplication
chr13	58761409	58761425	ALU	58761409	NA12892	NA12892=73	561	559	43	30	8	2	0	0	2	0	2	61	0	0	0	1	1	30.68	55.4	duplication
chr13	59396874	59396888	ALU	59396879	NA12892	NA12892=71	735	386	28	43	0	10	0	0	0	0	21	40	0	0	-1	1	0	31.17	59.9	duplication
chr13	61162427	61162506	ALU	61162456	NA12892	NA12892=24	175	310	6	18	0	7	0	0	0	0	1	16	0	0	-1	1	0	33.56	65.57	unknown
chr13	61367392	61367408	ALU	61367408	NA12892	NA12892=24	384	215	20	4	2	0	0	0	0	0	0	22	0	-1	0	0	1	29.76	65.5	duplication
chr13	61462329	61462351	L1	61462331	NA12892	NA12892=41	573	245	25	16	0	3	0	0	0	0	6	32	0	0	-1	1	0	33.45	70	duplication
chr13	61734486	61734502	L1	61734497	NA12892	NA12892=117	506	458	72	45	15	0	0	0	0	0	7	94	1	-1	0	0	1	34.36	56.4	duplication
chr13	61787394	61787502	ALU	61787418	NA12892	NA12892=15	395	101	14	1	3	0	0	0	0	0	0	12	0	-1	0	0	1	32.97	62.33	unknown
chr13	62588950	62588959	ALU	62588958	NA12892	NA12892=30	232	336	5	25	0	6	0	0	0	0	1	23	0	0	-1	1	0	32.11	50.67	unknown
chr13	62721065	62721073	ALU	62721065	NA12892	NA12892=26	571	325	20	6	2	1	0	0	1	0	14	9	0	0	1	1	0.5	30.73	53.33	duplication
chr13	67903454	67903471	ALU	67903454	NA12892	NA12892=27	223	263	12	15	1	4	0	1	0	0	0	22	0	0	0	1	1	28.8	59	duplication
chr13	69670751	69670764	ALU	69670751	NA12892	NA12892=16	199	157	4	12	2	8	0	2	0	0	0	6	0	0	0	1	1	25.67	56	duplication
chr13	70056914	70056954	ALU	70056936	NA12892	NA12892=19	195	233	9	10	0	0	0	0	0	0	0	19	0	-1	-1	-1	-1	-1	-1	unknown
chr13	70270212	70270218	ALU	70270212	NA12892	NA12892=24	555	578	9	15	0	3	0	0	0	0	0	20	1	0	-1	1	0	33.24	54.67	duplication
chr13	78584642	78584681	ALU	78584663	NA12892	NA12892=26	227	234	2	24	0	8	0	0	0	0	2	16	0	0	-1	1	0	33.23	55.88	unknown
chr13	78651671	78651687	ALU	78651671	NA12892	NA12892=33	321	335	19	14	5	2	0	0	2	0	0	26	0	0	0	1	1	29.29	47.29	duplication
chr13	79259775	79259797	L1	79259787	NA12892	NA12892=104	612	441	32	72	0	15	0	0	0	0	4	85	0	0	-1	1	0	34.53	54.73	duplication
chr13	79271585	79271601	ALU	79271585	NA12892	NA12892=38	374	258	26	12	2	1	0	0	1	0	2	33	0	0	0	1	1	25.38	45.67	duplication
chr13	81523070	81523089	ALU	81523070	NA12892	NA12892=38	335	240	15	23	1	5	0	1	0	0	6	26	0	0	0	1	1	27.43	54	duplication
chr13	81810184	81810218	ALU	81810200	NA12892	NA12892=27	576	225	19	8	0	0	0	0	0	0	2	25	0	-1	-1	-1	-1	-1	-1	unknown
chr13	82367708	82367768	SVA	82367736	NA12892	NA12892=14	268	120	12	2	0	0	0	0	0	0	0	13	1	-1	-1	-1	-1	-1	-1	unknown
chr13	83747487	83747500	ALU	83747496	NA12892	NA12892=25	410	228	15	10	0	0	0	0	0	0	0	25	0	-1	-1	-1	-1	-1	-1	unknown
chr13	85473502	85473671	ALU	85473584	NA12892	NA12892=9	345	119	6	3	0	0	0	0	0	0	1	8	0	-1	-1	-1	-1	-1	-1	unknown
chr13	85871596	85871607	L1	85871601	NA12892	NA12892=48	510	454	16	32	0	9	0	0	0	0	0	39	0	0	-1	1	0	34.72	55.44	duplication
chr13	87392944	87392958	ALU	87392944	NA12892	NA12892=47	366	347	13	34	2	15	0	2	0	0	0	30	0	0	1	1	0.5	31.6	63.18	duplication
chr13	87696239	87696257	ALU	87696239	NA12892	NA12892=47	439	382	28	19	10	1	0	0	1	0	1	35	0	0	0	1	1	32.31	57.91	duplication
chr13	90903239	90903261	ALU	90903261	NA12892	NA12892=19	369	267	4	15	0	2	0	0	0	0	3	14	0	0	-1	1	0	33.56	59	unknown
chr13	91149408	91149424	L1	91149408	NA12892	NA12892=14	NA	NA	5	9	5	9	0	5	0	0	0	0	0	0	0	1	1	29.91	49.93	duplication
chr13	91626218	91626231	L1	91626231	NA12892	NA12892=57	519	268	47	10	9	0	0	0	0	0	3	44	1	-1	0	0	1	34.83	54.89	duplication
chr13	92161658	92161671	ALU	92161658	NA12892	NA12892=73	284	355	33	40	2	8	0	2	0	0	3	60	0	0	5	1	0.5	28.26	61.7	duplication
chr13	92261273	92261286	ALU	92261273	NA12892	NA12892=34	384	277	21	13	8	1	0	0	1	0	2	23	0	0	0	1	1	31.23	60.11	duplication
chr13	92513980	92514053	ALU	92513980	NA12892	NA12892=16	238	160	14	2	5	0	0	0	0	0	2	9	0	-1	0	0	1	31.81	66.4	unknown
chr13	92825235	92825367	ALU	92825238	NA12892	NA12892=20	477	88	19	1	5	0	0	0	0	0	1	14	0	-1	0	0	1	30.5	56.4	unknown
chr13	93101150	93101160	ALU	93101150	NA12892	NA12892=34	609	237	27	7	13	0	0	0	0	0	1	19	1	-1	0	0	1	32.71	57.92	unknown
chr13	93828403	93828425	ALU	93828403	NA12892	NA12892=52	366	624	9	43	0	10	0	0	0	0	2	39	1	0	-1	1	0	32.65	53.4	duplication
chr13	98734890	98734904	ALU	98734894	NA12892	NA12892=31	277	441	7	24	0	6	0	0	0	0	2	23	0	0	-1	1	0	29	51.5	unknown
chr13	99764994	99765032	ALU	99764994	NA12892	NA12892=28	445	208	8	20	0	5	0	0	0	0	1	22	0	0	-1	1	0	33.2	48.8	duplication
chr13	100082611	100082627	ALU	100082611	NA12892	NA12892=51	386	368	23	28	1	7	0	1	0	0	1	42	0	3	0	0.86	1	28.04	58.63	duplication
chr13	101535952	101535961	ALU	101535961	NA12892	NA12892=23	232	342	7	16	0	3	0	0	0	0	2	18	0	0	-1	1	0	33.29	59.67	unknown
chr13	102389359	102389392	ALU	102389366	NA12892	NA12892=38	404	613	6	32	0	4	0	0	0	0	6	28	0	0	-1	1	0	31.7	61.25	duplication
chr13	104558077	104558088	ALU	104558081	NA12892	NA12892=62	207	454	26	36	0	5	0	0	0	0	1	56	0	0	-1	1	0	32.4	63.2	duplication
chr13	108669018	108669035	ALU	108669030	NA12892	NA12892=20	352	242	15	5	6	0	0	0	0	0	0	14	0	-1	0	0	1	32.42	51.17	duplication
chr13	108719808	108719822	ALU	108719808	NA12892	NA12892=25	385	264	9	16	0	3	0	0	0	0	1	21	0	0	-1	1	0	28.16	52	duplication
chr13	111076792	111076801	ALU	111076800	NA12892	NA12892=22	408	343	7	15	0	0	0	0	0	0	0	22	0	-1	-1	-1	-1	-1	-1	duplication
chr14	22032276	22032420	ALU	22032348	NA12892	NA12892=11	173	244	5	6	0	0	0	0	0	0	0	11	0	-1	-1	-1	-1	-1	-1	unknown
chr14	27941892	27942004	ALU	27941983	NA12892	NA12892=30	352	332	7	23	0	9	0	0	0	0	1	20	0	0	-1	1	0	33.4	53.22	unknown
chr14	28301251	28301264	L1	28301251	NA12892	NA12892=112	557	592	63	49	15	11	0	0	11	0	2	82	2	0	7	1	0.93	34.6	58.88	duplication
chr14	30854676	30854690	L1	30854683	NA12892	NA12892=58	612	529	35	23	10	0	0	0	0	0	4	44	0	-1	0	0	1	34.01	53.9	unknown
chr14	31150808	31150832	L1	31150808	NA12892	NA12892=38	233	291	11	27	0	7	0	0	0	0	2	28	1	0	-1	1	0	33.26	51.29	duplication
chr14	31444298	31444310	ALU	31444309	NA12892	NA12892=27	264	426	16	11	2	0	0	0	0	0	1	24	0	-1	0	0	1	33.9	52	duplication
chr14	32669186	32669233	ALU	32669233	NA12892	NA12892=18	191	217	12	6	2	0	0	0	0	0	0	16	0	-1	0	0	1	34.14	66	duplication
chr14	34493232	34493380	ALU	34493304	NA12892	NA12892=13	178	247	3	10	0	0	0	0	0	0	0	13	0	-1	-1	-1	-1	-1	-1	unknown
chr14	36674744	36674760	L1	36674744	NA12892	NA12892=66	473	232	40	26	11	1	0	0	1	0	7	46	1	0	0	1	1	31.66	46.92	duplication
chr14	38359622	38359643	ALU	38359622	NA12892	NA12892=41	466	246	32	9	8	1	0	0	1	0	1	31	0	0	0	1	1	31.66	54.89	duplication
chr14	40312947	40312966	ALU	40312947	NA12892	NA12892=28	172	391	4	24	1	6	0	1	0	0	2	19	0	0	0	1	1	30.58	59.14	duplication
chr14	40579671	40579685	ALU	40579671	NA12892	NA12892=52	684	273	38	14	5	2	0	0	2	0	0	45	0	0	0	1	1	29.41	56.43	duplication
chr14	40592428	40592443	ALU	40592428	NA12892	NA12892=32	316	298	10	22	4	11	0	4	0	0	0	17	0	0	4	1	0.75	24.06	59.27	duplication
chr14	40882886	40882900	ALU	40882886	NA12892	NA12892=27	218	298	9	18	5	3	0	5	0	0	2	17	0	0	0	1	1	31.75	50.88	duplication
chr14	44522302	44522313	ALU	44522302	NA12892	NA12892=56	273	426	12	44	3	12	0	3	0	0	6	35	0	0	0	1	1	30.66	59.07	duplication
chr14	47836088	47836102	ALU	47836088	NA12892	NA12892=77	560	413	35	42	3	12	0	3	0	0	6	56	0	0	0	1	1	30.01	59.8	duplication
chr14	51184938	51184956	ALU	51184938	NA12892	NA12892=34	329	325	9	25	0	5	0	0	0	0	1	27	1	0	-1	1	0	33.94	50	duplication
chr14	51432009	51432086	ALU	51432079	NA12892	NA12892=59	549	326	15	44	0	7	0	0	0	0	5	47	0	0	-1	1	0	31.14	62.29	unknown
chr14	51718986	51719000	ALU	51718986	NA12892	NA12892=28	332	236	23	5	10	2	0	0	2	0	0	16	0	0	0	1	1	31.39	52.17	duplication
chr14	52667757	52667767	L1	52667757	NA12892	NA12892=43	101	334	3	40	2	9	0	2	0	0	15	17	0	0	0	1	1	33.78	58.91	duplication
chr14	55548092	55548113	ALU	55548113	NA12892	NA12892=30	319	277	17	13	2	0	0	0	0	0	0	28	0	-1	0	0	1	32.38	46.5	duplication
chr14	57507976	57508030	ALU	57508006	NA12892	NA12892=24	225	101	23	1	9	0	0	0	0	0	4	11	0	-1	0	0	1	32.38	58.56	unknown
chr14	59220378	59220406	L1	59220402	NA12892	NA12892=36	358	293	24	12	5	0	0	0	0	0	6	25	0	-1	0	0	1	33.2	48.8	duplication
chr14	60454155	60454170	ALU	60454155	NA12892	NA12892=81	467	419	31	50	0	17	0	0	0	0	4	60	0	0	-1	1	0	32.83	56.06	duplication
chr14	60575486	60575495	ALU	60575486	NA12892	NA12892=47	222	524	8	39	1	8	0	1	0	0	1	37	0	0	0	1	1	30.02	53.22	duplication
chr14	63226283	63226293	ALU	63226283	NA12892	NA12892=42	278	457	14	28	2	4	0	2	0	0	18	17	1	0	8	1	0.5	28.3	56.33	duplication
chr14	65015035	65015043	ALU	65015035	NA12892	NA12892=74	266	373	19	55	2	14	0	2	0	0	3	55	0	0	0	1	1	30.56	57.19	duplication
chr14	70212703	70212725	ALU	70212703	NA12892	NA12892=16	510	121	14	2	2	0	0	0	0	0	1	13	0	-1	0	0	1	32.02	61	unknown
chr14	71480267	71480284	ALU	71480267	NA12892	NA12892=36	280	527	11	25	1	5	0	1	0	0	3	27	0	0	0	1	1	29.92	64.83	duplication
chr14	74186528	74186546	ALU	74186528	NA12892	NA12892=24	187	280	6	18	1	4	0	1	0	0	2	17	0	0	0	1	1	28.6	55.2	duplication
chr14	74942130	74942144	ALU	74942144	NA12892	NA12892=35	323	261	15	20	0	8	0	0	0	0	1	26	0	0	-1	1	0	33.57	53.63	unknown
chr14	75499566	75499581	ALU	75499566	NA12892	NA12892=49	306	582	11	38	1	7	0	1	0	0	3	38	0	0	0	1	1	28.21	63.88	duplication
chr14	77116220	77116232	ALU	77116228	NA12892	NA12892=44	418	414	21	23	0	4	0	0	0	0	3	37	0	0	-1	1	0	33.45	45.25	unknown
chr14	78982704	78982723	ALU	78982709	NA12892	NA12892=28	589	243	21	7	5	0	0	0	0	0	0	23	0	-1	0	0	1	32.12	53.8	unknown
chr14	84457502	84457517	ALU	84457517	NA12892	NA12892=35	551	236	25	10	2	0	0	0	0	0	4	29	0	-1	0	0	1	33.98	60	duplication
chr14	84632725	84632740	ALU	84632725	NA12892	NA12892=30	460	185	24	6	3	1	0	0	1	0	1	25	0	0	0	1	1	32.88	53	duplication
chr14	91185179	91185194	ALU	91185179	NA12892	NA12892=61	442	413	49	12	10	1	0	0	1	0	3	47	0	0	0	1	1	32.22	58.55	duplication
chr14	92125053	92125068	ALU	92125053	NA12892	NA12892=57	432	442	42	15	6	2	0	0	2	0	0	49	0	1	0	0.5	1	28.32	55.75	duplication
chr14	93830922	93830941	ALU	93830941	NA12892	NA12892=76	506	491	42	34	12	0	0	0	0	0	2	62	0	-1	0	0	1	32.55	51.92	duplication
chr14	95024605	95024619	ALU	95024605	NA12892	NA12892=29	458	283	8	21	0	10	0	0	0	0	2	16	1	0	-1	1	0	31.51	51.5	duplication
chr14	98494339	98494376	ALU	98494376	NA12892	NA12892=31	217	387	8	23	0	8	0	0	0	0	1	22	0	0	-1	1	0	33.68	48.38	unknown
chr15	20158920	20159123	ALU	20159020	NA12892	NA12892=10	395	248	8	2	0	0	0	0	0	0	1	9	0	-1	-1	-1	-1	-1	-1	unknown
chr15	21941250	21941294	ALU	21941250	NA12892	NA12892=7	NA	161	4	3	4	0	0	0	0	0	0	3	0	-1	0	0	1	34.11	55.75	unknown
chr15	22769063	22769074	ALU	22769074	NA12892	NA12892=76	507	539	52	24	16	0	0	0	0	0	3	57	0	-1	0	0	1	32.48	56.13	duplication
chr15	23743540	23743557	L1	23743540	NA12892	NA12892=37	NA	429	3	34	3	0	0	0	0	0	4	26	4	-1	0	0	1	34.66	48.33	unknown
chr15	24591228	24591244	ALU	24591228	NA12892	NA12892=20	314	270	4	16	0	3	0	0	0	0	5	12	0	0	-1	1	0	33.82	69	duplication
chr15	25735655	25735676	ALU	25735669	NA12892	NA12892=28	446	327	20	8	3	0	0	0	0	0	9	16	0	-1	0	0	1	33.47	56	duplication
chr15	26141232	26141247	ALU	26141232	NA12892	NA12892=43	281	460	8	35	1	3	0	1	0	0	1	38	0	0	0	1	1	28.09	57	duplication
chr15	26872512	26872552	ALU	26872512	NA12892	NA12892=39	427	329	11	28	0	5	0	0	0	0	1	33	0	0	-1	1	0	33.64	57	duplication
chr15	27765780	27765799	ALU	27765780	NA12892	NA12892=40	292	269	14	26	0	5	0	0	0	0	2	33	0	0	-1	1	0	29.32	54.4	duplication
chr15	28174959	28174959	ALU	28174959	NA12892	NA12892=9	NA	NA	2	7	2	7	0	2	0	0	0	0	0	0	0	1	1	27.78	58.89	no tsd
chr15	34031838	34031855	L1	34031838	NA12892	NA12892=37	373	255	24	13	2	4	0	2	0	0	2	29	0	0	0	1	1	34.12	61	duplication
chr15	35473614	35473633	ALU	35473614	NA12892	NA12892=22	304	362	5	17	1	6	0	1	0	0	2	13	0	0	0	1	1	30.57	51.71	duplication
chr15	37707881	37707898	L1	37707889	NA12892	NA12892=109	367	498	31	78	0	13	0	0	0	0	10	86	0	0	-1	1	0	33.05	56.31	duplication
chr15	39691590	39691605	ALU	39691590	NA12892	NA12892=53	419	273	40	13	10	1	0	0	1	0	3	38	1	0	0	1	1	34.02	58.55	duplication
chr15	41100314	41100335	ALU	41100318	NA12892	NA12892=35	346	440	14	21	0	2	0	0	0	0	2	31	0	0	-1	1	0	33.63	42	duplication
chr15	44502002	44502023	ALU	44502002	NA12892	NA12892=38	368	374	13	25	0	10	0	0	0	0	2	26	0	0	-1	1	0	30.27	51.4	duplication
chr15	45569912	45569923	ALU	45569912	NA12892	NA12892=30	371	488	13	17	1	3	0	1	0	0	1	25	0	0	0	1	1	28.31	75.75	duplication
chr15	46125988	46126006	ALU	46125988	NA12892	NA12892=27	592	266	20	7	2	1	0	0	1	0	3	21	0	0	0	1	1	27.59	58	duplication
chr15	47507328	47507342	L1	47507328	NA12892	NA12892=38	375	410	15	23	3	6	0	0	0	0	5	24	0	0	0	1	1	33.36	59.89	duplication
chr15	55218222	55218245	ALU	55218232	NA12892	NA12892=7	220	35	6	1	0	0	0	0	0	0	6	1	0	-1	-1	-1	-1	-1	-1	unknown
chr15	56833937	56834007	ALU	56833937	NA12892	NA12892=36	456	132	32	4	14	0	0	0	0	0	0	22	0	-1	0	0	1	32.58	69	unknown
chr15	59169367	59169370	ALU	59169368	NA12892	NA12892=19	304	250	7	12	0	0	0	0	0	0	1	18	0	-1	-1	-1	-1	-1	-1	duplication
chr15	61216532	61216544	ALU	61216532	NA12892	NA12892=60	505	436	36	24	6	1	0	0	1	0	2	50	1	0	0	1	1	31.18	52.86	duplication
chr15	62318265	62318280	ALU	62318265	NA12892	NA12892=26	224	448	6	20	1	5	0	1	0	0	6	14	0	0	0	1	1	32.97	61.17	duplication
chr15	63085987	63086095	ALU	63086037	NA12892	NA12892=23	532	103	21	2	4	0	0	0	0	0	3	16	0	-1	0	0	1	33.73	48.75	unknown
chr15	63287070	63287133	ALU	63287086	NA12892	NA12892=18	304	479	14	4	5	0	0	0	0	0	2	11	0	-1	0	0	1	33.07	62.4	unknown
chr15	67294847	67294882	ALU	67294847	NA12892	NA12892=21	252	501	4	17	0	4	0	0	0	0	2	15	0	0	-1	1	0	30.3	59.25	duplication
chr15	70408620	70408646	ALU	70408637	NA12892	NA12892=29	470	232	19	10	3	0	0	0	0	0	3	23	0	-1	0	0	1	31.96	54.33	unknown
chr15	70747299	70747315	ALU	70747299	NA12892	NA12892=22	482	247	12	10	2	1	0	0	1	0	1	18	0	0	0	1	1	27.06	39.67	duplication
chr15	70839577	70839688	SVA	70839632	NA12892	NA12892=15	222	145	13	2	0	0	0	0	0	0	1	14	0	-1	-1	-1	-1	-1	-1	unknown
chr15	71153736	71153770	ALU	71153741	NA12892	NA12892=55	425	341	21	34	0	7	0	0	0	0	2	46	0	0	-1	1	0	32.28	54.29	duplication
chr15	73983177	73983327	ALU	73983248	NA12892	NA12892=20	100	379	4	16	0	0	0	0	0	0	5	15	0	-1	-1	-1	-1	-1	-1	unknown
chr15	77092475	77092508	ALU	77092485	NA12892	NA12892=53	565	578	11	42	0	12	0	0	0	0	25	15	1	0	-1	1	0	30.73	60.58	duplication
chr15	81392585	81392597	ALU	81392585	NA12892	NA12892=29	450	287	10	19	3	5	0	3	0	0	0	21	0	0	4	1	0.67	25.63	61.75	duplication
chr15	82035565	82035661	ALU	82035656	NA12892	NA12892=20	188	406	4	16	0	4	0	0	0	0	1	15	0	0	-1	1	0	33.91	57.5	unknown
chr15	95165006	95165030	ALU	95165006	NA12892	NA12892=45	361	254	31	14	5	2	0	0	0	0	1	37	0	0	0	1	1	32.01	53.57	duplication
chr15	96127766	96127779	ALU	96127766	NA12892	NA12892=28	414	352	21	7	6	2	0	0	2	0	0	20	0	0	0	1	1	27.64	59.38	duplication
chr15	100343324	100343351	ALU	100343336	NA12892	NA12892=5	50	306	1	4	0	0	0	0	0	0	0	5	0	-1	-1	-1	-1	-1	-1	unknown
chr15	100810976	100810993	ALU	100810976	NA12892	NA12892=69	638	541	22	47	3	13	0	3	0	0	7	46	0	0	0	1	1	31.35	52.44	duplication
chr15	100812800	100812817	ALU	100812800	NA12892	NA12892=58	393	354	45	13	15	2	0	0	2	0	1	40	0	0	0	1	1	29.86	61.82	duplication
chr15	100898979	100898979	ALU	100898979	NA12892	NA12892=38	775	246	29	9	7	1	0	0	1	0	2	27	1	0	0	1	1	31.46	54.5	no tsd
chr15	102289821	102289929	ALU	102289872	NA12892	NA12892=11	101	154	1	10	0	0	0	0	0	0	1	10	0	-1	-1	-1	-1	-1	-1	unknown
chr16	5111486	5111523	L1	5111504	NA12892	NA12892=12	38	40	2	10	0	0	0	0	0	0	6	6	0	-1	-1	-1	-1	-1	-1	duplication
chr16	7541395	7541406	ALU	7541395	NA12892	NA12892=20	317	221	12	8	4	0	0	0	0	0	1	15	0	-1	0	0	1	31.07	64.75	unknown
chr16	8535493	8535509	ALU	8535493	NA12892	NA12892=30	299	344	22	8	6	1	0	0	1	0	1	21	1	0	0	1	1	33.93	61.57	duplication
chr16	14499300	14499317	ALU	14499300	NA12892	NA12892=25	194	276	6	19	2	6	0	2	0	0	1	16	0	0	0	1	1	26.16	55.13	duplication
chr16	17755266	17755308	L1	17755304	NA12892	NA12892=27	291	250	5	22	0	7	0	0	0	0	1	19	0	0	-1	1	0	33.21	62.43	unknown
chr16	19517505	19517538	ALU	19517515	NA12892	NA12892=21	567	184	18	3	5	0	0	0	0	0	0	16	0	-1	0	0	1	33.95	56	unknown
chr16	23865253	23865288	ALU	23865284	NA12892	NA12892=23	178	295	5	18	0	4	0	0	0	0	3	16	0	0	-1	1	0	34.35	63.25	unknown
chr16	24327565	24327588	ALU	24327565	NA12892	NA12892=22	285	431	6	16	0	4	0	0	0	0	2	16	0	0	-1	1	0	33.56	51	duplication
chr16	32398372	32398387	ALU	32398372	NA12892	NA12892=12	218	168	6	6	4	1	0	0	1	0	2	4	1	0	0	1	1	31.17	52.6	duplication
chr16	33467709	33467746	ALU	33467709	NA12892	NA12892=26	418	152	24	2	8	0	0	0	0	0	2	16	0	-1	0	0	1	32.23	62	unknown
chr16	46386844	46387379	L1	46387112	NA12892	NA12892=5	574	91	3	2	0	0	0	0	0	0	4	1	0	-1	-1	-1	-1	-1	-1	unknown
chr16	46406944	46406983	L1	46406964	NA12892	NA12892=5	196	815	2	3	0	0	0	0	0	0	3	2	0	-1	-1	-1	-1	-1	-1	duplication
chr16	53874981	53874983	ALU	53874981	NA12892	NA12892=32	233	257	18	14	2	0	0	0	0	0	1	29	0	-1	0	0	1	32.3	62	unknown
chr16	69395817	69395838	ALU	69395834	NA12892	NA12892=23	174	331	3	20	0	6	0	0	0	0	1	16	0	0	-1	1	0	33.93	63.83	unknown
chr16	74844950	74845012	SVA	74844984	NA12892	NA12892=19	223	274	11	8	0	0	0	0	0	0	1	18	0	-1	-1	-1	-1	-1	-1	unknown
chr16	80217424	80217439	ALU	80217424	NA12892	NA12892=36	444	306	30	6	9	1	0	0	1	0	0	26	0	0	0	1	1	30.95	52.8	duplication
chr16	81278008	81278013	ALU	81278008	NA12892	NA12892=13	232	417	8	5	0	0	0	0	0	0	0	13	0	-1	-1	-1	-1	-1	-1	duplication
chr16	82164675	82164690	ALU	82164675	NA12892	NA12892=55	604	234	24	31	2	1	0	0	1	0	3	49	0	0	0	1	1	23.71	62.33	duplication
chr16	82912106	82912118	ALU	82912115	NA12892	NA12892=32	284	298	22	10	8	0	0	0	0	0	2	22	0	-1	0	0	1	33.75	57.13	duplication
chr16	83666361	83666375	ALU	83666368	NA12892	NA12892=33	314	366	20	13	0	0	0	0	0	0	1	32	0	-1	-1	-1	-1	-1	-1	duplication
chr16	85108691	85108705	ALU	85108696	NA12892	NA12892=20	230	476	6	14	0	0	0	0	0	0	0	20	0	-1	-1	-1	-1	-1	-1	unknown
chr16	87191590	87191664	ALU	87191661	NA12892	NA12892=30	408	408	6	24	0	7	0	0	0	0	3	20	0	4	-1	0.86	0	32.92	48.43	unknown
chr17	735169	735196	ALU	735182	NA12892	NA12892=24	264	235	17	7	0	0	0	0	0	0	12	12	0	-1	-1	-1	-1	-1	-1	unknown
chr17	4959188	4959220	SVA	4959204	NA12892	NA12892=39	287	59	36	3	0	0	0	0	0	0	7	32	0	-1	-1	-1	-1	-1	-1	duplication
chr17	6341633	6341648	L1	6341633	NA12892	NA12892=8	101	52	4	4	3	3	0	3	0	0	2	0	0	0	1	1	0.67	25.71	64.83	duplication
chr17	14527639	14527654	ALU	14527639	NA12892	NA12892=51	311	359	39	12	8	1	0	0	1	0	16	26	0	0	0	1	1	30.97	57.22	duplication
chr17	15511172	15511307	L1	15511240	NA12892	NA12892=13	350	208	9	4	0	0	0	0	0	0	1	12	0	-1	-1	-1	-1	-1	-1	unknown
chr17	20461403	20461521	ALU	20461516	NA12892	NA12892=8	35	336	1	7	0	2	0	0	0	0	0	6	0	0	-1	1	0	26.75	54.5	unknown
chr17	21668204	21668224	ALU	21668224	NA12892	NA12892=15	101	248	3	12	2	0	0	0	0	0	0	12	1	-1	0	0	1	27.55	48.5	duplication
chr17	25594959	25595052	ALU	25595052	NA12892	NA12892=20	90	292	1	19	0	3	0	0	0	0	2	15	0	0	-1	1	0	33.17	45.33	unknown
chr17	29842463	29842485	ALU	29842474	NA12892	NA12892=16	76	445	1	15	0	2	0	0	0	0	1	13	0	0	-1	1	0	31.68	45	unknown
chr17	30276679	30276718	L1	30276698	NA12892	NA12892=5	35	38	2	3	0	0	0	0	0	0	3	2	0	-1	-1	-1	-1	-1	-1	duplication
chr17	30893848	30893861	ALU	30893848	NA12892	NA12892=23	260	323	10	13	0	2	0	0	0	0	0	21	0	0	-1	1	0	33.25	59	duplication
chr17	32629147	32629263	ALU	32629263	NA12892	NA12892=24	308	291	3	21	0	5	0	0	0	0	1	18	0	0	-1	1	0	33.66	56.6	unknown
chr17	32734405	32734421	ALU	32734405	NA12892	NA12892=32	316	211	22	10	7	1	0	0	1	0	3	21	0	0	0	1	1	31.07	51	duplication
chr17	36169329	36169343	ALU	36169329	NA12892	NA12892=53	653	379	7	46	1	7	0	1	0	0	2	42	1	0	0	1	1	31.92	52	duplication
chr17	44162048	44162088	L1	44162068	NA12892	NA12892=5	35	44	1	4	0	0	0	0	0	0	1	4	0	-1	-1	-1	-1	-1	-1	duplication
chr17	46505002	46505010	ALU	46505002	NA12892	NA12892=23	444	148	20	3	5	0	0	0	0	0	2	16	0	-1	0	0	1	30.99	55.6	unknown
chr17	51031203	51031217	ALU	51031203	NA12892	NA12892=8	233	NA	3	5	0	5	0	0	0	0	1	2	0	0	-1	1	0	31.24	59.2	duplication
chr17	51427856	51427870	ALU	51427856	NA12892	NA12892=25	NA	NA	16	9	16	9	0	0	9	0	0	0	0	0	0	1	1	25.08	48.16	duplication
chr17	51957118	51957128	ALU	51957118	NA12892	NA12892=18	245	266	12	6	2	1	0	0	1	0	0	15	0	0	0	1	1	24.54	65	duplication
chr17	54947563	54947583	ALU	54947563	NA12892	NA12892=55	426	362	32	23	12	1	0	0	1	0	0	42	0	0	0	1	1	31.3	56.92	duplication
chr17	59986175	59986188	ALU	59986175	NA12892	NA12892=38	509	224	31	7	11	1	0	0	1	0	4	22	0	0	0	1	1	31.46	51.83	duplication
chr17	61565890	61565904	ALU	61565890	NA12892	NA12892=37	461	543	6	31	1	8	0	1	0	0	6	22	0	2	0	0.88	1	30.88	60	duplication
chr17	61731674	61731682	ALU	61731675	NA12892	NA12892=28	409	282	8	20	0	2	0	0	0	0	0	25	1	0	-1	1	0	33.64	49.5	duplication
chr17	65303504	65303517	ALU	65303504	NA12892	NA12892=21	207	223	2	19	0	3	0	0	0	0	0	18	0	0	-1	1	0	31.74	63.67	duplication
chr17	68357389	68357484	L1	68357409	NA12892	NA12892=68	560	257	48	20	17	0	0	0	0	0	10	39	2	-1	0	0	1	33.44	56.06	unknown
chr17	72620201	72620217	ALU	72620217	NA12892	NA12892=43	382	416	34	9	5	0	0	0	0	0	3	35	0	-1	0	0	1	33.12	52	duplication
chr17	76347338	76347346	ALU	76347338	NA12892	NA12892=62	380	413	28	34	2	3	0	0	0	0	5	51	1	0	0	1	1	33.95	56.6	duplication
chr17	78056052	78056056	ALU	78056052	NA12892	NA12892=43	273	405	29	14	4	0	0	0	0	0	37	2	0	-1	0	0	1	32.69	70.5	unknown
chr18	853472	853598	ALU	853490	NA12892	NA12892=7	184	165	5	2	2	0	0	0	0	0	0	5	0	-1	0	0	1	33.7	75.5	unknown
chr18	1235777	1235790	ALU	1235777	NA12892	NA12892=61	314	440	38	23	8	1	0	0	1	0	8	44	0	0	0	1	1	30.82	57	duplication
chr18	1830653	1830668	ALU	1830653	NA12892	NA12892=28	431	484	13	15	0	4	0	0	0	0	1	23	0	0	-1	1	0	33.13	55	duplication
chr18	2304392	2304407	ALU	2304392	NA12892	NA12892=33	267	475	13	20	3	8	0	3	0	0	4	18	0	0	0	1	1	30	55.91	duplication
chr18	2614563	2614619	ALU	2614591	NA12892	NA12892=18	101	254	1	17	0	0	0	0	0	0	15	3	0	-1	-1	-1	-1	-1	-1	unknown
chr18	4355861	4355868	ALU	4355867	NA12892	NA12892=30	232	305	16	14	0	7	0	0	0	0	1	22	0	0	-1	1	0	31.93	59.86	duplication
chr18	8927339	8927355	ALU	8927339	NA12892	NA12892=26	436	234	20	6	2	1	0	0	1	0	1	22	0	0	0	1	1	26.63	61.33	duplication
chr18	10911125	10911136	ALU	10911125	NA12892	NA12892=40	436	NA	39	1	9	1	0	0	1	0	1	29	0	0	0	1	1	30.5	61.3	duplication
chr18	12396627	12396641	ALU	12396627	NA12892	NA12892=27	361	361	19	8	4	1	0	0	1	0	1	20	1	0	0	1	1	29.48	71.8	duplication
chr18	15095133	15095251	L1	15095247	NA12892	NA12892=29	309	243	12	17	0	6	0	0	0	0	1	22	0	0	-1	1	0	34.1	59.17	unknown
chr18	23794202	23794221	ALU	23794202	NA12892	NA12892=18	NA	395	9	9	9	3	0	0	3	0	4	2	0	0	0	1	1	29.66	48.67	duplication
chr18	25871810	25871829	ALU	25871829	NA12892	NA12892=28	363	292	22	6	3	0	0	0	0	0	1	24	0	-1	0	0	1	33.38	41.67	duplication
chr18	27531822	27531874	ALU	27531874	NA12892	NA12892=20	217	271	16	4	5	0	0	0	0	0	9	6	0	-1	0	0	1	31.59	57.8	duplication
chr18	27800847	27800855	ALU	27800847	NA12892	NA12892=34	497	400	14	20	0	7	0	0	0	0	2	25	0	0	-1	1	0	33.36	64.71	duplication
chr18	28732887	28732900	L1	28732892	NA12892	NA12892=33	202	364	8	25	0	0	0	0	0	0	8	25	0	-1	-1	-1	-1	-1	-1	unknown
chr18	29003587	29003621	ALU	29003587	NA12892	NA12892=39	347	575	17	22	3	2	0	0	0	0	2	31	1	0	0	1	1	33.24	57.6	duplication
chr18	30189815	30189928	ALU	30189872	NA12892	NA12892=5	165	188	3	2	0	0	0	0	0	0	0	5	0	-1	-1	-1	-1	-1	-1	unknown
chr18	31533191	31533208	ALU	31533191	NA12892	NA12892=67	507	397	18	49	1	8	0	1	0	0	18	40	0	0	0	1	1	30.59	63.89	duplication
chr18	36512504	36512547	ALU	36512546	NA12892	NA12892=18	563	377	13	5	3	0	0	0	0	0	1	13	1	-1	0	0	1	33.53	70.67	unknown
chr18	38348164	38348181	ALU	38348168	NA12892	NA12892=32	386	370	25	7	9	0	0	0	0	0	1	22	0	-1	0	0	1	32.19	61.56	unknown
chr18	38686582	38686583	ALU	38686584	NA12892	NA12892=24	213	336	6	18	0	0	0	0	0	0	0	24	0	-1	-1	-1	-1	-1	-1	duplication
chr18	46523833	46523846	ALU	46523833	NA12892	NA12892=18	NA	NA	15	3	15	3	0	0	3	0	0	0	0	6	0	0.67	1	30.57	64.89	duplication
chr18	46818969	46819003	L1	46818984	NA12892	NA12892=5	46	35	4	1	0	0	0	0	0	0	2	3	0	-1	-1	-1	-1	-1	-1	duplication
chr18	47147420	47147434	ALU	47147428	NA12892	NA12892=8	346	107	4	4	0	0	0	0	0	0	2	2	4	-1	-1	-1	-1	-1	-1	unknown
chr18	50986537	50986557	ALU	50986539	NA12892	NA12892=60	360	456	22	38	0	4	0	0	0	0	2	54	0	0	-1	1	0	33.4	56.75	duplication
chr18	51425725	51425743	L1	51425725	NA12892	NA12892=40	357	448	23	17	7	3	0	7	0	0	2	28	0	2	0	0.67	1	34.63	52.8	duplication
chr18	52939901	52939916	ALU	52939901	NA12892	NA12892=31	307	396	13	18	1	4	0	1	0	0	7	19	0	0	0	1	1	31.32	60.8	duplication
chr18	54357057	54357067	ALU	54357067	NA12892	NA12892=38	362	359	22	16	2	0	0	0	0	0	2	34	0	-1	0	0	1	34	54.5	duplication
chr18	57372758	57372771	ALU	57372758	NA12892	NA12892=58	246	458	17	41	1	10	0	1	0	0	3	44	0	0	0	1	1	30.63	57	duplication
chr18	57683273	57683384	ALU	57683351	NA12892	NA12892=13	134	236	2	11	0	4	0	0	0	0	4	5	0	0	-1	1	0	29.91	62.5	unknown
chr18	58300936	58301101	ALU	58301090	NA12892	NA12892=18	116	311	2	16	0	4	0	0	0	0	0	12	2	0	-1	1	0	33.85	55.25	unknown
chr18	59713719	59713734	ALU	59713719	NA12892	NA12892=55	213	619	16	39	1	7	0	1	0	0	2	44	1	0	0	1	1	29.67	59.38	duplication
chr18	62173781	62173798	ALU	62173781	NA12892	NA12892=19	160	258	4	15	2	2	0	2	0	0	5	10	0	0	0	1	1	34.64	61	duplication
chr18	63487269	63487287	ALU	63487269	NA12892	NA12892=59	282	263	38	21	9	1	0	0	1	0	3	46	0	0	0	1	1	32	49.5	duplication
chr18	63661957	63661994	ALU	63661986	NA12892	NA12892=39	244	424	16	23	0	5	0	0	0	0	2	32	0	0	-1	1	0	30.36	55.6	unknown
chr18	66399161	66399175	ALU	66399161	NA12892	NA12892=42	274	227	37	5	8	1	0	0	1	0	1	32	0	0	0	1	1	31.18	51.78	duplication
chr18	66572493	66572511	ALU	66572493	NA12892	NA12892=33	470	438	11	22	1	2	0	1	0	0	2	28	0	0	0	1	1	34.28	65.67	duplication
chr18	68438186	68438296	ALU	68438273	NA12892	NA12892=23	169	302	4	19	0	6	0	0	0	0	9	8	0	1	-1	0.83	0	33.72	60.83	unknown
chr18	73953921	73953937	ALU	73953924	NA12892	NA12892=49	330	443	14	35	0	14	0	0	0	0	1	34	0	0	-1	1	0	32.75	49.07	unknown
chr18	74638701	74638714	ALU	74638701	NA12892	NA12892=11	357	NA	8	3	3	3	0	0	3	0	2	3	0	0	0	1	1	33.96	62.17	duplication
chr18	74638701	74638714	ALU	74638701	NA12892	NA12892=18	NA	266	3	15	3	3	0	0	3	0	0	11	1	0	0	1	1	33.96	62.17	duplication
chr18	75846483	75846502	ALU	75846483	NA12892	NA12892=40	492	377	26	14	5	0	0	0	0	0	3	32	0	-1	0	0	1	33.8	63.6	unknown
chr19	17752480	17752498	ALU	17752480	NA12892	NA12892=38	429	247	13	25	0	4	0	0	0	0	4	30	0	0	-1	1	0	33.49	63.5	duplication
chr19	20745966	20745978	ALU	20745972	NA12892	NA12892=50	302	380	20	30	0	6	0	0	0	0	0	44	0	0	-1	1	0	32.69	58.33	duplication
chr19	24011278	24011308	SVA	24011300	NA12892	NA12892=59	367	398	22	37	8	0	0	0	0	0	0	51	0	-1	1	0	0.88	33.84	61.5	duplication
chr19	27836574	27836578	ALU	27836574	NA12892	NA12892=28	244	196	21	7	7	1	0	0	1	0	2	18	0	0	0	1	1	27.49	58.75	duplication
chr19	31690672	31690687	ALU	31690684	NA12892	NA12892=30	279	265	20	10	5	0	0	0	0	0	2	23	0	-1	0	0	1	33.67	51.8	duplication
chr19	38031437	38031457	ALU	38031443	NA12892	NA12892=29	195	431	3	26	0	5	0	0	0	0	2	22	0	0	-1	1	0	29.86	58	duplication
chr19	52888035	52888078	ALU	52888074	NA12892	NA12892=30	489	371	25	5	9	0	0	0	0	0	2	19	0	-1	0	0	1	34.23	55.56	duplication
chr19	53689167	53689175	ALU	53689172	NA12892	NA12892=5	132	35	4	1	0	0	0	0	0	0	5	0	0	-1	-1	-1	-1	-1	-1	duplication
chr19	56966050	56966061	ALU	56966050	NA12892	NA12892=39	473	334	33	6	5	1	0	0	1	0	0	33	0	0	0	1	1	29.66	56.33	duplication
chr19	57023567	57023579	ALU	57023567	NA12892	NA12892=54	400	257	44	10	11	1	0	0	1	0	2	40	0	0	0	1	1	33.08	54.08	duplication
chr19	57425522	57425536	ALU	57425528	NA12892	NA12892=24	456	201	16	8	0	0	0	0	0	0	1	23	0	-1	-1	-1	-1	-1	-1	duplication
chr20	1990376	1990390	ALU	1990376	NA12892	NA12892=25	327	292	22	3	4	0	0	0	0	0	1	20	0	-1	0	0	1	33.01	58.5	unknown
chr20	2371718	2371733	ALU	2371718	NA12892	NA12892=16	234	289	6	10	1	4	0	1	0	0	1	10	0	0	0	1	1	31.38	45	duplication
chr20	5268405	5268429	SVA	5268417	NA12892	NA12892=38	556	101	37	1	0	0	0	0	0	0	0	38	0	-1	-1	-1	-1	-1	-1	duplication
chr20	8670599	8670618	ALU	8670600	NA12892	NA12892=54	356	540	11	43	0	9	0	0	0	0	3	42	0	0	-1	1	0	32.44	54	duplication
chr20	9572275	9572284	ALU	9572284	NA12892	NA12892=28	276	250	22	6	2	0	0	0	0	0	9	17	0	-1	0	0	1	33.91	42	duplication
chr20	13704142	13704165	ALU	13704145	NA12892	NA12892=31	433	477	14	17	0	2	0	0	0	0	5	24	0	0	-1	1	0	34.14	65.5	duplication
chr20	15087646	15087659	ALU	15087659	NA12892	NA12892=31	321	293	10	21	0	4	0	0	0	0	5	22	0	0	-1	1	0	28.78	52.5	unknown
chr20	16830786	16830856	ALU	16830806	NA12892	NA12892=19	263	133	17	2	5	0	0	0	0	0	2	12	0	-1	0	0	1	33.25	60.6	unknown
chr20	20095925	20095976	ALU	20095953	NA12892	NA12892=24	382	194	20	4	2	0	0	0	0	0	0	22	0	-1	0	0	1	33.19	72	unknown
chr20	38210667	38210682	ALU	38210667	NA12892	NA12892=91	711	330	55	36	15	3	0	0	3	0	2	71	0	0	2	1	0.93	33.02	59.78	duplication
chr20	41952104	41952106	L1	41952104	NA12892	NA12892=145	556	537	62	83	1	13	0	1	0	0	3	127	1	0	0	1	1	34.41	65.21	duplication
chr20	46183282	46183373	SVA	46183328	NA12892	NA12892=16	164	191	14	2	0	0	0	0	0	0	0	16	0	-1	-1	-1	-1	-1	-1	unknown
chr20	53761840	53761850	ALU	53761840	NA12892	NA12892=52	435	279	38	14	6	2	0	0	2	0	1	43	0	0	0	1	1	27.59	47	duplication
chr21	11071173	11071302	ALU	11071238	NA12892	NA12892=5	101	365	1	4	0	0	0	0	0	0	0	5	0	-1	-1	-1	-1	-1	-1	unknown
chr21	14390175	14390197	L1	14390175	NA12892	NA12892=42	192	482	20	22	1	5	0	1	0	0	10	26	0	0	0	1	1	34.66	54.67	duplication
chr21	16461790	16461823	ALU	16461790	NA12892	NA12892=20	510	264	16	4	5	0	0	0	0	0	1	14	0	-1	0	0	1	33.54	60	unknown
chr21	18879951	18879953	ALU	18879951	NA12892	NA12892=27	528	302	17	10	0	2	0	0	0	0	1	24	0	0	-1	1	0	33.51	66.5	unknown
chr21	19517296	19517313	L1	19517296	NA12892	NA12892=98	527	281	50	48	4	4	0	4	0	0	4	85	1	0	0	1	1	34.44	53.88	duplication
chr21	21324524	21324541	ALU	21324524	NA12892	NA12892=19	328	343	6	13	0	4	0	0	0	0	1	14	0	0	-1	1	0	30.2	60	duplication
chr21	23579435	23579570	ALU	23579570	NA12892	NA12892=14	228	195	11	3	5	0	0	0	0	0	0	9	0	-1	0	0	1	28.15	71.4	duplication
chr21	23817346	23817351	ALU	23817348	NA12892	NA12892=42	262	324	27	15	0	0	0	0	0	0	3	39	0	-1	-1	-1	-1	-1	-1	duplication
chr21	24975399	24975519	ALU	24975483	NA12892	NA12892=25	120	441	2	23	0	2	0	0	0	0	0	23	0	0	-1	1	0	33.89	61.5	unknown
chr21	25411367	25411384	ALU	25411367	NA12892	NA12892=8	NA	NA	2	6	2	6	0	2	0	0	0	0	0	0	0	1	1	29.57	66.88	duplication
chr21	26354222	26354237	ALU	26354222	NA12892	NA12892=24	240	244	6	18	1	7	0	1	0	0	2	14	0	0	0	1	1	31.13	51	duplication
chr21	26497418	26497474	ALU	26497431	NA12892	NA12892=23	329	195	17	6	5	0	0	0	0	0	0	18	0	-1	0	0	1	32.81	62.4	unknown
chr21	32784236	32784238	ALU	32784236	NA12892	NA12892=34	494	496	14	20	0	0	0	0	0	0	4	30	0	-1	-1	-1	-1	-1	-1	duplication
chr21	37237928	37237942	ALU	37237928	NA12892	NA12892=46	428	623	5	41	1	12	0	1	0	0	3	30	0	0	0	1	1	32.38	56.38	duplication
chr21	46094176	46094190	ALU	46094176	NA12892	NA12892=16	NA	322	7	9	7	1	0	0	1	0	2	6	0	0	0	1	1	32.83	51.88	duplication
chr21	47042377	47042490	ALU	47042432	NA12892	NA12892=15	247	106	13	2	0	0	0	0	0	0	1	14	0	-1	-1	-1	-1	-1	-1	unknown
chr22	16918005	16918023	SVA	16918005	NA12892	NA12892=21	71	167	5	16	4	1	0	0	1	0	2	14	0	0	0	1	1	33.85	57.8	duplication
chr22	17503623	17503638	ALU	17503626	NA12892	NA12892=21	213	292	10	11	0	2	0	0	0	0	2	17	0	0	-1	1	0	33.52	36	duplication
chr22	17705289	17705307	ALU	17705290	NA12892	NA12892=65	249	408	22	43	0	15	0	0	0	0	12	38	0	0	-1	1	0	32.37	55.8	duplication
chr22	19210918	19210922	L1	19210920	NA12892	NA12892=31	452	347	12	19	0	0	0	0	0	0	3	28	0	-1	-1	-1	-1	-1	-1	unknown
chr22	22534133	22534265	ALU	22534200	NA12892	NA12892=19	530	281	16	3	0	0	0	0	0	0	2	17	0	-1	-1	-1	-1	-1	-1	unknown
chr22	23170848	23170887	ALU	23170887	NA12892	NA12892=31	595	325	22	9	3	0	0	0	0	0	2	26	0	-1	0	0	1	29.13	51.67	duplication
chr22	23872673	23872689	ALU	23872686	NA12892	NA12892=28	275	272	15	13	2	0	0	0	0	0	8	18	0	-1	0	0	1	31.77	44.5	duplication
chr22	25467549	25467572	ALU	25467549	NA12892	NA12892=16	NA	NA	6	10	6	10	0	0	10	0	0	0	0	6	9	0.8	0.83	19.35	58.25	duplication
chr22	28776037	28776052	ALU	28776037	NA12892	NA12892=41	318	466	31	10	9	1	0	0	1	0	1	30	0	0	0	1	1	31.45	59.7	duplication
chr22	34430591	34430598	ALU	34430598	NA12892	NA12892=33	361	559	9	24	0	5	0	0	0	0	2	26	0	1	-1	0.8	0	32.9	57.2	unknown
chr22	40403322	40403344	ALU	40403332	NA12892	NA12892=18	363	323	10	8	0	0	0	0	0	0	1	17	0	-1	-1	-1	-1	-1	-1	duplication
chr22	44324589	44324609	L1	44324589	NA12892	NA12892=99	338	476	23	76	0	13	0	0	0	0	2	83	1	0	-1	1	0	33.33	57.31	duplication
chr22	49425446	49425456	SVA	49425452	NA12892	NA12892=21	268	428	5	16	0	0	0	0	0	0	0	21	0	-1	-1	-1	-1	-1	-1	unknown
chr22	50273262	50273520	ALU	50273392	NA12892	NA12892=29	190	363	13	16	0	0	0	0	0	0	2	26	1	-1	-1	-1	-1	-1	-1	unknown
chrX	6721157	6721197	ALU	6721177	NA12892	NA12892=5	617	35	4	1	0	0	0	0	0	0	4	1	0	-1	-1	-1	-1	-1	-1	unknown
chrX	14152001	14152015	L1	14152001	NA12892	NA12892=123	418	865	48	75	1	14	0	1	0	0	3	104	1	0	0	1	1	34.96	55.47	duplication
chrX	14917203	14917236	ALU	14917236	NA12892	NA12892=34	184	353	4	30	0	5	0	0	0	0	0	29	0	0	-1	1	0	32.15	49.2	unknown
chrX	28446470	28446495	ALU	28446482	NA12892	NA12892=5	189	218	3	2	0	0	0	0	0	0	1	4	0	-1	-1	-1	-1	-1	-1	unknown
chrX	32001072	32001086	ALU	32001072	NA12892	NA12892=64	427	451	15	49	1	11	0	1	0	0	29	23	0	0	0	1	1	32.04	53.92	duplication
chrX	33302816	33302850	ALU	33302816	NA12892	NA12892=37	378	413	27	10	8	1	0	0	0	0	2	26	0	0	0	1	1	33.6	56.56	duplication
chrX	34242448	34242454	ALU	34242454	NA12892	NA12892=32	548	244	26	6	3	0	0	0	0	0	3	26	0	-1	0	0	1	28.45	55.33	duplication
chrX	35028088	35028103	ALU	35028088	NA12892	NA12892=27	412	227	20	7	6	1	0	0	1	0	0	20	0	0	0	1	1	31.14	56.29	duplication
chrX	53798444	53798488	L1	53798464	NA12892	NA12892=7	55	43	4	3	0	0	0	0	0	0	1	6	0	-1	-1	-1	-1	-1	-1	duplication
chrX	76574640	76574658	ALU	76574648	NA12892	NA12892=31	262	291	24	7	0	0	0	0	0	0	0	31	0	-1	-1	-1	-1	-1	-1	duplication
chrX	87976544	87976556	ALU	87976544	NA12892	NA12892=33	250	324	25	8	6	1	0	0	1	0	1	25	0	0	0	1	1	28.38	66.14	duplication
chrX	88028261	88028320	ALU	88028291	NA12892	NA12892=14	101	226	1	13	0	4	0	0	0	0	1	9	0	0	-1	1	0	33.06	54.5	unknown
chrX	119527842	119527856	ALU	119527842	NA12892	NA12892=31	431	337	8	23	2	4	0	2	0	0	0	24	1	0	0	1	1	32.74	60.17	duplication
chrX	122672363	122672378	ALU	122672363	NA12892	NA12892=32	577	290	16	16	1	4	0	1	0	0	0	27	0	0	0	1	1	25.16	58.6	duplication
chrX	126290667	126290689	ALU	126290676	NA12892	NA12892=17	253	202	6	11	0	5	0	0	0	0	0	12	0	0	-1	1	0	33.14	66.4	unknown
chrX	129525269	129525281	L1	129525269	NA12892	NA12892=102	319	521	30	72	1	7	0	1	0	0	3	90	1	0	0	1	1	35.18	58.38	duplication
chrX	136349819	136349844	ALU	136349840	NA12892	NA12892=46	373	233	43	3	8	0	0	0	0	0	1	37	0	-1	0	0	1	32.94	58.25	duplication
chrX	136957282	136957297	ALU	136957282	NA12892	NA12892=43	383	486	17	26	1	6	0	1	0	0	1	35	0	0	0	1	1	30.71	64.71	duplication
chrX	149451324	149451351	ALU	149451325	NA12892	NA12892=27	565	180	24	3	7	0	0	0	0	0	1	19	0	-1	0	0	1	33.23	55.57	unknown
